# Supplementary material for: Short-term response of primary human meniscus cells to simulated microgravity
Source: Cell Commun Signal. 2024 Jun 21;22:342. doi: 10.1186/s12964-024-01684-w (PMC11191296; doi:10.1186/s12964-024-01684-w)
Supplement: Supplementary file 9 — Supplementary Table 1 [file 12964_2024_1684_MOESM9_ESM.xlsx]

## Sheet: Sheet1
				Pre-alignment
Donor	Conditon	Time (Day)	RIN	Total reads	Avg. read length	Avg. quality*	Aligned (%)	Avg. length	Avg. quality*
F1	Static	0	8.9	23855035	58.4576	33.3937	94.9248	58.4624	33.4123
	SMG	1	9.6	30222224	58.4577	33.3707	92.3269	58.4619	33.3931
	SMG	3	9.2	27581403	58.4573	33.387	93.7957	58.462	33.4039
	SMG	7	9.5	24265745	58.4563	33.3953	93.7276	58.4607	33.4131
F2	Static	0	9.5	28711187	58.4554	33.3819	95.3012	58.4608	33.3988
	SMG	1	10	30600206	58.4577	33.3985	95.8448	58.4637	33.4085
	SMG	3	9.7	28190048	58.4598	33.4013	95.5132	58.465	33.4125
	SMG	7	9.5	26074461	58.4543	33.3838	93.6919	58.4596	33.3967
F3	Static	0	9.9	23757070	58.4403	33.1994	94.8056	58.4459	33.2189
	SMG	1	9.7	30812182	58.4591	33.398	94.8634	58.4648	33.4141
	SMG	3	9.5	23788538	58.4538	33.3824	95.1596	58.4596	33.3959
	SMG	7	9.5	25939081	58.4485	33.3847	94.5336	58.455	33.3976
M1	Static	0	9	30566548	58.4601	33.4041	93.8562	58.4653	33.4219
	SMG	1	10	28791213	58.454	33.3971	99.2221	58.46	33.4082
	SMG	3	9.8	27521777	58.4627	33.3862	93.9713	58.4672	33.4054
	SMG	7	9.9	28279205	58.4631	33.3844	92.9305	58.4671	33.4031
M2	Static	0	7.9	26374548	58.4639	33.3898	93.1982	58.4676	33.4083
	SMG	1	9.2	26726620	58.4646	33.3879	92.3983	58.4688	33.4094
	SMG	3	8.8	31688258	58.4614	33.3711	93.2486	58.4658	33.3926
	SMG	7	9.3	28281554	58.4573	33.4011	92.9763	58.4621	33.4183
M3	Static	0	9.2	28251403	58.46	33.3796	92.9902	58.4642	33.3974
	SMG	1	10	29183975	58.4579	33.4011	94.5161	58.4635	33.4193
	SMG	3	9	29891763	58.4505	33.3897	94.0929	58.4566	33.404
	SMG	7	9.6	20947724	58.4505	33.3984	94.3221	58.4566	33.4125
	* Phred Quality Score (-10log10Prob) 30: Base call accuracy 99.9%, 40: Base call accuracy 99.99%
