# Supplementary material for: Short-term response of primary human meniscus cells to simulated microgravity
Source: Cell Commun Signal. 2024 Jun 21;22:342. doi: 10.1186/s12964-024-01684-w (PMC11191296; doi:10.1186/s12964-024-01684-w)
Supplement: Supplementary file 10 — Supplementary Table 2 [file 12964_2024_1684_MOESM10_ESM.xlsx]

## Sheet: All PCs
Variable	PC 1	PC 2	PC 3	PC 4	PC 5	PC 6	PC 7	PC 8	PC 9	PC 10	PC 11	PC 12	PC 13	PC 14	PC 15	PC 16	PC 17	PC 18	PC 19	PC 20	PC 21	PC 22	PC 23	PC 24
A1BG	-0.406571	0.817728	-0.172114	0.109732	0.221278	0.124562	0.116313	0.0287054	-0.155559	-0.0285319	0.0533742	-0.039231	0.0771911	0.0184534	0.00753287	-0.0715647	-0.033485	-0.0340231	0.0274675	-0.0205447	-0.0175643	0.00583169	-0.0291233	3.12522e-16
A1BG-AS1	-0.334549	0.570193	-0.352025	0.212579	0.375255	0.0397054	0.0904133	0.0447433	-0.285358	0.192813	-0.0713264	-0.0766395	0.157404	0.144482	0.00486677	-0.0422456	0.0771378	-0.173621	0.123342	0.0962148	-0.023537	0.055242	-0.00888417	-1.04174e-16
A2M	0.622641	-0.272079	0.517991	0.136241	-0.216395	0.0402554	-0.14181	-0.0117105	0.261546	0.120218	0.128166	0.0511111	-0.00335084	-0.16794	-0.0850311	0.104278	-0.0901299	0.0735312	-0.0932618	-0.0165324	0.0753133	-0.0397211	-0.0689331	-1.15749e-17
A4GALT	0.560909	-0.58215	-0.331175	0.282009	-0.0614588	-0.243879	-0.129055	-0.0811895	-0.0412472	-0.183511	-0.0634566	0.0708439	0.0600995	-0.0506479	0.0598167	-0.00506138	-0.0480005	-0.0784637	0.0513361	0.0358361	-0.0228265	-0.0391271	0.046264	9.14415e-16
AAAS	-0.857925	-0.224875	-0.290538	0.103002	-0.0294654	-0.0289639	0.0543637	0.0476296	-0.0175522	0.188411	-0.0219222	0.0491129	0.0237267	-0.0864754	0.076283	-0.109372	0.156093	-0.121244	0.0171884	0.0631472	-0.0305168	0.049908	0.0123081	3.05739e-15
AACS	-0.134296	-0.343716	0.705226	-0.0655875	0.127315	-0.246469	-0.378801	0.153504	0.16783	-0.181078	0.0276314	-0.118046	-0.104605	-0.0032475	-0.0126571	0.0673502	-0.0546815	0.027988	0.105739	0.0125304	-0.0965518	-0.0355117	-0.0342114	5.57909e-15
AADAT	-0.235859	0.260799	-0.289482	-0.0533714	0.432908	-0.449153	-0.0410832	0.106122	0.235444	0.0401448	-0.273147	-0.144948	-0.176827	-0.0875221	-0.0266701	-0.34627	0.208402	-0.0581051	0.130913	0.046102	0.0507875	-0.00681809	-0.0818824	-1.45843e-15
AAGAB	-0.686998	0.498606	-0.325706	0.164285	-0.0444329	0.106105	0.145887	0.0706751	0.05313	0.000495268	-0.0314066	-0.0155555	0.0300076	0.133604	0.0889133	0.176239	-0.0848784	-0.118815	-0.0984193	0.00617299	-0.0201773	-0.0133986	-0.115938	2.4423e-15
AAK1	0.444599	0.310207	0.0935416	-0.262023	-0.143673	0.322608	0.327764	0.0398871	-0.0290942	-0.300019	0.0633763	-0.308523	0.0334342	-0.186634	-0.129751	0.00346117	-0.183188	0.263202	0.0798156	0.0891458	0.057032	-0.0900743	0.153572	-5.23763e-15
AAMDC	-0.309312	0.165474	0.537097	0.431638	-0.166277	0.159965	0.0741072	-0.108184	-0.114021	0.15537	-0.0440423	0.0182087	0.0470301	0.239104	0.15576	0.0927645	0.121543	-0.248497	-0.270124	-0.0698176	-0.197809	0.0560997	0.0585254	4.38398e-16
AAMP	-0.781075	0.00433471	-0.338657	0.00277445	0.0845226	-0.299871	0.153843	-0.0641002	-0.146217	-0.09656	0.132095	0.0977749	-0.0107309	-0.154805	-0.0720308	0.144216	-0.021927	-0.0697064	0.0949569	-0.096543	0.11271	0.0598778	0.0511798	7.68861e-15
AAR2	-0.429513	0.303262	-0.765374	-0.0637845	0.0812939	-0.11546	0.107817	-0.0424023	-0.182031	0.00565262	-0.048644	0.133942	-0.105322	0.104933	-0.00663013	0.0508426	-0.0607309	0.0329908	-0.0254538	0.0987712	0.0337874	-0.00769938	0.0757338	-3.53034e-16
AARS1	0.409178	0.390794	-0.108869	-0.544478	0.0249466	0.0903034	-0.125349	0.0323519	-0.254926	0.191046	0.268549	0.131037	0.0215879	-0.248652	-0.191287	-0.0900922	0.0157512	0.0199478	0.0962388	0.171419	-0.0939837	-0.00377088	-0.00964982	-4.8846e-15
AARS2	-0.198553	-0.139607	-0.0778904	-0.204991	0.113745	-0.425986	0.332574	0.0158655	-0.194448	-0.394659	0.237075	-0.135563	0.118527	0.0790132	0.261733	-0.29932	-0.223048	-0.132763	0.142521	-0.140784	0.0608894	-0.0508978	-0.165521	-9.4914e-16
AARSD1	-0.865251	0.395673	0.0130986	-0.118754	0.0115035	-0.0296175	-0.0416004	0.100434	0.00654194	-0.063239	-0.0829162	-0.00876993	0.0317626	-0.0976533	-0.0915261	-0.0122439	-0.0498128	-0.0538296	-0.0405959	0.145294	0.0404017	0.012092	-0.0877505	9.2599e-17
AASDH	0.0672579	-0.294798	-0.541701	-0.147886	-0.0518126	0.1878	-0.358107	-0.193235	-0.105398	-0.0645611	0.0589663	-0.0399886	0.246882	0.148973	0.393986	0.152206	0.155926	0.073185	-0.0914061	-0.110343	-0.103922	-0.210646	0.0496614	-6.82918e-16
AASDHPPT	-0.361521	-0.525652	-0.517651	-0.0672639	0.289683	0.0221934	-0.219233	-0.0744457	-0.0597353	0.228067	-0.0936081	-0.110011	-0.193152	-0.0400465	0.0558485	-0.0201336	-0.0243303	0.0659251	0.0914523	-0.0366016	-0.13424	-0.17335	0.0299274	-4.49684e-15
AASS	0.306585	-0.16644	-0.714427	0.12991	-0.333254	0.0354113	-0.132172	-0.253576	0.248514	0.113213	-0.184992	-0.125076	0.126529	0.0286386	0.0571299	-0.013768	0.0138757	-0.0497647	0.0506134	0.0733572	0.0292375	0.0148792	0.0229014	-1.91854e-15
AATF	-0.441884	-0.13395	-0.607323	-0.253956	0.190776	-0.263904	0.347088	-0.0522146	0.0861934	0.187149	0.166096	0.0545943	0.0774495	0.0477206	0.00461745	0.094654	0.096485	-0.00947755	0.0693952	0.00498242	-0.114262	0.0383381	0.0719698	3.90652e-16
ABALON	0.26065	-0.511889	0.0513217	0.0427589	0.128116	0.142157	-0.109649	-0.331787	0.0523148	-0.136748	0.205412	0.199898	-0.17932	-0.167271	-0.0336323	-0.173306	0.146782	-0.0483559	-0.277366	0.313164	0.195724	0.0717208	0.263839	-1.62048e-16
ABAT	0.178481	-0.747567	-0.312362	0.108134	-0.235404	0.199711	0.097468	0.0195336	0.257074	-0.126522	-0.143457	0.0648067	-0.0937358	-0.00827006	-0.0670953	-0.0250625	0.00491364	-0.00245183	-0.179362	-0.0147952	0.0428829	0.0363374	0.195972	-4.5142e-16
ABCA1	0.286299	0.737251	-0.293775	0.203414	-0.213449	0.117277	-0.258094	-0.0948671	0.0260205	-0.17701	0.102779	-0.0609602	0.0949105	-0.214464	-0.0142699	0.0198435	0.0244438	-0.0072257	0.0361711	0.0232764	0.0732579	-0.02322	-0.0399019	-2.31498e-16
ABCA11P	-0.576475	0.340626	0.211083	0.0185453	0.217202	0.137895	-0.212409	-0.130489	-0.372556	-0.0465431	-0.0248672	0.00436091	-0.048566	0.170202	0.048102	-0.061096	0.0977423	0.375349	-0.00670052	9.56208e-05	-0.0245576	0.171382	-0.13776	2.89372e-17
ABCA2	0.952681	-0.0469686	0.000107188	0.0519062	-0.0634901	0.0367777	0.106031	-0.0183787	-0.0826872	-0.0199229	0.0709298	0.112311	-0.039583	0.0722632	-0.0569594	-0.0968708	0.119707	-0.0317197	-0.0420704	-0.0925797	0.0230555	-0.00547104	-0.000337594	1.71308e-15
ABCA3	-0.367019	-0.628982	-0.108974	-0.0181133	0.365323	0.0414191	0.372571	-0.0962952	-0.107812	0.00268982	-0.289605	0.00789805	-0.155266	-0.054344	-0.144999	0.0325033	0.1313	0.0442923	-0.0785918	0.0374474	0.0195422	-0.00476723	-0.0482207	-1.15749e-16
ABCA4	0.709452	-0.232383	0.364693	-0.101522	0.0670906	0.0444574	-0.0975291	-0.112936	0.0268745	-0.0548003	0.124707	0.0743879	-0.000505988	0.23806	-0.0661257	-0.0792287	-0.196277	0.132942	0.202591	-0.0892627	-0.232087	-0.134098	-0.0378695	6.94493e-17
ABCA5	0.414543	-0.677165	0.207862	0.311227	-0.124599	-0.0306951	-0.0361299	0.0434268	-0.231085	0.0807992	-0.032087	-0.0547923	-0.0222063	0.00689792	-0.18587	0.0710319	-0.117917	0.255153	-0.0578589	0.104785	-0.109849	-0.0120279	-0.015269	1.05331e-15
ABCA6	0.46658	-0.746638	-0.259776	0.199601	-0.150687	-0.134426	-0.0726445	-0.0668396	0.0699661	0.061194	-0.0472714	-0.137149	-0.0774656	0.00310638	-0.0400256	0.117683	-0.0185062	-0.0664632	0.00528644	0.022657	0.0300048	0.0950468	0.0246385	-1.96773e-16
ABCA7	0.507598	-0.639217	-0.0337649	0.195249	-0.148554	0.0891561	0.114534	0.240161	-0.316275	0.0478688	0.0356102	0.0289291	0.0213997	-0.109189	0.0793241	0.0216989	0.133867	0.00613321	0.0949638	0.0170751	0.0516952	-0.146142	0.137126	5.78744e-18
ABCB10	0.0613408	-0.157752	0.60816	-0.343084	-0.127804	-0.12114	0.151921	-0.179901	-0.0537971	0.088985	0.118511	-0.163986	-0.20095	-0.129755	-0.126588	-0.0553058	0.196391	0.219188	-0.0169928	-0.0331876	-0.0930694	0.411865	-0.05465	2.78954e-15
ABCB4	0.448941	0.193516	0.13847	0.382728	-0.180766	0.0149861	0.268786	0.113637	0.381694	-0.112568	0.0802105	0.204495	-0.197715	0.206824	0.289506	-0.169196	-0.0589466	0.194417	-0.0962006	0.0493042	-0.0938743	-0.115376	-0.0358322	-5.90319e-16
ABCB6	0.10603	0.56984	-0.196939	-0.239181	0.315475	-0.00948992	-0.146992	-0.145131	-0.318126	-0.0301062	0.273897	-0.244861	0.136577	0.254093	0.158936	0.0278923	0.136036	-0.166682	-0.003828	0.17691	-0.00610662	-0.0138897	0.0398824	-3.92388e-15
ABCB7	-0.34225	0.0884455	-0.456373	0.192014	0.115261	0.205537	-0.0387766	-0.278911	-0.0468146	-0.509388	-0.12783	-0.0722813	0.2257	0.151945	0.021382	0.0626133	-0.0908979	-0.222211	0.228973	-0.0654949	-0.0700335	0.109607	-0.0464276	-5.09295e-16
ABCB8	-0.40459	0.532961	0.247119	-0.25033	0.168618	-0.341578	0.310561	0.150118	-0.172511	-0.0453468	0.103214	-0.00652554	-0.163986	-0.165449	-0.0584274	-0.122461	0.114782	-0.0258175	-0.0742266	-0.0943059	-0.130137	0.0177261	0.0612714	-1.22115e-15
ABCB9	0.189424	-0.678892	0.586656	0.145785	0.0387224	0.0388117	-0.0727352	0.0393749	-0.0545363	0.0477481	-0.0554752	0.189697	0.0182276	-0.161517	-0.00205033	0.00672163	-0.00939487	-0.119519	-0.0179243	-0.0812563	0.148466	0.116787	-0.0139829	1.50473e-16
ABCC1	0.782871	-0.438797	-0.0913903	0.16514	-0.242826	-0.0889062	-0.0562711	0.0965429	-0.21263	0.0456052	-0.00463253	-0.0218678	-0.0634124	0.109215	0.0977028	0.00786904	-0.028329	0.0116443	-0.0255936	-0.0209846	0.00838039	-0.064319	-0.0017389	2.2571e-15
ABCC10	0.609266	0.55731	0.372721	-0.0582471	-0.0362362	-0.0171311	-0.153561	0.205949	-0.0924011	-0.12478	0.0384759	-0.0869582	-0.144324	-0.0463713	0.0426803	-0.00860946	0.0988346	0.0351355	0.170368	-0.0329416	-0.0380636	-0.0510511	0.0713385	1.96773e-16
ABCC2	-0.428118	-0.137348	-0.606575	0.164987	-0.143869	0.0213099	-0.110903	0.171185	-0.0714181	0.0308016	-0.237607	-0.338889	0.115328	0.0986006	0.0456386	-0.0784331	0.0984159	-0.0445563	-0.184375	-0.132072	0.0150231	-0.120099	-0.231458	2.31498e-17
ABCC3	0.645985	-0.453964	-0.236452	-0.258291	-0.0153494	-0.168686	-0.286429	-0.150869	-0.215136	0.201798	-0.119212	0.0606603	-0.0170373	0.00381998	-0.0209031	0.0437701	0.0763829	-0.065386	0.000742855	-0.0248986	-0.00602949	0.0410415	-0.0223031	0
ABCC4	-0.473861	0.626671	0.143264	-0.151227	-0.313149	0.261513	0.151719	-0.0722902	0.251991	-0.13081	-0.141576	-0.0584352	-0.136512	-0.0597467	-0.0308135	0.0383488	-0.0212207	0.0761506	0.0768474	0.00278814	0.0036769	-0.022038	0.0573824	-3.39723e-15
ABCC5	0.470355	0.669124	-0.177501	-0.103011	-0.0902531	0.125703	0.0440821	0.179363	-0.147816	0.21902	-0.208858	-0.0540193	-0.179888	0.144975	0.0935726	0.00728137	0.108925	0.0204929	0.092624	0.0276452	-0.00337539	-0.154068	-0.0832918	-2.06612e-15
ABCD1	0.643835	0.320099	-0.0172495	0.365929	-0.123209	-0.115827	-0.0146518	-0.0378744	-0.250447	-0.155812	0.215252	-0.186826	-0.0675644	-0.106499	0.0749937	-0.274012	0.136259	-0.11408	0.0540508	0.0012602	-0.136099	0.000424342	0.026213	-3.00947e-16
ABCD3	-0.677834	-0.358425	-0.249579	-0.349484	0.335838	0.233048	-0.0199231	-0.0839316	0.102039	-0.125317	0.00487464	0.015432	-0.0366008	0.0487091	-0.00737443	-0.045613	-0.0534173	0.0148605	-0.0852437	0.0645487	0.0760134	-0.0212128	0.012012	5.13825e-15
ABCD4	0.433158	0.816008	-0.0468858	0.179204	0.0329067	-0.139291	0.181066	0.0482867	-0.096578	-0.0783997	0.0749095	0.127296	0.0301921	-0.03958	-0.0551005	0.0764389	-0.0244203	-0.012545	-0.00039723	-0.0807704	0.0246013	0.000649318	-0.00781096	-2.47702e-15
ABCE1	-0.769863	-0.223353	-0.366055	-0.359025	0.143821	0.0692647	-0.141056	0.0588914	0.165402	0.0103249	0.0150844	-0.0820366	0.0292924	0.0192069	0.0364705	0.0287795	0.0400987	0.00146659	0.0732564	0.015143	0.0206591	-0.00696101	0.0139084	-3.78498e-15
ABCF1	-0.345612	0.328422	-0.602427	-0.43593	-0.14651	-0.179981	0.175433	0.171952	-0.0835772	-0.127921	0.188556	0.117377	-0.0147983	0.0109457	-0.0590001	0.00975315	-0.0297573	-0.0691946	0.0106943	0.0613946	0.0827596	-0.0432683	0.10326	9.121e-15
ABCF2	-0.561161	0.00170537	-0.695487	-0.136114	-0.0369697	-0.254341	0.0995636	0.186932	0.0142687	-0.0551911	0.0810609	0.104245	-0.104483	-0.0124225	-0.135893	0.0112298	0.113197	0.00696697	-0.0244131	-0.0142257	0.0500428	-0.0737228	-0.00124054	2.14714e-15
ABCF2-H2BE1	-0.498604	-0.188885	-0.199907	-0.547927	-0.130658	0.168703	0.25878	-0.103516	0.062813	0.127613	0.120921	-0.17725	-0.234804	-0.103653	-0.0500821	0.148474	0.0705241	0.0353536	0.135912	-0.0623476	0.173522	0.191172	-0.0193724	-3.80235e-15
ABCF3	-0.585962	-0.0677515	0.0460138	-0.14513	0.0906985	-0.0131035	-0.0598114	0.540063	-0.344585	-0.00934756	0.139727	-0.125089	0.251126	-0.107331	0.24954	0.0577827	0.0568659	0.0190925	0.103505	-0.104352	0.0386549	-0.0607438	0.0256839	2.08348e-15
ABCG1	0.490288	0.594787	0.0515643	0.133085	-0.00838176	0.0748646	-0.167382	-0.373833	0.0293043	-0.0131939	-0.0857183	-0.0279856	0.0950264	-0.370048	0.0421204	0.107214	-0.112446	-0.000168117	0.120727	-0.035173	0.031486	-0.104129	-0.0578369	-5.78744e-18
ABHD10	-0.817389	0.245651	0.31335	-0.0472561	0.114437	0.225313	-0.236496	0.0136737	-0.0417382	-0.127148	-0.0648617	-0.136627	0.0159848	-0.0302028	0.0136711	0.047621	0.0307717	0.00627666	-0.0331005	-0.0183563	-0.0258042	-0.0579721	0.016733	1.38899e-16
ABHD11	-0.295247	-0.202341	0.337127	0.185727	-0.331423	-0.311046	-0.106725	-0.108651	0.0123677	0.117451	-0.247916	0.21634	0.135305	0.00211739	-0.0526329	-0.455483	0.206805	-0.225556	-0.207986	0.0177445	-0.0417262	0.00153643	0.0650554	-2.54647e-15
ABHD12	0.405933	0.217508	0.433334	0.447998	0.165879	-0.206325	0.0508481	0.11505	-0.190733	0.214259	0.304866	0.198602	0.221077	0.0456987	0.0729176	-0.0616855	-0.0273299	0.157528	0.0214575	-0.0458541	-0.101165	-0.0198798	-0.00289834	-1.04319e-15
ABHD13	0.323513	-0.588734	-0.388231	0.397763	0.258344	0.076325	-0.246179	0.0874202	0.074819	-0.0215567	-0.183865	-0.189995	-0.0609065	0.0426326	0.0704766	-0.0187938	0.00643625	0.0408791	0.0600986	-0.0570647	-0.00178951	-0.0580422	-0.0145542	2.5812e-15
ABHD14A	-0.0772905	-0.285831	0.0145896	0.386977	0.382481	-0.0879326	-0.311094	0.218802	-0.242401	-0.0258139	0.197571	-0.255198	0.422497	0.204927	-0.107168	0.122123	-0.0999471	0.0668222	0.0828302	0.105138	0.128373	0.0585249	0.0304627	3.8718e-15
ABHD14B	0.191982	0.387648	0.233047	0.00109206	0.0339103	0.157218	-0.346816	-0.293945	-0.264519	0.293944	0.0433471	-0.116613	0.0834912	-0.454644	-0.155416	-0.201261	-0.0329418	0.00727672	0.157523	0.125367	-0.172871	0.0424303	0.0497194	3.02104e-15
ABHD15	0.487752	-0.753252	-0.0160636	-0.21152	0.0516686	-0.148958	-0.194597	-0.065626	-0.0923568	-0.119762	0.0125477	-0.0161852	0.0826322	-0.0638116	-0.0463319	0.0425626	0.029125	-0.101986	0.115394	0.0778848	-0.0744724	0.0487422	-0.0772984	-1.52788e-15
ABHD16A	0.5925	0.197432	-0.321057	0.0220484	0.197269	-0.397394	-0.0770372	0.120902	-0.360228	0.0947054	0.141082	-0.172241	0.0349556	0.0921595	-0.0420265	0.127908	-0.0461878	0.136131	0.0261146	0.131215	-0.156492	0.0571824	0.0808808	-3.87758e-15
ABHD17A	-0.350473	0.156507	0.808609	0.267982	0.0626017	-0.0303541	0.0612208	0.188029	-0.19198	0.0206035	-0.0559731	0.0573794	0.0946094	-0.0203167	-0.026658	0.0348447	-0.0822531	-0.0325606	-0.10697	-0.00862073	0.062625	-0.0663233	-0.0202397	8.76218e-15
ABHD17B	0.0544969	0.462815	-0.483351	0.129983	0.129328	0.0976964	0.163164	-0.221712	-0.0949721	-0.27606	-0.172761	-0.00330871	-0.167562	0.137021	0.166047	0.133426	0.151476	0.227063	-0.0864121	-0.284444	-0.189619	-0.0315724	0.152042	-1.01859e-15
ABHD17C	0.578937	0.64946	-0.0781961	0.0353701	-0.1685	-0.191713	0.222743	-0.10097	-0.00580254	-0.0981085	0.0613974	-0.0494136	0.132	-0.00985059	0.145423	0.03112	-0.0599317	0.118793	-0.0816456	-0.136095	0.00585607	-0.0410804	-0.102913	-1.27324e-15
ABHD18	-0.0130156	-0.405514	0.0446444	0.505241	-0.100067	0.294142	0.0873816	-0.112623	0.202491	0.19535	-0.141522	-0.0391111	-0.0404146	-0.072081	0.432609	-0.00990651	0.223655	0.174875	0.145794	0.028494	0.12215	0.220427	-0.0171812	-6.13468e-16
ABHD2	0.884468	-0.181308	-0.252132	0.0680106	0.0901924	-0.166647	0.0362276	0.0291436	0.212568	-0.129876	-0.0214659	0.0693689	0.0609968	-0.0363904	0.0401254	-0.0126016	0.0153525	0.000704861	0.0335745	0.00756537	-0.0469162	-0.0192952	-0.0211408	8.44966e-16
ABHD3	0.681306	-0.339665	0.322928	-0.27978	-0.0282865	-0.215343	-0.0463876	-0.0982903	0.145795	0.229746	0.0817392	0.0340615	0.0587358	-0.151789	0.153206	-0.130108	0.0746392	0.00135205	-0.0092903	0.126858	0.0355403	0.0759869	-0.0366718	7.98666e-16
ABHD4	0.294935	0.752394	-0.31948	-0.295637	0.161736	0.0405963	0.168854	-0.0572154	-0.0565968	0.049445	-0.209315	-0.00762603	-0.0107575	-0.0968283	-0.0500568	0.0865204	-0.0621289	-0.00788027	-0.0385035	0.0679818	-0.0908578	-0.100703	-0.0207725	3.66924e-15
ABHD5	-0.424245	0.285009	-0.697849	-0.00413043	-0.171907	0.214414	-0.0544733	0.0334021	-0.05856	0.249743	-0.0462258	-0.0627667	-0.117756	0.166297	-0.132046	0.0274412	0.0359061	0.061659	0.150224	-0.108084	-0.0196338	-0.0217077	-0.019563	-1.25009e-15
ABHD6	0.449128	-0.140479	-0.478036	0.532266	0.0970201	-0.0930764	0.256093	0.0409517	-0.0399542	0.100785	0.00209759	-0.0164461	0.0899857	-0.0971689	-0.166584	0.0740098	-0.186287	-0.0577052	0.130376	0.00215719	0.167636	0.181928	-0.0485407	-1.14591e-15
ABHD8	0.377039	0.506843	-0.220087	0.0359159	0.329334	0.215471	0.245835	0.0297261	-0.00866736	-0.176722	0.112394	0.166868	0.20374	-0.00475211	0.143562	0.252587	0.0508757	-0.327253	-0.0485684	0.00586938	-0.142377	0.0176558	-0.0680479	-1.35426e-15
ABI1	0.636821	0.00306829	0.270508	0.557718	0.305915	0.0890923	-0.128726	-0.134419	0.0102008	-0.00201889	0.0972884	0.0375301	0.0548087	0.0542277	-0.0144319	-0.164179	0.00315988	0.0341869	0.00651347	0.0399683	-0.140014	0.020265	-0.0845184	5.23763e-15
ABI2	0.842477	-0.0814841	0.0427864	0.0607898	-0.120652	0.00440054	0.0655902	-0.155559	0.349896	-0.128768	-0.0325899	-0.0552095	0.0120111	-0.0391732	-0.0307587	-0.17728	-0.0566458	0.0258992	0.0738996	-0.0908087	-0.0381121	-0.104682	-0.166793	7.47158e-15
ABI3BP	0.175006	-0.926645	0.117415	-0.0941223	-0.0696195	0.0456378	-0.0792801	0.0607523	-0.0707858	0.175018	-0.107011	0.00272228	0.0778959	0.00698677	-0.0886559	0.00288264	0.0139908	0.0885511	0.01687	0.0313281	-0.0253356	0.0105111	-0.00305716	-2.6275e-15
ABITRAM	-0.000746746	-0.334114	-0.152934	0.101478	0.476803	-0.362608	-0.396984	-0.00745403	-0.00635908	0.253853	0.111674	-0.101486	0.0273387	-0.291347	0.0685211	0.015484	0.161915	0.033315	0.310417	-0.0826857	-0.108813	0.0280221	-0.131289	-2.28604e-15
ABL1	0.375483	0.506542	-0.661431	-0.0289808	-0.281589	-0.106378	0.147338	-0.0451053	0.104587	0.0415764	0.146359	0.02214	-0.0453986	0.0701021	-0.011299	-0.052327	-0.0136847	0.0574881	-0.000261771	-0.0374514	-0.013708	-0.00665061	-0.0140944	-4.24798e-15
ABL2	0.821047	-0.465316	-0.189271	-0.137889	-0.00569203	-0.139734	0.0225868	0.0212484	-0.0134048	0.0827831	-0.074513	0.0674872	0.0545242	0.015384	0.078364	0.0334825	-0.0419898	-0.0252311	0.0463736	-0.0156638	0.0385088	-0.00179811	-0.0106291	-3.59979e-15
ABLIM1	-0.10376	-0.743988	-0.0427796	-0.0519064	-0.338224	-0.238006	-0.181043	-0.118778	0.189575	0.133562	-0.248606	0.0710438	-0.0502887	0.0239624	-0.228627	-0.0451992	-0.00767899	-0.00174512	-0.0754571	0.06202	0.0914291	-0.112598	-0.0676579	-9.14415e-16
ABLIM2	0.0610183	-0.761879	0.115219	0.195527	-0.136528	-0.0364352	0.0246437	-0.164893	0.0116902	0.407822	-0.0889102	-0.121079	0.0512574	0.0300749	0.0431265	-0.0560552	-0.0517779	0.151792	0.114572	-0.14888	-0.0508727	-0.0295691	0.233488	-4.39845e-16
ABLIM3	0.294423	-0.85944	0.0592198	0.0504702	0.0529342	-0.21608	-0.230033	0.0401626	-0.165766	0.136564	0.0515127	0.0342768	0.00983313	-0.0531456	-0.0332801	0.0561632	-0.00450531	-0.0559861	0.00961857	-0.0188951	-0.0192726	0.0313113	-0.050065	1.62048e-16
ABR	0.847327	-0.263419	0.364563	0.139856	-0.0699035	-0.172553	-0.0116609	0.0387782	0.0811921	-0.0129548	0.00504943	0.026571	-0.00729055	-0.0451173	0.0332416	-0.0708128	-0.0336322	-0.0527527	0.0381668	-0.0278441	-0.00289123	-0.0294009	-0.034103	2.396e-15
ABRACL	0.483456	0.569493	0.412355	0.0672329	0.401643	-0.0434509	-0.117885	-0.0579686	0.0791971	-0.173514	-0.00960559	0.157771	0.00664633	-0.0676759	0.0896647	0.0451769	-0.0052567	-0.0416952	-0.0796488	0.00700301	0.0247541	-0.0297818	0.0346678	5.41125e-16
ABRAXAS1	0.19549	-0.0942308	-0.0537958	0.195369	-0.105518	0.079509	-0.101878	0.288557	0.223003	0.585793	-0.0231648	0.156911	-0.0972075	-0.0457291	0.259569	0.0108862	0.175472	0.00967952	0.259452	0.0293081	0.296414	-0.268526	0.21128	-2.54647e-15
ABRAXAS2	-0.157535	-0.24197	-0.267085	-0.210713	0.432322	0.0167387	-0.422639	0.093469	-0.0245198	0.179325	-0.00299625	-0.355687	0.195567	-0.0305142	0.268959	0.144158	-0.222539	0.206494	0.159665	-0.103956	-0.0132676	0.0154687	-0.0768034	-8.97053e-17
ABT1	-0.710287	-0.132862	-0.236409	-0.060824	0.199474	-0.020016	-0.144168	0.107931	-0.252162	-0.0344578	0.200532	0.0378076	0.218116	0.0606344	0.0520829	0.186801	-0.237878	-0.102487	-0.0493084	0.218445	0.0702787	0.107547	-0.128874	-3.91231e-15
ABTB1	0.643405	0.0946764	0.228981	0.541304	-0.0791586	0.0164276	-0.019535	0.0975798	-0.139771	-0.0102258	0.0309052	0.216609	-0.0432679	-0.206885	0.070934	-0.00814888	-0.152965	-0.0498399	-0.0992889	-0.021845	0.156612	-0.187362	0.0452476	-1.55103e-15
ABTB2	0.0040475	-0.930096	-0.200723	0.167654	-0.0230336	-0.046318	-0.0307241	0.19376	-0.082172	0.0556089	0.0874456	-0.0019496	-0.00324649	-0.0170978	0.0314364	-0.00646921	0.00974008	3.88814e-05	0.0553812	-0.0236764	0.012079	-0.0233277	-0.0458698	-1.38899e-16
ACAA1	-0.21389	0.553216	0.277193	0.471907	0.148651	-0.169139	0.0453864	-0.106886	-0.0423672	0.253435	-0.0203721	0.261954	-0.187462	-0.148697	0.146839	0.144933	0.112044	0.124962	0.104839	-0.0869075	0.00533089	0.0481365	0.0233104	-1.07299e-14
ACAA2	-0.688865	0.496935	0.051517	0.101019	0.199092	-0.0832609	0.100089	-0.220844	0.0100379	0.12861	0.168263	-0.0884066	-0.0866231	0.00118893	-0.0722716	-0.219067	0.0943819	-0.120881	0.00782252	-0.0526514	-0.0192879	0.124643	-0.0674796	-2.69405e-15
ACACA	0.0298692	0.789408	0.282731	-0.373794	0.0126009	-0.093362	-0.17165	-0.0136289	0.129867	-0.153835	0.118205	-0.00786802	0.00889955	-0.105013	-0.141275	0.052411	0.0309992	0.114733	0.100475	-0.00881434	-0.0170268	-0.0548318	-0.0422759	-3.06734e-15
ACACB	0.554209	-0.517827	-0.329296	0.222422	-0.236515	0.0665498	0.12872	0.14456	-0.249356	0.141481	0.132128	0.139048	-0.130707	-0.0552056	-0.006648	-0.0308965	0.133672	0.050698	0.00407712	-0.0737359	0.0340568	0.0276004	-0.0321501	-1.28481e-15
ACAD10	0.118511	0.873951	0.0792002	0.143422	-0.257916	0.198945	0.0527931	0.201986	0.110331	0.126688	-0.0152915	-0.032789	-0.0186836	-0.0976278	0.00583213	0.0124155	0.0019045	0.0144586	-0.0225934	-0.0530761	-0.0278379	0.0093023	0.0404274	-1.47001e-15
ACAD11	-0.0356808	0.148389	0.146855	0.502099	-0.496867	0.417384	-0.0454687	-0.2856	-0.147517	-0.129099	-0.165264	-0.0672311	0.0918847	0.0101674	0.0112378	-0.0845172	-0.0314964	-0.0352438	0.115149	0.193175	-0.0269992	-0.0934063	0.223556	-5.03507e-16
ACAD8	-0.0394564	0.0653004	-0.543123	0.402818	-0.283516	0.0725622	-0.105896	0.121269	-0.136378	-0.0526381	-0.0229101	-0.164855	0.148735	0.165725	0.037963	0.0488768	0.219562	0.329159	-0.0547556	-0.101612	-0.204726	-0.168011	-0.287857	-5.48649e-15
ACAD9	-0.773656	0.175274	0.194134	-0.22954	-0.056216	-0.0024644	-0.0701968	0.0660945	0.0317025	-0.156421	0.022755	0.243719	0.119901	-0.113821	-0.216947	0.143026	0.00306382	0.113447	-0.174065	0.116509	0.0958664	0.0326941	-0.143673	4.2364e-15
ACADL	0.0371385	-0.508821	0.707454	-0.00580333	-0.246184	-0.0065022	-0.181388	0.0876865	-0.0409916	0.180669	-0.191285	-0.129883	-0.0218304	0.0808727	-0.140135	0.0967499	0.0022243	0.0651646	0.0563998	-0.00995859	0.0276924	0.0678596	0.035477	1.85198e-16
ACADM	-0.382185	-0.0942958	0.206261	-0.069913	-0.0543954	0.246212	0.0652548	0.161073	0.244006	0.187221	-0.366598	-0.0910683	0.302678	0.381876	0.0713011	0.0564995	0.0202716	0.246408	-0.0267231	-0.0502432	-0.0868187	-0.191496	0.335048	-1.50473e-16
ACADS	0.258891	0.0753867	-0.249848	0.669328	-0.0370453	0.140468	0.247527	0.339139	0.102524	0.0382435	0.255305	0.178767	0.0602835	0.0882025	0.00706933	0.089542	-0.178111	-0.101588	-0.0128431	-0.0957566	-0.129064	0.150836	-0.0099827	1.29639e-15
ACADSB	0.0201496	-0.441804	-0.55223	0.356146	-0.122258	0.308418	-0.116045	-0.289755	0.2269	-0.163653	-0.03857	-0.00434529	0.164501	0.01395	0.00974115	0.0127875	-0.0125146	0.0352314	-0.0200299	-0.113422	0.018844	-0.00803167	0.206743	-2.7201e-16
ACADVL	-0.0221483	-0.481318	0.483758	-0.189953	0.487173	0.0476991	0.32702	0.143976	-0.155004	0.0978186	0.0438075	0.0253925	-0.0739176	0.0170751	0.167016	-0.151553	-0.0289411	-0.100393	-0.0273676	-0.0279832	0.0532838	0.146973	-0.0280939	2.0719e-15
ACAN	0.358024	-0.722273	0.467846	-0.170494	0.0818314	0.162459	-0.0148867	0.147444	-0.121578	-0.00890174	-0.00557058	0.00549524	0.0773246	0.109126	-0.0165004	0.0718235	-0.0137313	-0.0516872	0.0284218	-0.00621684	0.0348454	-0.0509361	0.0372316	3.47246e-16
ACAP2	0.882667	-0.121071	0.181106	-0.0484861	0.251653	0.0868887	-0.00959799	-0.135998	0.197198	0.0682987	-0.114393	0.0278519	-0.016041	-0.0462006	-0.0237121	-0.0633076	0.028274	-0.00780861	-0.0913087	-0.00751773	-0.0264052	-0.0571133	-0.0635292	4.94247e-15
ACAP3	-0.212467	0.85163	0.374718	-0.0221413	-0.065217	0.0323697	-0.00514307	0.144743	-0.0651104	0.0607615	-0.135013	0.0477025	0.023226	0.0284188	0.0570457	-0.0214642	0.105614	-0.0205005	0.0172165	-0.111465	0.0351373	-0.048103	0.03257	-9.4914e-16
ACAT1	-0.45708	0.406672	0.349646	0.491191	0.373145	-0.139397	0.0741882	-0.184338	0.0379679	0.061052	0.0226671	-0.0582505	0.0457394	0.0122487	0.068727	-0.0324938	0.0927036	0.0973928	0.146041	-0.0458912	0.0463981	-0.0562684	0.00957548	-3.56434e-15
ACAT2	-0.465884	-0.346349	0.508564	-0.348273	0.269579	-0.268621	0.0127059	-0.102555	0.100031	-0.0929079	0.0243002	0.0667229	-0.10289	0.121399	0.073307	0.118009	0.0176187	0.105638	0.0224119	-0.0660099	-0.0783996	-0.131857	0.13924	9.0284e-16
ACBD3	-0.146569	0.0467735	0.524519	-0.189367	0.514424	0.250528	-0.200947	-0.0387384	0.076649	-0.382928	-0.21284	-0.21936	-0.00324403	-0.12411	-0.027973	-0.0199153	0.112486	-0.0654765	0.0975858	-0.0213034	-0.00802964	-0.0806647	-0.00790021	2.54647e-16
ACBD4	0.172388	0.012193	-0.34932	0.619847	-0.206975	0.110151	0.116242	-0.0974849	-0.191924	0.301799	-0.210443	0.203875	0.0216081	0.0341475	-0.14078	0.103289	0.0579631	0.0321872	-0.131045	0.08458	0.108487	-0.113286	0.294444	-6.91599e-16
ACBD5	0.515701	-0.392077	-0.147111	0.0412425	0.0705312	0.405675	-0.0642973	-0.346306	0.140537	0.140445	0.10806	-0.201733	0.0871124	0.0431073	0.0176558	-0.133335	-0.0159523	0.271936	-0.114822	0.0256611	-0.174151	0.143664	0.0705473	-1.76227e-15
ACBD6	-0.117827	0.496935	0.300608	0.514001	0.00868917	0.422273	0.156586	0.0237087	0.066015	-0.0682678	0.101984	0.0663365	0.27472	0.0431827	-0.00715143	0.211762	-0.0219127	0.0770893	0.123625	0.032319	0.0679555	-0.0860476	0.0177824	7.26902e-15
ACCS	0.0476791	0.563948	0.190674	0.407736	-0.458985	0.0408499	-0.113714	0.113471	-0.226688	0.1507	0.116101	-0.160247	0.0678651	0.00376723	-0.0615835	-0.167954	0.0232369	0.158926	-0.0564737	0.0447501	-0.193618	-0.00746222	0.143287	-4.16696e-16
ACD	-0.34934	-0.507435	0.490442	0.117605	-0.289602	-0.0919974	0.17647	-0.0730462	0.0777314	0.149773	0.134451	0.2456	0.027512	0.110879	-0.0544568	0.0578568	0.0640241	0.0507151	-0.140194	0.182647	-0.0586664	-0.216013	0.0356885	-2.24553e-15
ACER3	0.620867	-0.352718	0.103612	-0.176168	-0.136598	-0.38586	0.0027022	-0.244987	0.223365	0.100743	-0.279544	-0.161267	-0.0317192	0.0874805	0.116465	-0.0289051	-0.0955745	0.0758704	0.101153	0.0341558	0.0707937	0.00529489	-0.046801	-7.85934e-15
ACIN1	-0.510522	0.00760474	-0.772926	-0.156688	-0.0354189	0.00435203	-0.019018	0.0824718	-0.0412827	-0.0898568	0.075726	-0.0317062	-0.0131778	-0.199929	0.0545305	-0.0327901	0.0890448	0.115296	0.0750253	-0.0841287	0.0215314	0.115738	-0.0201692	1.15749e-15
ACKR2	0.182134	-0.900361	0.0145019	0.112853	-0.244769	-0.0493295	-0.0960758	0.135714	-0.0660738	0.0060784	-0.1533	0.00199109	0.0185293	-0.000915317	-0.0554682	0.011997	-0.0515899	0.0841919	0.0656541	-0.0730598	-0.0480519	0.00751919	-0.00121419	1.38899e-16
ACKR3	-0.642936	-0.285893	-0.547131	-0.003439	-0.267855	0.0990944	-0.0379588	0.006694	-0.023307	0.167759	-0.124676	0.0499794	-0.201142	0.0490784	0.120553	0.0600244	-0.0295151	-0.0860428	0.0204637	0.0117341	0.0476633	-0.0104816	-0.0594895	-9.89652e-16
ACLY	-0.602741	0.0316454	0.568015	-0.431693	0.103553	-0.133574	-0.0955731	-0.0117199	0.0341608	-0.151007	0.10916	0.0555527	-0.15791	-0.0800028	0.00672203	0.0244172	0.0102465	0.0601837	-0.0500157	-0.0389934	-0.00658875	-0.0884951	0.0478796	-1.99088e-15
ACO1	0.0328471	0.341981	-0.369782	0.278833	-0.263217	-0.121271	-0.527056	0.297672	0.0290492	-0.127341	-0.0175407	0.255455	-0.0225862	0.183636	-0.117024	-0.107561	0.169949	0.153621	0.0193378	-0.116707	0.0755488	-0.0480493	-0.0219856	-5.37074e-15
ACO2	0.138915	0.395249	-0.416978	0.395168	-0.0240269	-0.0774477	0.211339	0.152685	-0.11727	-0.541622	-0.125537	-0.0479703	0.0795748	-0.0717447	-0.157351	-0.00301532	-0.0447498	0.116672	0.0237538	-0.0563143	-0.0479803	0.142984	0.128016	1.31722e-14
ACOT1	0.580575	-0.398627	-0.279597	-0.293508	-0.216787	-0.271914	-0.339151	-0.0726997	-0.0103768	-0.166206	-0.0526456	0.0576248	-0.1196	-0.0925457	-0.0431081	0.0368227	-0.132339	-0.000588318	-0.0142136	0.0319808	-0.129999	0.00525527	0.0537733	6.19256e-16
ACOT11	-0.0951617	-0.667639	0.616286	0.151979	-0.120838	-0.0480635	-0.086825	-0.172319	-0.0982181	0.0534683	-0.0862148	0.041907	0.0955941	-0.0831122	-0.00371567	-0.0344363	0.100896	-0.0787183	-0.0944359	0.0746202	0.0670035	-0.0826588	0.0838271	-1.62048e-16
ACOT13	-0.433074	-0.0817358	0.2998	0.545152	0.287009	0.199436	-0.215417	0.173899	-0.16896	0.237494	0.181615	-0.165872	0.0908295	-0.0084733	-0.114247	0.0474939	0.0881687	-0.174808	-0.00118887	0.0646436	-0.0292481	0.0632488	-0.0587789	5.71509e-15
ACOT2	0.284419	0.0860684	-0.378566	0.249535	-0.275758	-0.426043	-0.456469	-0.204781	0.0614648	-0.0709193	0.232563	0.253466	0.0171482	-0.0904706	-0.101268	0.0619364	-0.115925	0.104669	-0.0159399	-0.0547286	0.0477817	0.117884	0.0687958	-1.73623e-17
ACOT4	0.255765	-0.0902579	0.449164	0.301492	0.501724	0.223468	0.165336	-0.209485	-0.00229534	-0.158451	0.0247334	0.123187	-0.0578531	-0.147048	-0.00200961	0.227748	-0.0218078	0.13167	-0.240344	-0.0613104	-0.182188	-0.0607844	-0.164134	1.12276e-15
ACOT7	0.211922	-0.873076	0.0861252	0.123146	0.0735439	-0.286942	0.134731	-0.115195	-0.0851491	0.0785565	0.117141	0.0893708	-0.0164934	-0.05963	-0.0508603	0.0119719	0.0215426	-0.0664126	-0.00746391	0.031271	0.00857708	0.0275836	-0.0514444	-2.08348e-16
ACOT8	-0.623379	0.568781	-0.224984	0.197758	0.196831	-0.1609	-0.143782	0.115347	-0.0497622	0.00471615	0.0110496	0.0225144	-0.0870331	0.0621958	-0.055585	-0.145764	0.0133277	-0.0990705	0.00290503	-0.0185183	-0.0739472	-0.202192	0.0628565	-1.04174e-15
ACOT9	-0.829904	0.126541	-0.0540659	-0.0596692	0.0027609	0.0934504	0.133625	-0.0340201	0.0602155	-0.203492	-0.25507	0.114783	-0.184044	0.107377	-5.09856e-05	-0.0693556	-0.113906	0.185241	0.114816	0.0894249	0.0146694	0.123797	0.0593004	3.10351e-15
ACOX1	0.427867	-0.630564	0.074008	-0.179373	0.253677	-0.0103175	-0.141779	0.203505	-0.285892	-0.243552	0.0384179	-0.0406922	0.0248899	-0.238311	-0.123404	0.0785795	0.0857844	0.0606138	0.0545179	0.0588711	-0.114368	-0.00948686	-0.0453163	-8.97632e-15
ACOX2	0.724811	0.0521785	-0.0419698	0.249771	0.275467	-0.170616	-0.228521	-0.100961	-0.185602	-0.046452	-0.192652	-0.099354	0.153412	0.122682	0.173564	-0.0220449	0.15801	-0.119818	0.143211	-0.0077711	-0.00839935	0.165491	-0.0152639	4.65165e-16
ACOX3	-0.614441	0.452089	0.434436	-0.11309	0.0583148	0.099587	-0.0548505	-0.0244073	0.0888154	-0.02217	0.224911	-0.119807	-0.0920208	0.0199683	-0.137224	-0.130194	0.137015	-0.0874587	-0.0679591	-0.0355192	-0.0379941	-0.17364	0.133303	2.74903e-15
ACP1	-0.979725	0.0102081	-0.0409784	0.00966199	0.0127375	0.110145	-0.0776221	-0.0533261	0.0198663	0.0709451	-0.0199625	-0.0111458	0.0318632	-0.012058	-0.0523089	-0.0466676	0.0390762	0.0332174	-0.0266993	-0.0296238	-0.0228064	-0.0134744	-0.012323	-3.09628e-15
ACP2	0.466269	-0.175401	-0.280482	0.34416	-0.121943	-0.314296	0.122106	0.026283	-0.39626	0.122765	0.209414	-0.143779	0.378842	-0.111129	0.0649711	-0.0160484	0.0687473	0.0235875	-0.0744875	-0.00609735	0.056967	0.0263182	0.116975	-1.18353e-15
ACP5	-0.569932	-0.199092	-0.361388	0.36356	0.261762	-0.0780634	0.145019	-0.0647679	-0.236724	0.0409763	-0.190624	-0.0810319	0.236132	-0.0517333	0.0369592	-0.147149	0.0382661	0.198372	0.173439	-0.114939	0.0808215	-0.0124359	-0.00740155	-2.49176e-16
ACP6	-0.109783	0.207487	0.388198	0.66645	0.228728	0.247907	0.401172	-0.0640593	0.000269059	-0.00941382	0.0196937	0.0387015	-0.0068347	-0.130053	0.0562253	0.0397607	0.14392	0.0501022	0.108223	-0.0769556	0.0810926	0.00763161	-0.00752974	1.33111e-16
ACSF2	0.458681	0.781927	0.139602	0.314529	0.0269607	-0.068256	0.0665949	-0.0122836	0.0879115	0.0137141	-0.0178344	0.0662022	-0.0677011	0.00748339	0.0287151	-0.0283123	0.0439133	0.0920065	0.0247789	0.118384	0.00194296	0.038613	-0.0664349	1.09383e-15
ACSF3	-0.410637	0.438581	-0.222503	-0.0697039	0.141028	0.117296	0.100525	0.119113	-0.358153	0.284252	-0.158465	-0.029973	0.047978	-0.019936	-0.407986	0.0623131	-0.0945429	-0.127081	0.0427463	0.157938	0.15371	-0.201394	0.0505449	3.02104e-15
ACSL1	0.70608	0.646666	-0.00850706	-0.00466879	-0.090613	-0.00983742	-0.110926	-0.0448389	-0.0622866	0.188101	-0.0637383	-0.00466796	0.0900291	0.021766	-0.0336152	-0.0301209	-0.0103437	0.0184947	-0.012389	0.00889243	-0.00433426	0.0697204	-0.0321586	7.69729e-16
ACSL3	0.00808174	0.634905	0.54232	-0.247714	0.245427	-0.126905	-0.0871426	-0.147023	0.0533055	-0.0623991	0.0727419	-0.114916	-0.104746	-0.120467	0.0500359	0.0512981	0.0230678	0.126643	0.120228	-0.0199143	-0.119405	-0.173049	0.0658173	6.20413e-15
ACSL4	-0.0536218	-0.305611	-0.761826	0.326381	-0.174577	-0.188531	-0.165857	-0.0191461	0.13567	-0.00202868	0.0921241	0.137381	-0.0547334	-0.205878	0.0767826	-0.0568943	0.00775221	0.120196	-0.0568618	-0.0461612	-0.0126001	0.0175111	-0.0480174	-6.22873e-16
ACSL5	0.458645	-0.467445	-0.336699	0.0143831	-0.301258	-0.211475	-0.219566	0.0437621	0.0259485	0.00610214	0.189805	-0.0398728	-0.10555	0.134774	0.0884756	0.155115	-0.200751	0.0252307	0.309518	-0.017904	-0.082668	0.158976	0.0572488	-4.62995e-16
ACSM3	-0.481943	0.615417	-0.0211117	0.312459	-0.0367652	-0.00653549	0.0576167	0.203766	-0.0817105	0.164039	0.0546678	-0.231695	0.192734	0.0218437	-0.00142506	0.0146488	0.0451072	-0.256437	0.0974255	-0.0444031	0.130696	-0.10981	0.0904885	1.73623e-16
ACSS1	-0.414661	0.517115	-0.177566	-0.146813	-0.392592	-0.0214038	0.0906378	-0.240445	-0.0380337	0.075546	-0.269436	-0.191553	0.2219	0.0565014	0.0875121	-0.207422	0.0493345	-0.181587	0.0557465	0.00183216	-0.0220695	-0.164336	-0.0371665	-2.89372e-16
ACSS2	0.394798	0.256313	0.63126	-0.204251	0.251579	-0.252499	-0.154656	-0.16761	-0.0246507	-0.0741486	0.168736	0.0902389	-0.200128	0.0711354	0.0461171	0.0357757	-0.0685304	0.0759895	0.0571635	-0.0625997	-0.05755	-0.190833	0.102692	-2.7664e-15
ACSS3	0.164089	0.203025	0.377388	0.16326	-0.660596	0.0928435	-0.313013	0.179189	0.254312	0.176153	0.126399	-0.0435803	-0.0725273	-0.139699	0.0475732	-0.0275488	-0.0819016	-0.133829	-0.00321757	0.0513172	0.00909376	0.0176588	0.13657	-6.61938e-16
ACTA2	-0.354681	0.777601	-0.17905	-0.0595702	-0.00108903	-0.164972	0.158919	-0.147779	-0.0627178	0.0157492	0.143893	-0.208131	-0.0300527	0.20653	-0.184116	0.0507256	0.0932768	-0.00135109	-0.0374379	-0.00636226	0.0146664	-0.0306214	0.00935326	7.17642e-16
ACTA2-AS1	-0.401065	0.767719	-0.184677	-0.112592	-0.0517632	-0.192628	0.171383	-0.123189	-0.00661217	0.0104633	0.0835516	-0.166904	-0.0725302	0.229484	-0.137315	0.0446124	0.000757807	-0.0462162	-0.0252436	0.0186043	0.0150667	-0.00497474	0.0388254	3.24097e-16
ACTB	-0.606416	0.278536	0.416407	-0.267408	-0.281683	-0.0777276	0.335462	-0.151984	0.0532429	0.0513047	-0.0853648	-0.0152141	-0.161197	0.163274	-0.0835869	-0.0123415	0.0722777	-0.0277737	-0.0555808	-0.075058	0.00728743	0.0278516	0.020995	1.62048e-16
ACTC1	0.101537	-0.554931	0.589666	0.256563	-0.274089	0.0432414	-0.0943415	0.168115	-0.100119	0.12825	-0.0653618	0.173603	-0.00775826	-0.0119666	-0.0882116	0.142125	0.0642428	0.203481	-0.103038	-0.0672631	0.052183	-0.0355058	0.0181637	1.15749e-17
ACTG1	-0.654235	0.206994	0.373004	-0.334508	-0.210527	0.0453207	0.329392	-0.147134	0.120517	0.0363519	0.0281749	0.024669	-0.160108	0.178074	-0.0748692	0.0650587	0.0173529	-0.0410277	-0.0174852	-0.0728737	0.0235956	-0.0645308	0.0694778	-9.121e-15
ACTG1P20	-0.382082	-0.0477251	0.434401	-0.397883	-0.227524	0.0652917	0.251698	-0.144739	0.252107	0.0759594	-0.0244204	0.0332099	-0.180955	0.164474	-0.337714	0.000110561	-0.155294	-0.00125632	-0.0713286	-0.116195	-0.0914077	0.232178	-0.12061	4.16696e-16
ACTG2	-0.00297532	0.816958	-0.12757	-0.254929	-0.198348	-0.000866113	0.235132	-0.168179	0.0737535	-0.00918767	0.0529074	-0.103081	0.0412731	0.198244	-0.110125	0.0131701	-0.142283	0.00337518	-0.150011	0.0411181	0.00824322	-0.0726897	-0.0796156	1.62048e-16
ACTL10	-0.820554	-0.0927059	0.25631	0.0435247	-0.0026091	0.0459626	-0.0420652	0.159748	-0.193778	0.142666	-0.0550259	-0.111074	0.309511	-0.032305	0.104721	-0.0396012	-0.0102181	0.0230035	-0.00370716	0.00837787	-0.0284896	-0.0291804	0.189934	1.62048e-16
ACTL6A	-0.737279	-0.463757	-0.311349	-0.215901	0.130868	-0.133031	-0.00207614	-0.141082	0.0409339	-0.042112	-0.0310264	-0.00586868	0.0234434	-0.00505138	0.090095	0.0198123	-0.0369056	0.15341	0.0230134	-0.0148628	0.016394	-0.0601232	-0.00203461	-6.10575e-16
ACTN1	0.462597	0.369872	0.212288	-0.608903	0.00344045	-0.0784874	0.305749	-0.100889	0.152635	-0.139833	0.104159	-0.0374046	-0.0448052	0.0838388	-0.191206	0.106848	-0.0150176	-0.0675848	-0.0635088	-0.0371001	-0.0217169	-0.0259602	0.0087495	-5.00613e-16
ACTN4	-0.0267511	-0.162329	0.101986	-0.513578	0.0543002	-0.349437	0.492822	-0.39314	0.0522936	-0.0276451	-0.0854124	-0.173001	-0.133458	0.0964293	-0.125602	0.0682299	0.181834	-0.0980409	-0.14572	-0.0826257	0.00726886	-0.0636208	0.114806	-8.2471e-15
ACTR10	-0.031651	-0.348613	-0.286078	0.194679	0.342815	-0.384843	0.0725663	-0.483275	-0.244475	-0.176852	-0.255347	-0.0907713	0.136719	-0.154011	-0.102087	0.00764092	-0.0780729	0.0785575	0.0534129	-0.0132448	-0.0438867	-0.136515	0.00666242	-2.40468e-15
ACTR1A	-0.255524	0.864956	0.214128	0.0897153	0.0115476	-0.253014	0.019439	0.0471146	0.10466	-0.0858537	0.00263238	0.0701421	-0.121756	-0.0929202	-0.052923	-0.0443002	0.0479284	-0.00699907	-0.0471769	0.0305687	-0.093102	-0.015757	0.00400565	-1.32069e-14
ACTR1B	-0.392129	0.0892598	0.279978	0.422752	-0.148268	-0.127863	0.0789765	0.0836865	0.293064	-0.173937	0.229904	-0.0233474	0.167081	-0.149702	-0.336507	0.0353967	0.374178	0.0184923	-0.0186854	-0.122802	0.145569	-0.118578	0.0647941	2.08984e-14
ACTR2	0.128057	0.871546	0.194282	-0.208311	0.0448688	0.0579328	0.0625567	-0.224335	0.213222	-0.00702233	-0.00167149	-0.135956	0.0371728	-0.0650373	0.00234597	-0.0490211	0.0682942	-0.00247715	-0.003591	-0.049799	-0.000312033	0.0525766	0.0362329	-2.31498e-15
ACTR3	0.0385077	0.803694	0.238502	-0.00701253	0.210953	-0.201304	0.159628	-0.204875	0.27609	0.0688813	-0.112531	-0.142933	-0.138945	-0.00376438	0.0298385	0.00389115	0.0256784	-0.00245347	0.0317182	-0.0626944	0.0273438	-0.0464655	0.01958	2.76061e-15
ACTR3B	-0.632874	0.117438	-0.496856	-0.0524775	-0.114364	0.202696	0.236883	0.100955	0.0253346	0.193789	-0.183438	-0.0642147	0.199876	-0.0726222	-0.135876	0.176637	0.123236	-0.00563168	0.0117316	0.125388	0.0497985	-0.105192	0.0104039	7.87092e-16
ACTR5	-0.273681	0.268505	-0.47688	-0.291689	0.0529462	-0.407091	0.0366505	0.0831751	-0.276473	0.326688	-0.152152	0.050151	-0.257628	0.0308305	0.124501	0.184653	-0.0850286	-0.0591068	-0.0337654	-0.00114722	-0.108566	0.00415569	0.119593	-1.86536e-15
ACTR6	-0.491824	-0.122991	-0.537211	0.412868	0.158358	0.0208059	-0.290912	-0.141026	0.0534016	0.0549294	0.138635	-0.00885277	-0.0453557	0.0162908	-0.0574679	0.133004	-0.0376765	-0.164558	0.127438	-0.15095	0.123173	0.106272	-0.106893	1.95905e-15
ACTR8	0.222503	-0.208624	0.560304	-0.0672289	0.372069	0.535208	-0.0694539	-0.0523423	-0.080267	-0.111041	-0.0937823	-0.159009	0.0150813	-0.172618	0.105528	-0.0299553	0.117633	0.0797759	0.0639177	-0.158833	-0.0734913	0.0374561	0.0695195	6.10575e-15
ACTRT3	-0.251036	0.700431	0.277119	0.150568	0.20273	-0.0978642	0.0464498	0.31604	-0.152215	-0.052207	-0.0776517	-0.0263271	0.0283269	0.0441339	0.296537	-0.0952449	-0.0928437	-0.0375374	0.0176807	-0.121868	-0.0176252	0.0115705	-0.19022	-6.94493e-17
ACVR1	0.878585	0.19554	-0.29069	0.0849328	0.0485528	-0.119156	-0.104779	0.18719	0.0672895	0.00919651	-0.0775901	0.0489882	0.00697769	-0.117454	0.0304093	-0.0239906	0.0127484	0.0732307	0.00277004	-0.00203371	0.00320486	-0.0402843	-0.00419362	-4.60825e-15
ACVR1B	0.629718	-0.226154	-0.451771	0.190862	-0.222924	-0.0523272	0.0325533	0.127413	0.201406	-0.184371	0.0554668	-0.0620369	-0.174975	0.117828	-0.0440281	0.220222	-0.0859859	0.0915416	0.0765918	0.0446592	0.118837	0.0585536	0.156378	-1.40924e-15
ACVR2A	0.278995	-0.448367	-0.461679	-0.189802	0.230941	-0.036335	0.273686	0.160004	0.00628784	-0.173202	-0.104933	-0.14381	0.31758	0.146932	0.0536846	0.13675	0.182505	0.15107	0.0694832	-0.0124251	0.194682	0.107123	-0.0234393	-6.71343e-16
ACVR2B	0.560097	0.315151	-0.106047	0.336639	-0.276027	0.124026	0.303953	0.273315	0.175984	-0.0954431	0.134206	0.134639	0.0626622	0.00477017	-0.0913766	0.0219576	-0.18392	0.12656	-0.224786	0.00562498	-0.07862	0.00958968	-0.0897859	-7.52367e-17
ACVRL1	0.204148	0.84621	-0.085789	0.0347702	-0.311354	0.0288147	-0.135875	-0.186015	0.00632127	-0.000148996	0.0817537	0.069916	0.0345013	0.0645422	-0.0757148	-0.0601277	-0.041438	-0.00222813	0.170635	-0.101478	-0.0277196	0.113602	0.0414948	-1.04174e-16
ACY1	-0.698141	-0.15321	-0.239628	-0.013022	-0.175114	-0.182675	-0.264875	0.0638783	-0.341127	0.0936556	0.159942	-0.00715304	0.0266267	-0.142836	-0.0610408	-0.0808997	0.0971059	-0.155803	0.0744888	-0.0152235	-0.0450664	0.0222829	0.262859	3.81971e-16
ACYP1	-0.117266	0.0965509	-0.413629	0.474895	-0.165006	-0.317201	0.0270641	-0.20046	0.294363	0.184055	0.0738333	0.00196786	0.0063455	-0.00825426	0.0338197	-0.0315519	0.100479	-0.163013	0.386506	-0.0625696	0.267185	0.133656	0.0640323	-3.81971e-16
ACYP2	0.343024	-0.61153	-0.0885015	0.327479	0.268448	-0.246245	-0.225755	0.0637081	-0.0675072	0.0676706	-0.0575706	-0.229069	-0.0186043	-0.194904	-0.0299373	0.204032	0.0661813	-0.014441	0.229996	-0.0445992	0.0165203	-0.00326358	0.00483397	2.35549e-15
ADA	-0.139062	0.825131	-0.142585	0.20648	-0.325097	-0.0277921	-0.185066	-0.0780965	0.0601731	0.0709239	-0.00260131	-0.149084	0.101236	0.091318	-0.121241	-0.0687305	0.0437965	-0.0805228	0.0180409	0.0900333	-0.0297204	-0.0239756	-0.0534835	-9.83864e-16
ADA2	-0.261864	-0.673845	-0.0193927	0.137209	0.127982	0.476799	0.273405	-0.0718476	-0.185425	0.0324192	0.0892131	0.205467	0.0817031	-0.0368433	0.0851384	-0.125602	0.0236371	-0.0723519	0.0436956	-0.0694035	-0.0477917	0.041131	-0.0369842	-6.94493e-17
ADAL	-0.48604	-0.476271	-0.234222	0.00754081	0.144534	0.128885	0.234611	-0.359633	-0.142578	0.0352344	-0.125746	-0.130975	0.200425	-0.0497328	-0.192767	-0.0760962	-0.0687818	-0.190723	0.221814	-0.104262	0.0661996	-0.063352	0.102133	-1.99088e-15
ADAM10	0.43619	0.388984	-0.0203512	0.130822	-0.308858	0.0301367	-0.10964	-0.383121	0.331926	-0.326974	0.0259991	-0.288093	-0.166585	-0.0341634	0.0332821	0.0587607	0.0934005	-0.0663027	-0.117014	-0.139687	-0.0179286	-0.0623249	-0.0320598	3.53034e-16
ADAM12	-0.221276	0.916501	0.0298994	-0.151566	-0.107584	0.128152	0.175729	0.0374964	0.0246541	-0.0241849	0.0034116	-0.0440104	-0.0386128	0.105233	0.0389869	-0.000186383	0.0733214	0.00553378	0.0144934	-0.0358243	0.0387513	-0.0215627	0.0286379	2.00245e-15
ADAM15	0.42196	-0.73232	0.20455	0.164781	0.187133	-0.136278	0.0334145	-0.155664	-0.271156	-0.00430415	0.0229757	-0.0142375	0.203095	0.0607315	-0.0718152	0.0227168	0.0682053	0.0192982	0.0673331	-0.0054295	0.0230542	0.0350616	0.038636	-2.54647e-16
ADAM17	0.797288	0.513628	0.0397989	-0.126615	0.00353689	-0.000943154	-0.0107338	-0.151814	0.0869429	-0.0682238	0.123419	-0.0109958	0.0569239	-0.0907936	-0.0209437	0.0578887	-0.00170349	0.0665271	-0.0645799	-0.036746	0.060094	-0.0266179	0.0511568	-7.92879e-16
ADAM19	-0.075896	0.774412	0.147288	-0.427291	-0.223728	-0.0900692	-0.0957993	-0.0367793	0.0108913	-0.157999	0.100872	-0.10622	0.0544978	-0.0400723	-0.0539657	-0.191231	-0.0422268	0.03193	-0.116622	-0.0439723	-0.0748558	-0.0527712	-0.0650725	7.06067e-16
ADAM22	0.249141	-0.185943	-0.0878028	-0.283581	-0.533612	0.240883	-0.403577	0.4341	-0.00710761	-0.0466205	0.0210402	0.010919	-0.0772171	0.104122	-0.120824	0.0325825	-0.0809745	-0.209893	0.149265	0.032653	0.0210155	0.098835	0.0415355	1.59155e-16
ADAM23	0.419294	0.7977	-0.0388722	-0.274655	-0.078884	-0.0762721	-0.0536381	0.0469621	-0.0500632	-0.0249413	-0.164746	-0.10282	0.184474	-0.0361068	0.0597498	0.0547858	-0.043211	-0.0625126	-0.02326	0.0632524	0.00839372	-0.0246852	-0.00741158	5.78744e-17
ADAM32	-0.501119	0.221621	-0.489298	-0.106228	0.277355	0.0799227	0.00995226	-0.239588	-0.182544	0.175705	0.0269988	-0.0178442	0.0338587	0.107757	-0.179993	0.264829	-0.241666	0.0958661	-0.133015	0.151725	0.109164	0.00241366	0.0865506	1.21536e-16
ADAM33	0.360066	0.632083	-0.089982	-0.150731	-0.310646	-0.438221	-0.167092	0.0454437	-0.0181659	0.117363	0.10845	-0.257392	-0.0461272	0.0313016	-0.0928568	-0.0596681	-0.0250808	0.0594355	0.0473789	-0.0272561	-0.0780795	-0.0121766	-0.0261497	-8.10241e-17
ADAM9	0.595282	0.516574	0.37502	-0.0301386	0.0498536	0.157227	-0.27114	-0.274789	0.0169754	-0.016814	0.120724	-0.119217	0.0385556	-0.0106349	0.0498931	-0.113103	0.0972763	0.0278777	-0.00961002	0.0386971	-0.0460821	-0.0266861	0.0103128	-8.27604e-16
ADAMTS1	-0.0228331	-0.155977	-0.714452	-0.0432471	-0.100039	0.139253	0.38033	0.00473713	-0.126046	-0.0409944	-0.450909	-0.128592	-0.0958603	0.0361323	-0.0537356	0.119921	-0.0566833	0.0521215	0.00433464	-0.0586031	0.0150621	-0.0873246	-0.0796478	2.96606e-17
ADAMTS10	-0.133122	-0.248666	-0.53886	0.281772	-0.261694	0.0071884	-0.232397	0.437361	-0.145662	-0.10434	-0.274592	0.175853	-0.219046	0.0744783	0.101347	-0.00975231	0.0593007	-0.119264	0.0403675	0.0744861	-0.0647718	-0.0654604	-0.0335811	2.47395e-15
ADAMTS12	-0.0388312	0.893893	-0.35174	-0.18441	-0.0918311	-0.0351829	0.00275099	-0.07934	0.0234936	-0.00688605	0.0844613	-0.0393196	-0.010115	0.00806983	-0.0858369	-0.0113243	-0.0165657	0.00440097	0.022536	-0.0449987	0.0704494	-0.0258047	0.0186598	-1.15749e-16
ADAMTS13	-0.0435932	0.489978	-0.382292	0.284985	-0.342504	0.0360773	0.122755	0.0953776	-0.424288	-0.032946	-0.159442	0.0320185	0.0385144	0.00655628	-0.153385	0.0792109	0.0501364	-0.0529138	0.243617	-0.190953	-0.121551	-0.156265	0.0931791	1.15749e-15
ADAMTS14	0.430214	0.817551	0.149362	-0.102176	0.0228624	-0.132279	0.161215	0.0426871	0.0824332	-0.0938037	-0.0542232	-0.11452	0.0683452	0.0244832	-0.0472688	0.0263074	-0.113332	0.0845754	-0.0135385	-0.0228691	0.0691329	-0.0433711	0.0270866	4.9772e-16
ADAMTS16	-0.162513	0.918527	-0.053504	-0.26819	0.0586073	0.063454	0.0493051	-0.00677514	-0.106985	-0.0397066	-0.0314186	-0.0635395	0.112525	0.0543429	-0.0399561	0.0227855	0.0742245	0.0308158	0.0452352	-0.00332223	-0.0236051	0.0147996	0.0100659	5.78744e-17
ADAMTS17	0.512151	-0.315433	0.496408	-0.179769	0.266602	0.0221832	0.159105	0.239621	0.102658	-0.0548519	0.10587	0.0150881	-0.0744373	-0.236069	-0.0247033	-0.0861894	-0.174243	-0.12	-0.223954	-0.100548	-0.0261259	0.0072236	-0.0715042	5.32444e-16
ADAMTS2	0.0572422	0.560116	0.261193	-0.08216	-0.531628	0.332482	0.134586	0.240187	-0.306631	-0.0565305	-0.0629442	-0.0305701	0.00810939	0.110858	0.000139304	-0.0178088	0.0348561	0.00116013	0.0810547	0.0322315	0.0902179	0.0847514	0.0105241	-5.20869e-16
ADAMTS3	-0.379895	0.456015	-0.163407	0.0516292	-0.571278	0.20762	-0.0493245	0.269671	0.167355	-0.0696885	-0.142674	-0.105255	0.208768	-0.0507108	-0.0142472	0.069061	0.124415	-0.0337899	0.135989	-0.0992739	0.0914332	0.0625896	-0.0327008	2.31498e-17
ADAMTS4	0.229689	0.809937	-0.20543	0.0243399	-0.147126	0.0228371	-0.0388601	0.37628	0.0413834	-0.0962236	0.0301945	0.0107632	0.00089898	-0.131497	0.135386	0.0255442	-0.0753279	0.0463709	-0.0481403	0.0698767	0.137401	-0.0307113	0.00812338	1.01859e-15
ADAMTS5	-0.464077	-0.317729	-0.650606	0.219975	-0.276093	0.116796	0.155223	0.194545	0.0632364	-0.058923	-0.150066	-0.0617977	-0.113053	0.0477067	0.0751671	0.0585125	0.0135209	0.0309403	0.0170831	-0.0161081	0.00668738	0.000729542	0.0227125	-6.39512e-16
ADAMTS6	-0.486466	-0.790777	-0.283426	0.174803	-0.0719735	0.0949987	0.0359766	-0.017192	-0.0307497	0.00630548	-0.0118839	0.0154457	0.0159558	-0.0598744	0.00955611	-0.0395374	0.0160499	-0.0148437	-0.00387414	-0.0378443	-0.0432172	-0.0256388	0.0057075	-7.35005e-16
ADAMTS7	0.849219	0.275862	-0.152689	0.162637	-0.00954536	-0.263038	0.0823558	0.0397826	-0.04375	0.0504583	0.0967549	-0.0723818	0.0297834	0.0689798	-0.0688474	-0.029177	0.0617292	0.143659	-0.0892337	0.0266067	-0.0423324	-0.0884807	-0.0477464	6.74236e-16
ADAMTS9	0.0735128	0.765513	0.439239	0.0487658	-0.125369	0.215488	-0.0312704	0.180963	-0.0398472	0.0362926	0.088736	-0.131841	0.0809911	0.10841	0.0187535	0.118069	0.125661	0.142045	-0.124552	-0.0360098	-0.059718	-0.0143112	0.00919288	-1.15749e-16
ADAMTSL1	0.121014	0.237508	0.420609	-0.604892	0.00882497	-0.103618	0.20202	-0.347689	0.282195	0.0978935	-0.0233973	-0.141274	-0.0248072	-0.156116	-0.103645	0.0735608	-0.0978519	-0.146528	0.0211179	-0.0129703	-0.166289	-0.0477359	-0.0342063	-1.08514e-16
ADAMTSL2	0.335263	0.50376	0.630815	0.297786	-0.109866	-0.176661	0.0787591	0.130695	0.0826223	-0.0316892	-0.156859	0.0435585	-0.0199699	-0.0892197	0.0936563	0.0518246	0.148592	0.00673681	0.0269004	0.0375541	-0.019002	-0.017481	-0.0397756	4.08738e-17
ADAMTSL3	0.302463	-0.713748	0.437187	-0.135424	-0.0813958	0.270317	-0.0398525	0.0900235	-0.0843008	0.0253947	-0.236523	-0.0530227	0.0701278	0.0171351	-0.0790918	0.0831446	0.0169467	-0.0323625	0.0677149	0.0486342	-0.0742893	0.0336479	0.0199216	-1.62048e-16
ADAMTSL4	0.478505	-0.376868	-0.481674	0.394169	-0.274212	-0.0109425	0.0631184	-0.215319	-0.155613	-0.0188763	0.165568	-0.118788	0.0166015	0.0724311	-0.107101	0.00377077	0.10328	-0.106866	0.0318675	0.0250559	-0.0358647	-0.0235961	0.0853902	9.41182e-16
ADAMTSL5	0.101791	-0.211189	-0.254103	-0.373946	0.298118	0.124256	0.398988	-0.304206	-0.481551	-0.0723913	-0.136243	0.0366674	0.150411	0.119297	-0.0342068	-0.13075	0.189101	-0.00459169	-0.00237631	-0.142961	-0.100299	-0.0771504	-0.0138392	4.31888e-16
ADAR	0.659731	0.373358	-0.208251	-0.0481836	-0.240079	0.0709491	0.180959	-0.225223	-0.234345	0.101862	0.177949	-0.258469	-0.0687169	-0.111119	0.132323	0.109018	-0.104266	0.0273233	0.0364029	0.0700906	-0.0539704	0.0502616	-0.00114144	-6.45299e-15
ADARB1	0.564884	-0.0756064	0.383209	-0.270238	-0.231107	0.302517	0.394153	0.0434216	-0.0118934	0.0440594	-0.201884	-0.153278	-0.0672281	0.0573996	-0.034046	0.220134	-0.115634	-0.111668	0.0354167	0.0180708	0.028044	-0.0335694	-0.00638477	4.05121e-16
ADAT1	0.444049	-0.0262717	0.478519	-0.166585	-0.22269	0.279838	-0.104656	0.481741	0.0769575	0.089105	0.29757	-0.054945	-0.14734	0.0199296	0.043619	0.0739385	0.0705383	-0.030265	-0.0886391	-0.0154211	0.0347312	-0.154252	-0.0240993	2.51754e-16
ADAT2	-0.317598	0.00573914	-0.641668	0.19156	-0.283741	0.028945	0.118435	-0.224453	0.0803183	-0.157483	-0.167559	-0.126485	0.121613	0.189773	0.0219172	0.288371	0.127462	0.0741586	0.154199	0.0199499	-0.133237	0.109483	0.139587	-1.9793e-15
ADAT3	0.117211	0.778503	0.128457	-0.124451	-0.00819972	-0.134875	0.0587127	0.0798684	-0.159715	-0.137602	-0.019469	0.0863036	0.129979	-0.0503467	0.145069	0.142832	-0.0027724	-0.232595	0.204687	-0.27789	-0.152073	-0.0873025	0.0547562	6.36618e-16
ADCK1	-0.509917	0.723113	-0.20071	-0.0891417	-0.0414048	0.0343001	0.153653	-0.120253	-0.170845	-0.073027	-0.188951	-0.0279357	0.088166	0.0774051	0.0496819	0.00704308	0.102756	-0.0752081	0.124616	0.0528698	0.0112442	-0.0355039	-0.0684662	9.95439e-16
ADCK2	0.721515	-0.225533	-0.062112	0.0734374	0.0282863	-0.116215	0.316853	-0.243097	-0.0439869	-0.0260927	-0.317949	0.188583	-0.0265512	0.0758574	-0.14377	-0.027296	0.107649	-0.141027	0.0612332	0.168996	0.000772249	0.0222657	0.118641	-1.90985e-15
ADCK5	-0.548911	0.447993	-0.0568054	-0.240179	0.0559149	-0.00846651	-0.216297	0.0327889	-0.168156	0.212158	0.0952986	0.122952	-0.135245	0.103492	0.122739	0.106054	-0.230581	-0.234838	0.0967381	0.269383	0.179473	0.0985287	-0.0326862	-2.69116e-16
ADCY1	0.109847	0.685607	-0.378542	-0.248449	0.18194	-0.315979	0.0790063	-0.132321	-0.165942	-0.117161	-0.0416858	-0.15576	-0.0556971	0.0358538	0.130857	-0.137879	-0.158539	0.116487	-0.0455189	0.00634623	-0.00762558	-0.0771373	-0.0393761	0
ADCY10P1	-0.116905	0.395196	-0.0207798	0.112067	-0.198835	0.0776084	0.421251	-0.0502079	-0.320023	0.158097	-0.289029	-0.0594297	-0.309983	0.089559	-0.431276	-0.148185	0.083888	0.111813	-0.0583007	0.137646	0.0596995	-0.00613448	-0.139989	2.89372e-18
ADCY2	0.443755	-0.594073	0.366355	0.225503	-0.138986	0.190523	0.0343811	0.275892	-0.109768	0.174446	-0.131715	0.133721	0.0783025	0.0402611	-0.0202201	0.110016	0.142783	0.0457454	0.0293336	-0.0700068	0.0139582	0.0156012	-0.0743155	4.39845e-16
ADCY3	0.488045	-0.760265	0.0756253	0.0194691	-0.301848	-0.220266	0.00851368	-0.123625	-0.0192827	-0.0345834	-0.0583236	0.0246109	0.0175418	0.0337633	-0.013344	-0.0269677	-0.0448572	-0.00250206	0.062962	-0.08283	0.0209392	-0.0320988	-0.0220347	3.39144e-15
ADCY4	-0.129347	0.0265143	-0.424338	0.588423	-0.272508	0.167917	0.201714	0.308002	-0.122545	-0.157204	0.142855	-0.0176178	-0.122079	0.13264	-0.122346	0.150798	-0.0684268	-0.0884293	0.20508	0.0236354	-0.00518155	-0.00441076	-0.180094	8.10241e-17
ADCY5	-0.0669173	0.753936	0.128046	0.204207	-0.0866837	-0.0265638	0.42623	0.1571	-0.0708368	0.065296	-0.0893637	-0.101418	-0.0204623	0.124267	-0.0474384	-0.213751	0.0967699	0.13689	-0.102744	-0.0222867	0.0669834	0.0319985	0.135696	-1.33111e-16
ADCY6	0.551336	0.442416	0.108228	0.14007	-0.228514	0.0222312	0.311766	0.346726	-0.177231	-0.153025	-0.0239531	-0.255392	0.0226982	0.103659	0.0366966	0.0945323	0.199045	0.0625443	-0.00957844	-0.102375	0.0203352	0.0454456	0.00910192	4.42739e-15
ADCY7	0.221692	-0.242815	0.361544	-0.645006	0.200909	0.279778	0.189093	0.0905917	-0.0434527	0.181576	0.129639	-0.226837	0.122605	0.0398368	0.0149149	-0.119708	0.181214	-0.0835	0.0358748	-0.0331529	0.00721397	0.0771206	-0.00749949	2.37574e-15
ADCY9	0.755148	0.0965489	0.357314	-0.368214	0.042318	0.0697266	0.274855	0.160346	-0.00280563	0.0579385	-0.105098	-0.0212583	-0.0155196	0.00541057	0.018465	0.0166693	0.100549	0.020308	-0.0128161	-0.122834	-0.00448394	0.0200321	-0.0855463	2.7201e-16
ADD1	0.778347	0.347935	0.0962553	-0.302052	0.0586686	-0.198713	0.273327	-0.0605497	0.0471742	-0.0694459	0.0352466	0.0785769	-0.00605328	-0.0907576	0.00185878	-0.0375701	0.101804	-0.048269	-0.101007	-0.0103341	0.0407937	0.0172717	0.0468536	-1.16147e-15
ADD3	0.243303	0.311271	-0.805925	-0.156513	0.0295021	-0.0154062	-0.270088	-0.123752	-0.0199547	0.0878743	-0.0387415	0.0439799	-0.156653	0.0986599	0.0807935	-0.105883	0.0754134	-0.0231607	0.0406391	-0.0118603	-0.025355	0.0896305	-0.016531	-3.65766e-15
ADGRA2	0.465101	0.607034	0.215913	-0.352116	-0.220567	0.188876	-0.0545036	-0.0979673	-0.107327	0.184278	0.15777	-0.0759738	-0.0496326	0.0125761	-0.176668	-0.139683	-0.0263248	0.0106919	-0.0486796	0.0430171	-0.0805188	-0.0133141	-0.0807547	-2.45966e-15
ADGRA3	0.321741	0.808777	-0.255603	-0.124219	-0.0411125	-0.0560388	-0.231505	0.268898	0.0216588	-0.000856663	-0.0711577	0.0423495	0.027473	0.0697469	0.0507077	0.0100362	0.0911106	0.0485898	-0.0188342	-0.00849612	-0.00203782	0.063409	-0.0116506	-2.24553e-15
ADGRB2	-0.0255219	0.878547	-0.255276	-0.207967	-0.0724316	-0.116731	0.0820226	-0.0656551	-0.0427849	0.149416	0.0124944	0.00334464	0.000589443	0.142239	0.0760033	-0.102405	0.113976	-0.0138652	-0.0294943	0.0292596	-0.0888362	0.0741324	-0.00782753	-3.12522e-16
ADGRE5	0.577265	-0.69851	-0.00124399	-0.003717	0.259288	-0.267817	0.0850496	-0.0682736	-0.0386931	-0.0423837	0.0551553	0.059495	0.0585612	0.00565923	0.00453836	-0.0582745	0.0208138	-0.0425686	0.0163468	0.0580987	0.0143059	-0.0338604	-0.063165	5.90319e-16
ADGRG1	0.418877	-0.783702	-0.147082	0.20242	-0.105403	-0.0167747	-0.220887	0.223493	0.0104761	0.0322248	0.0967054	0.0663386	0.0829617	0.085311	-0.00599971	0.0063613	-0.016717	-0.0512233	0.0503193	0.019361	0.0123653	-0.0132639	0.0483498	6.94493e-17
ADGRG2	0.17209	-0.887924	-0.294985	0.21125	0.0604873	-0.0485049	-0.0667692	0.0461255	-0.0812497	0.00794132	-0.0662449	0.114098	0.0610889	-0.031122	0.0160545	-0.0485418	-0.0508587	-0.0235759	0.0286451	0.0433614	0.0110059	-0.000661969	-0.0196491	-4.7457e-16
ADGRG6	0.199739	-0.725988	0.507641	0.0698187	0.0136075	0.229892	0.0618345	0.0614072	0.0722114	0.186624	0.127655	0.141503	0.0483235	0.093904	0.0427319	-0.054178	-0.00333286	-0.0271598	-0.0448785	0.00647515	0.0246947	0.00874394	-0.118634	-2.08348e-16
ADGRL1	0.341075	-0.0808754	-0.862235	0.209513	-0.119687	0.0416441	0.00613519	0.0202715	-0.0616116	-0.0490837	0.129668	-0.0105919	0.00330568	0.173252	-0.000670905	-0.0704557	-0.0343452	0.010139	0.0102866	0.0915073	-0.0166405	-0.0644984	-0.0308765	-8.44966e-16
ADGRL2	-0.050957	0.36528	0.527197	0.0395454	-0.392791	0.0684966	-0.185099	0.406201	0.162077	0.304018	0.00757542	-0.209389	0.0190456	0.138504	0.118733	-0.039363	0.106806	0.0363199	-0.0330497	-0.102698	-0.0428147	-0.0211577	0.0424114	-5.17976e-16
ADGRL4	0.163612	0.604697	0.293562	-0.17772	-0.449104	0.0732198	-0.265077	-0.251929	0.0417167	-0.21226	-0.0925978	0.0122389	-0.189063	0.15464	0.0757967	-0.0104231	0.0525107	0.0698009	-0.0658444	-0.0404214	-0.0942692	-0.0345974	-0.0656233	3.47246e-17
ADH5	0.14166	0.831968	-0.299768	0.263536	0.0191504	-0.168001	-0.0779293	0.0134496	0.172549	0.113765	0.0302425	0.014318	0.147691	0.132126	0.0649194	0.0414636	-0.0453378	-0.041756	-0.00181872	-0.0274956	0.00268402	0.000160295	0.000964433	-4.57208e-15
ADHFE1	0.776482	0.0953726	0.183217	-0.0618908	0.167963	-0.0842775	-0.367612	-0.0400653	0.171708	-0.171584	0.131009	0.105458	0.00381832	0.00191161	0.0123471	-0.00409221	0.0320752	-0.221738	0.00916685	0.103802	-0.112446	-0.049448	0.1224	1.07068e-16
ADI1	-0.691701	-0.650889	-0.175102	0.111731	0.0253428	-0.0126973	-0.127691	0.0136574	-0.0756731	0.0886116	-0.033522	-0.0180226	-0.0759178	-0.0779622	0.015836	0.00229252	0.0380059	0.0344935	-0.0778654	-0.022577	0.00159007	0.0230301	0.0242805	3.38565e-15
ADIPOR1	-0.027209	-0.685504	0.406631	0.343065	0.142662	-0.194144	0.0459078	0.147478	-0.226037	0.0212015	0.147184	-0.0210361	-0.099928	0.196858	0.00126566	0.159032	-0.0541353	0.0722908	-0.00255967	-0.0464305	0.0405706	-0.0162367	-0.0670169	1.85198e-16
ADIPOR2	0.0196966	0.32089	0.129177	-0.662426	-0.332586	-0.121555	-0.135004	-0.117923	-0.103478	-0.100243	-0.074113	0.194773	-0.082957	0.0406873	0.146403	0.104174	0.0364203	0.223439	-0.0993245	-0.0892838	-0.170132	-0.185604	0.214788	-4.41003e-15
ADIRF	-0.351779	-0.700432	0.14954	0.285533	0.283316	-0.0677713	0.145403	-0.0547985	0.103214	-0.00828479	-0.193694	-0.131004	-0.0973505	-0.174063	0.0434657	-0.0537112	0.144054	-0.148997	0.0359832	0.000900666	0.0331152	-0.131623	-0.0114152	5.78744e-17
ADK	-0.766673	-0.48658	-0.0817315	0.310803	-0.110531	0.170686	0.0155707	-0.0268615	0.0377383	-0.037419	-0.0713756	-0.0396844	0.0578174	-0.00250547	0.0480061	0.0628419	0.0243125	-0.00819586	0.0806796	0.0490604	-0.00543816	-0.0323023	-0.0107516	-5.99e-16
ADM	0.272961	-0.251248	-0.361886	0.207872	-0.151461	-0.121162	0.0980476	-0.504672	0.0917427	-0.18106	0.408303	0.246436	-0.113503	0.134532	-0.0862352	-0.145515	-0.125291	0.126164	0.132659	0.00809366	-0.0486284	-0.0265198	0.0753997	-3.00947e-16
ADM2	0.314464	0.433072	0.359831	-0.348078	0.344038	0.25518	-0.0174829	0.060881	-0.196433	0.267951	0.182449	0.133093	0.00382921	-0.11607	-0.160748	-0.176563	-0.141569	0.0559104	0.0500716	0.108922	-0.0235643	0.0303626	-0.0673117	-5.64275e-16
ADNP	0.584885	0.251814	-0.632695	-0.232331	-0.118224	0.0245475	0.0930261	-0.0399458	-0.0298525	-0.0274271	0.275724	-0.0172698	0.0566348	-0.0766319	0.0481708	-0.100826	0.0600576	-0.00793418	0.053196	-0.0726759	0.00113788	-0.0638062	0.00215375	-7.06067e-16
ADNP2	0.708128	-0.0966408	-0.147285	-0.270606	0.0422022	0.117989	0.100572	0.0757649	-0.0562348	-0.305018	0.224406	-0.298778	0.0902826	-0.106852	0.0988867	0.150698	-0.178493	0.0913685	-0.0439764	0.146375	0.0391399	0.0983818	-0.00873489	-1.09383e-15
ADO	0.223167	-0.522636	0.179668	-0.39469	0.112728	-0.211632	-0.136354	-0.0956168	0.153433	0.199772	0.329675	-0.0611356	-0.293309	-0.166093	-0.0796118	0.202795	-0.042453	-0.144066	0.134785	-0.074598	-0.0879502	0.0677035	-0.0905218	-1.78253e-15
ADORA1	0.383693	-0.763597	0.0469534	0.373431	-0.121413	-0.0900381	-0.0271325	0.202878	0.0776887	-0.0436222	0.0206726	0.0235968	0.0991669	0.0454264	0.0402966	0.062575	-0.120967	0.067005	0.0873107	0.0141928	-0.0177829	0.0248804	-0.0951694	4.2827e-16
ADORA2A	0.0919538	0.230667	-0.385415	0.367886	0.0852238	-0.194517	-0.108581	-0.0636515	-0.30116	-0.0542282	0.235158	-0.213015	-0.0515707	0.0216393	-0.0741194	-0.225777	0.385862	0.00264765	-0.0504202	0.189604	-0.260999	-0.248367	-0.149687	6.94493e-17
ADORA2B	-0.545971	0.187723	-0.325497	-0.279985	0.250846	0.455605	0.0998878	-0.282409	-0.183524	-0.129238	0.172013	0.0157193	0.0833892	0.0962877	0.0196187	0.0182601	-0.0155024	0.084638	-0.0512788	0.0767402	0.0290515	0.0818392	0.0384418	-1.50473e-16
ADPGK	-0.318733	-0.805239	0.220801	0.0691463	-0.108566	0.0398929	-0.200794	0.100267	-0.260352	-0.0554285	0.0658153	0.0443504	-0.113172	0.081851	0.0688702	0.017166	0.0244989	-0.0518867	-0.0273622	0.0552931	0.0915641	0.0891816	-0.0870671	-4.24798e-15
ADPRH	0.407039	-0.694108	-0.0757613	0.332499	0.165794	0.139239	0.0836601	0.171959	-0.160772	-0.0939646	0.0812743	0.161939	0.141474	0.017977	-0.0980892	-0.0852086	0.0868227	-0.0374444	0.12363	0.0745054	0.0896697	0.066632	-0.0762285	5.25499e-15
ADPRHL1	-0.0355504	-0.399429	-0.458714	-0.22658	-0.0316679	-0.276274	0.172459	-0.234261	-0.00128701	0.106368	-0.297112	-0.145464	-0.0774444	-0.00953976	0.00609786	-0.202554	-0.111402	-0.157088	0.293976	-0.0814398	0.223892	-0.226293	-0.126897	-8.21816e-16
ADPRM	-0.0483795	0.485933	0.302598	0.202344	0.399761	-0.0807325	-0.289128	-0.0575675	0.13917	0.205032	-0.0592634	0.274243	-0.30921	-0.0763281	-0.0804216	0.0969704	-0.287366	0.163264	-0.0196706	-0.0581581	0.0206205	-0.070026	0.00405022	-7.29217e-16
ADPRS	-0.0105021	0.349524	0.469382	-0.303654	0.364158	-0.104942	0.34359	-0.361442	0.0471595	-0.0299566	0.271126	0.0727375	0.158136	-0.0516986	-0.095955	-0.0260094	-0.0176881	-0.148713	0.113275	0.044556	0.0780157	-0.0582789	-0.0816429	-3.34767e-16
ADRA1B	0.653185	-0.466531	0.401291	-0.233148	0.224781	0.0125765	-0.0427352	-0.0828684	0.073772	0.0857209	-0.0157787	-0.0370777	0.0146115	-0.0617877	0.124633	0.164962	-0.059568	-0.108909	-0.000214504	-0.0141452	-0.0148462	0.0566861	-0.0263196	5.78744e-17
ADRA2A	-0.00139855	0.326681	-0.792216	-0.345959	0.190974	0.0509807	-0.0956501	-0.026542	-0.178974	-0.096568	0.0825644	0.00528486	0.139295	0.0799712	-0.0839564	-0.00696409	0.0570661	-0.0341249	0.0699543	0.0350694	-0.0654462	-0.0172802	-0.0289012	-2.1645e-15
ADRB2	0.0418306	-0.940775	0.177058	0.138831	-0.0145497	-0.125169	-0.0255238	0.0171582	0.00858667	0.0230316	0.0555347	-0.036246	-0.0363959	-0.0193306	-0.0733843	0.0775248	-0.0393949	-0.052471	-0.00668473	-0.030527	-0.0911251	0.11846	0.00541858	1.96773e-16
ADRM1	-0.509684	-0.137463	0.39222	0.246436	0.238054	-0.409922	0.279954	0.142045	-0.0670186	-0.146504	-0.0139828	0.237274	-0.0171597	0.00579709	-0.132022	0.0403494	0.0269818	-0.064834	0.112166	0.138908	-0.0276488	0.187545	0.094449	-4.64152e-15
ADSL	-0.871236	-0.0969677	-0.143024	-0.106159	0.0623531	-0.028965	-0.206176	-0.184895	0.117698	0.165002	0.107043	0.151511	0.0340605	0.123663	-0.00615936	-0.00166292	-0.0340701	-0.0682942	0.0442864	-0.0330642	-0.0668536	-0.0648746	0.0941023	-4.47658e-15
ADSS1	-0.152306	-0.77684	-0.00257998	0.497051	0.0269881	0.129534	0.0127696	0.0489542	-0.118482	-0.0336422	0.141957	0.04028	0.188661	0.00606486	-0.0922352	-0.0423667	0.0951689	0.0568924	0.0558051	0.0236788	-0.0529099	0.0114233	-0.0664457	9.2599e-17
ADSS2	-0.00700521	-0.82682	-0.47962	-0.073543	0.0284416	-0.0702993	-0.112823	0.0320367	-0.0228067	0.0336257	-0.162148	0.0912506	-0.00410939	-0.097962	0.0527603	0.0386199	0.0368738	-0.0571502	0.0479767	0.0415748	-0.00238413	0.0141869	0.0484583	7.52367e-16
ADTRP	0.724682	-0.313554	-0.0653062	0.255909	-0.102127	0.0200085	-0.183998	0.0515267	0.235648	0.140318	0.289441	0.120959	-0.134868	-0.0339286	-0.103432	0.112316	-0.128223	-0.0555191	-0.127357	-0.0250602	-0.0446897	-0.0555464	-0.0411331	-2.89372e-17
AEBP1	0.552766	0.723823	0.289157	-0.115086	0.0164518	0.122538	0.077353	0.121824	-0.0260718	-0.110273	0.0292814	-0.0523507	0.0463387	0.00123228	-0.0692115	0.0548704	-0.07791	0.00695864	0.0423693	0.0333557	0.0442611	0.0098839	-0.009571	3.53034e-15
AEBP2	0.473092	-0.552185	-0.228191	0.2558	0.107643	0.313084	0.135878	-0.0448316	0.178479	-0.175148	0.00740949	-0.215928	0.0860928	-0.2399	0.0180436	0.00670331	0.130423	-0.0465582	0.131048	-0.0178308	-0.0382437	0.0752646	-0.0731284	-4.10329e-15
AEN	-0.304479	0.256238	-0.403127	-0.0653786	0.19502	-0.193485	0.544079	0.0575439	-0.249007	-0.240703	-0.00802745	-0.149366	0.0132745	0.0745576	0.249842	0.142723	-0.140329	-0.0706822	-0.0908402	0.0760924	0.0495863	0.155267	0.0625028	-2.40757e-15
AFAP1	0.509408	0.713611	-0.11264	-0.0494231	-0.0460382	-0.193134	0.236792	0.134162	0.10054	-0.0571742	0.016286	0.0985227	0.00972846	-0.0578691	0.0700364	-0.236878	-0.0210387	0.0332116	-0.0416893	-0.0126533	0.0092532	-0.105837	0.0101765	2.61592e-15
AFAP1L1	0.324813	-0.609626	0.327571	-0.0746571	0.348162	0.015513	0.15167	-0.340003	-0.175332	-0.00300699	-0.0400739	0.286863	0.0254755	-0.0444034	-0.030341	0.0342566	0.0982644	0.0480949	-0.0425413	-0.0461235	0.0394368	0.10354	0.0486773	-6.36618e-16
AFDN	0.208963	-0.914888	0.0575681	-0.00126045	0.118109	0.0703012	0.224333	0.0175347	0.0113149	-0.0220728	-0.0866007	0.0519396	0.0311343	-0.0476673	0.0409285	0.011951	0.102917	0.0992039	-0.0061738	0.0168977	-0.0360171	0.0919362	-0.00975466	1.12276e-15
AFF1	0.728001	-0.448334	0.265025	0.231483	-0.0906973	0.210546	0.153712	0.0888634	0.132428	0.029043	-0.108116	-0.0933207	-0.0308445	-0.0141912	0.000975236	-0.00161026	0.0089527	0.0385744	0.103004	0.0149068	0.0824351	-0.00226705	-0.0444188	2.1645e-15
AFF1-AS1	0.0880937	-0.477863	-0.332057	0.312999	-0.0949531	-0.0280185	0.145476	-0.310075	0.230251	0.126827	-0.225342	0.013921	-0.0839907	-0.170288	-0.298875	0.0609939	-0.0331737	0.377686	-0.0969984	-0.0103579	0.0137306	-0.123772	-0.102967	-4.9772e-16
AFF2	0.0525094	0.753739	-0.366299	-0.456059	-0.0955317	0.11414	-0.199231	0.0721423	-0.0613636	0.0162853	0.0104034	0.0224418	-0.0353056	0.0611497	-0.0809446	0.0339869	0.00184452	-0.0446934	-0.00584572	-0.00446715	0.00163615	-0.0175425	0.0142224	1.15749e-17
AFF3	-0.518135	-0.577565	0.282311	0.0445666	-0.140895	0.195893	0.208299	0.0737656	0.0579556	0.0325358	-0.0314999	-0.196666	-0.191444	-0.15432	-0.123668	0.214352	0.0803057	0.0821031	-0.0250039	-0.000450749	-0.0345522	-0.0706253	-0.153044	4.7457e-16
AFF4	0.931361	-0.0520459	-0.0679842	-0.0539083	0.151251	0.0967299	-0.0461497	-0.0495584	0.0648378	-0.214685	-0.0353918	-0.0639908	0.0116367	0.0903006	-0.0384269	-0.0729724	0.0297347	0.0267991	-0.0131132	-0.0708868	0.0696012	0.0555797	0.00682548	-4.25377e-16
AFG1L	-0.357179	0.214767	-0.438466	0.18306	-0.413099	0.223026	-0.0636206	0.110726	0.277327	0.150783	0.0066027	-0.0436587	0.106344	-0.185459	-0.242411	-0.0290246	-0.0209651	-0.166687	-0.083223	-0.0399594	0.267106	-0.180433	0.127598	3.47246e-16
AFG3L1P	-0.731253	-0.299862	-0.151508	0.0812135	-0.237885	-0.233128	-0.0690216	0.104693	-0.0379057	-0.0363391	-0.106718	-0.0365294	-0.0642303	-0.0601682	-0.0367319	-0.317017	0.105765	0.226227	-0.05567	0.0864732	-0.0871169	0.0572586	0.101264	-6.68449e-16
AFG3L2	-0.257242	0.317051	-0.461122	-0.550193	0.155887	-0.118693	0.27259	0.193346	0.0806532	-0.129573	-0.0188116	0.0921028	0.291753	0.0241672	0.0120737	0.0308657	0.0303129	0.0989816	0.163328	-0.0113214	0.0189397	0.0529228	-0.0909379	6.66713e-15
AFMID	-0.689937	0.302584	0.377966	0.187238	0.0657613	0.271217	-0.0662358	0.076499	-0.00846378	0.179289	0.0605107	-0.0090096	0.150485	0.0128671	0.0522504	-0.183734	0.0209928	-0.0186473	-0.0219071	-0.106681	0.127052	0.203513	0.0303964	-5.84531e-16
AFTPH	0.448453	-0.73814	-0.121304	-0.0902258	0.353359	-0.0221025	0.00324237	0.00627706	-0.201851	-0.0772939	-0.0347512	-0.150836	-0.0712897	0.0341789	0.00651724	0.100386	-0.0675142	0.0591031	0.0533596	-0.0549883	-0.0578504	-0.0161103	0.0347438	8.21816e-16
AGA	0.348275	-0.459784	0.347963	0.0785457	0.191391	0.352522	-0.4028	0.00859635	-0.199735	-0.0452938	0.156691	-0.0449843	-0.0772775	0.24696	-0.166811	0.125352	-0.0897433	0.0164589	0.00130984	-0.0367389	0.167205	0.00948754	0.00933989	-2.97474e-15
AGAP1	0.776251	-0.207352	-0.0655581	-0.222548	0.21097	-0.133298	0.27754	0.116015	0.212741	-0.0388503	-0.0474008	0.138149	-0.000606353	0.189932	-0.0447216	-7.57047e-05	-0.00197382	-0.0849996	0.119802	0.0258138	-0.0209934	0.0715862	-0.117732	2.85899e-15
AGAP2-AS1	-0.532732	0.725619	0.14421	-0.194281	-0.00277683	-0.195759	-0.188531	0.0639483	0.0804917	-0.0521586	-0.0137795	-0.104054	0.0732284	-0.103181	0.00928207	-0.0298256	-0.0285354	0.0337912	-0.0146923	-0.0165981	-0.10984	-0.0324029	-0.0201553	1.33111e-15
AGAP3	0.583221	0.651532	0.21744	0.199154	-0.152265	-0.162393	-0.105858	-0.10537	0.0977027	-0.131074	0.128752	0.123864	0.0158292	-0.0461832	-0.0969291	-0.00652663	0.0472967	-0.0289708	-0.0300359	0.0139889	-0.0142141	-0.0302468	0.0281744	3.41459e-16
AGAP4	0.060374	0.085582	0.0458158	-0.143577	-0.11874	0.803585	0.207121	-0.145171	-0.0874895	0.0532116	0.0817066	0.239181	-0.139157	0.0445774	0.0162744	0.0574547	-0.13556	-0.20217	-0.100801	-0.0212988	0.140762	-0.0489575	0.226128	1.31664e-16
AGAP5	0.140989	-0.457085	0.325276	-0.0897095	0.0114505	-0.0268088	0.0303571	-0.071167	-0.0697955	-0.304955	0.280081	-0.477191	-0.212237	-0.193101	-0.0666891	-0.126011	-0.245401	0.117533	0.154677	-0.0437951	-0.0969067	0.178389	0.0522443	-6.36618e-16
AGAP6	-0.612549	-0.256524	-0.161017	0.137367	0.0105855	0.11709	0.1347	0.106521	-0.346268	-0.0937655	-0.105798	-0.110026	-0.0561736	-0.0370661	0.310923	0.0095417	0.275004	-0.0721999	0.144749	-0.0116155	0.0310983	0.332209	0.0657823	4.53229e-16
AGAP7P	0.16912	-0.308089	0.0598062	0.378165	-0.195559	-0.443392	-0.35054	0.322368	0.116193	0.188424	-0.0333469	-0.381541	-0.037708	-0.0928848	-0.0718578	-0.113254	-0.099622	-0.0942525	-0.00301396	0.0212549	-0.101543	0.0579075	0.107666	9.83864e-17
AGAP9	-0.184116	-0.0340708	0.182334	0.740392	0.213067	-0.153907	0.144772	0.323481	0.107689	0.0996727	0.00434184	-0.275083	-0.0926409	-0.0566909	0.00299974	-0.179882	0.08537	0.0735905	0.0866673	-0.102748	-0.085822	0.0305179	-0.0915268	4.62995e-17
AGBL5	-0.0389496	0.644208	0.563995	0.327152	-0.122579	0.205346	0.0387053	0.0289286	-0.0322244	0.0955918	0.0732292	-0.0938208	-0.0621089	-0.0820714	-0.0124452	0.0723339	-0.00961835	0.137876	-0.0278161	0.137989	-0.108148	0.00463986	0.0887483	3.09049e-15
AGER	-0.381529	0.537593	-0.157622	0.162928	-0.253624	0.229025	-0.0810985	-0.104469	-0.138371	0.204445	0.137755	-0.317738	0.0325531	-0.156655	0.215326	0.0367417	0.0529286	-0.0953492	-0.0480002	-0.00570927	-0.266479	0.0756992	-0.186027	-2.31498e-16
AGFG1	0.210725	-0.504917	-0.660725	0.309417	-0.00178084	-0.171474	0.058694	-0.0984992	0.257052	-0.0230473	-0.0781511	0.0350776	-0.114926	-0.0473397	0.0974929	0.0569621	0.0497999	0.0105069	0.0430915	0.0800542	0.040186	-0.0760147	0.0735614	-5.32444e-15
AGFG2	-0.0803313	-0.906709	-0.0623793	0.0110758	-0.197207	-0.0180879	0.0468682	0.0608956	0.101336	0.110652	-0.12079	0.086464	0.0510061	-0.0384644	0.150627	0.156061	0.0647367	-0.0212871	0.116108	0.0548296	0.00523075	-0.0721749	-0.0147298	6.71343e-16
AGGF1	0.221991	0.450211	0.129017	0.293957	0.359543	0.291676	-0.38007	0.329589	0.0263895	0.276847	-0.0793823	0.031813	0.089937	0.0306809	0.130533	0.0841614	0.146881	-0.00426856	-0.115017	-0.0965008	0.119546	-0.0341976	-0.012058	1.55682e-15
AGK	-0.604998	-0.25972	-0.29107	0.0571971	-0.0762526	0.239074	-0.187223	0.0107902	-0.0871774	0.262403	0.187355	-0.203068	0.181245	0.0897091	-0.23418	0.128746	0.0738216	0.0938156	0.270389	-0.0559615	0.112795	0.045995	0.0997604	-1.63784e-15
AGL	0.477524	0.147247	-0.239827	0.585745	0.0230068	-0.00485163	-0.0593994	-0.169022	0.400466	-0.060466	-0.136884	-0.0249125	0.177116	-0.0919457	-0.00210994	0.067189	0.134539	0.0801784	-0.13575	-0.112993	-0.0770266	0.156257	-0.0567527	5.20869e-16
AGMAT	-0.500178	-0.222967	0.291501	-0.378686	0.0192017	0.181289	-0.34869	0.0929929	-0.179344	-0.0956819	0.135738	0.166312	-0.0728866	0.262685	-0.135031	0.126635	-0.0248835	0.0152249	0.310393	-0.0942714	-0.0481921	-0.0582657	0.0218144	5.26657e-16
AGMO	0.384484	0.490603	0.308051	0.204896	-0.1544	0.0912406	-0.0196648	0.0434277	0.428579	0.247518	0.0706599	-0.0568573	-0.0557976	-0.116388	-0.113813	-0.0364535	0.144401	0.188675	0.0326805	-0.19261	-0.0737528	0.0277073	-0.235011	-4.54314e-16
AGO1	0.119883	0.0914285	0.0117493	0.0980472	-0.28243	0.123995	-0.235995	0.181485	0.460701	-0.45347	-0.0444272	-0.0156763	-0.20713	-0.0719883	0.0142089	-0.0165817	0.461691	-0.134907	-0.00847205	0.0515868	-0.145583	-0.244529	-0.00199417	1.23967e-14
AGO2	0.760281	-0.431056	0.0746119	-0.321949	0.0139262	0.0357299	0.220048	0.0712451	0.181664	-0.0397062	-0.0549598	0.00198288	0.0456469	0.0995393	0.0500569	-0.00281871	-0.0815968	-0.06667	0.0796727	0.0138175	-0.0411101	-0.021745	-0.00799472	4.98877e-15
AGO3	0.302665	-0.383597	-0.338269	0.00810358	0.0354697	0.505198	0.029373	-0.284133	-0.00438884	-0.0115701	-0.02161	-0.18796	-0.0339525	-0.13833	-0.0147834	-0.0654462	-0.0144499	0.0425159	0.376327	0.193073	-0.165594	0.192539	-0.0503054	-4.12934e-15
AGO4	0.828586	-0.213985	0.08946	0.182302	-0.00272904	0.220006	0.152527	0.0213921	0.196506	-0.0606375	-0.163331	0.103853	-0.0400699	0.0992324	-0.0454662	-0.103968	0.0379867	0.122015	0.122052	-0.0995409	0.0892595	-0.00172344	0.0331211	-7.17642e-16
AGPAT1	-0.546797	0.411277	-0.320284	0.136197	-0.238248	-0.128099	0.195913	0.21837	-0.164044	-0.183375	0.0269196	-0.257266	-0.231698	0.106464	-0.128791	-0.0589741	0.0837949	-0.0384429	0.012271	0.101416	-0.0233698	-0.128079	-0.0554691	-4.6068e-15
AGPAT2	0.161759	0.90523	0.0574055	-0.00509069	-0.156141	-0.11532	-0.0287398	-0.127783	-0.106928	-0.0266569	0.123845	0.202921	-0.112172	0.0563283	0.0408329	0.00747048	0.0053336	-0.0149614	0.00594573	0.0629441	-0.0380801	-0.034529	0.0566463	8.21816e-16
AGPAT3	0.518717	0.51426	-0.285227	-0.111903	-0.154454	-0.15231	0.298596	-0.294679	0.113327	-0.00591238	0.0772993	-0.172693	-0.222202	-0.120843	-0.0854888	-0.121282	0.00857294	-0.0813901	-0.0153527	-0.0660399	-0.0458824	-0.0381682	0.0038788	-2.52043e-15
AGPAT4	0.352903	0.765481	-0.0933707	0.277088	-0.259836	0.0845198	0.0166626	0.0651284	-0.0980259	-0.0406271	0.0150137	-0.0806276	0.177667	0.0471676	0.100939	-0.0341328	0.0405176	0.109621	-0.00883804	-0.15161	-0.100545	-0.109129	0.0543542	3.00947e-16
AGPAT5	-0.663782	-0.063715	0.251655	-0.0847656	-0.146735	0.0501229	0.0921378	-0.153039	0.39171	-0.191965	0.340473	-0.0865696	0.218234	0.0716262	-0.0527627	-0.0267154	0.0419661	0.106789	0.0183057	-0.123714	0.16833	0.039782	-0.0135621	-2.00824e-15
AGPS	-0.745124	-0.39516	-0.0418215	-0.0780107	0.261123	0.0267394	-0.32068	-0.0168706	0.0363057	0.0663268	0.10128	-0.178023	0.0343334	-0.0794487	-0.032655	-0.207522	0.0558728	0.0256224	0.0270436	-0.0126764	-0.0482592	0.0374701	-0.0330235	-1.30579e-15
AGRN	0.606332	0.590548	-0.0689334	-0.0225749	-0.410076	-0.13156	0.0711751	-0.163316	-0.0798133	0.0342043	-0.0313964	-0.122349	0.106621	-0.029024	0.0377722	0.0930024	-0.0165203	-0.0986067	0.0164773	0.039445	0.0518045	0.0092821	0.0277473	1.38899e-16
AGT	0.459002	-0.616871	0.463489	0.0803226	0.189955	0.0946571	-0.150166	0.248342	-0.0173174	0.0156556	0.0793878	0.00278831	0.0121177	-0.0295464	-0.110196	0.0701106	-0.162716	-0.000803499	-0.0558209	-0.0299747	-0.0425596	-0.0299016	-0.0108317	2.66222e-16
AGTPBP1	-0.307217	-0.600513	0.540249	-0.121824	0.18939	0.235629	0.013279	-0.151853	0.0203683	0.049949	0.0886607	0.105911	-0.0711615	-0.135403	-0.031861	0.0526222	-0.0589001	-0.117613	0.0324694	-0.0674271	0.0453419	0.210033	0.0736491	1.56261e-15
AGTR1	0.190157	0.904484	-0.194157	0.0589092	-0.0624566	-0.128097	-0.049494	0.209917	0.0756749	0.0910093	0.0929418	-0.0465724	-0.0480076	0.0201719	0.063736	-0.0233266	-0.0431395	-0.00315592	0.00469588	-0.0367871	0.0142123	0.0276511	-0.0375513	3.47246e-17
AGTRAP	0.167127	-0.848038	-0.0435444	0.30096	-0.0959484	0.00747628	-0.0844197	-0.156505	-0.0757925	0.0491053	0.21623	0.169942	-0.0975052	0.0486461	-0.08819	-0.0162757	-0.0133741	-0.00626071	-0.023658	0.0392951	-0.0891408	-0.0716005	-0.0210432	2.36127e-15
AHCTF1	-0.143614	-0.747095	-0.353889	8.71761e-05	-0.330952	0.0413779	-0.247916	0.240771	0.00208187	0.00695365	0.185515	0.00269278	0.00956473	0.00544701	0.00618023	0.0564126	-0.0393473	-0.00132972	0.0893528	-0.0732339	0.089117	0.0675845	-0.00942653	3.2699e-15
AHCTF1P1	0.288634	-0.758034	-0.107646	-0.274062	-0.0826077	0.124107	-0.219451	0.22489	0.20951	0.0644366	0.128975	0.0682851	0.0435735	-0.116582	-0.147778	0.0576056	0.016354	0.0603542	-0.00336757	-0.0823725	0.0442931	0.0793235	-0.073922	3.0847e-15
AHCY	-0.479218	0.794789	0.219929	-0.211172	-0.0715408	-0.0517278	0.0239496	0.0979824	-0.027922	-0.0222705	0.026156	0.0635314	-0.0447969	0.0117231	-0.0531151	0.00144359	0.0376668	0.0114915	0.107887	0.0179084	0.0316215	0.0388667	-0.0273029	5.49807e-15
AHCYL1	0.260157	0.720823	-0.178003	-0.440489	-0.17728	-0.0157218	-0.231796	-0.161164	-0.115087	0.0323129	-0.0491061	0.0744713	-0.0505712	-0.0111715	-0.0188774	-0.0350363	0.197102	0.0351494	0.0329002	0.0473195	0.0408773	-0.0216255	-0.0598364	7.59312e-15
AHCYL2	0.508124	0.552126	0.0405321	0.449075	-0.044681	0.132657	-0.0930815	0.208093	0.149372	0.0928876	-0.0868035	-0.072011	0.218027	0.126448	0.0141023	-0.0269082	0.158685	0.00169636	0.10904	0.00705682	-0.0843779	0.0549849	-0.081976	-1.13434e-15
AHDC1	0.694501	-0.0250146	0.403698	-0.0103249	-0.202309	-0.0718306	0.198155	0.412853	0.0146782	0.0553792	-0.084532	-0.167075	0.0460719	0.107876	-0.181631	-0.00435785	0.0858266	0.0132154	0.0107743	-0.0334045	0.0593474	-0.000917868	0.0274929	-3.37986e-15
AHI1	-0.0169107	-0.501175	0.444002	0.113342	0.135179	0.368293	-0.420851	-0.100431	0.253728	-0.0645666	-0.0386042	-0.0731851	0.0940697	-0.160787	0.0920575	0.106425	0.0689539	0.0373225	-0.10724	0.0134311	0.0418481	0.218903	0.00670705	9.23096e-16
AHNAK	0.527975	-0.662912	0.125629	-0.308091	0.0783032	0.0117193	0.291312	-0.165846	0.0719082	0.095106	-0.0205297	-0.0514703	-0.062356	0.034193	-0.119102	-0.0612351	-0.0434079	-0.0543515	-0.0226147	-0.0327455	0.0753691	0.00431615	-0.0070976	-2.01403e-15
AHNAK2	0.939487	-0.104544	0.0893974	-0.0442873	0.081156	-0.203795	-0.0118946	-0.070889	0.0218487	0.0738033	-0.0504746	0.00221967	0.0962161	0.0451121	-0.111173	-0.0168322	0.0523767	-0.052549	-0.0152151	-0.00909502	0.0443328	0.0436407	0.033086	-1.23851e-15
AHR	-0.284975	0.0495304	-0.866497	-0.064676	-0.0992127	-0.0748174	-0.0147174	-0.20236	-0.149573	-0.0948378	-0.0185432	0.0328162	-0.195602	0.117018	-0.0781859	0.0164209	-0.0271771	0.0181184	0.0835454	0.00994147	0.0730181	-0.00586552	0.00970755	2.1211e-15
AHRR	0.110612	0.845678	-0.0347104	-0.423665	0.0373135	-0.000378719	0.0303911	-0.0391632	-0.0104093	0.0340755	0.0266373	-0.0269211	-0.154244	0.132503	-0.0635102	-0.0108468	-0.0775133	-0.00720995	0.055242	-0.0813582	0.128708	-0.0721342	0.0484169	1.79411e-16
AHSA1	-0.691112	0.153734	0.230883	-0.258109	0.211074	-0.340118	-0.0763453	0.0431618	-0.210525	0.135311	0.103955	-0.136185	-0.135467	-0.0651691	0.11522	0.158435	0.0520964	-0.0112517	0.0369593	0.194149	0.0580438	0.104958	-0.0404273	3.91086e-15
AHSA2P	-0.195893	0.593036	0.214159	0.637264	-0.18071	0.153312	0.17431	0.0881472	0.0576908	0.070817	-0.0314719	-0.0368861	-0.0884259	-0.0824015	0.112501	-0.0298285	0.041043	-0.0231016	0.0533206	-0.0862875	-0.0725655	0.0773978	0.0322187	1.2906e-15
AIDA	0.472839	0.503203	0.36278	-0.190695	-0.100007	-0.184322	0.185036	-0.360074	0.129674	0.187072	0.110057	-0.164904	0.0104568	0.0445797	0.0790461	0.0114346	-0.0546787	0.0166489	0.179951	-0.0859061	-0.0372751	0.0387636	-0.0430713	-1.25356e-14
AIFM1	-0.389366	0.798849	-0.245391	0.0274968	-0.0234131	-0.0976469	0.124737	0.106814	0.0802606	0.0103592	0.161722	-0.0752672	0.0965962	-0.057772	0.0788388	-0.115406	0.00944964	0.0671595	0.149238	-0.0757166	-0.029679	0.044871	0.0783579	3.02104e-15
AIFM2	0.702514	-0.0193092	-0.203193	-0.229312	-0.0966629	-0.436249	0.011227	-0.282142	-0.148904	0.204182	0.0700401	0.0977445	-0.0355092	-0.0471678	-0.0223733	-0.0465561	0.00698375	-0.0876458	0.112268	0.017155	0.124388	-0.021395	-0.108661	-8.68116e-17
AIG1	-0.271916	0.181362	-0.233316	0.428778	-0.178403	0.0162195	0.249383	-0.317083	0.412382	-0.05488	-0.227425	0.086284	-0.16456	-0.157773	-0.331915	0.204114	0.087552	-0.0137175	-0.0122278	0.0962664	-0.0324657	0.0749567	0.0087085	-2.55805e-15
AIM2	0.137306	0.654021	-0.207561	0.191867	0.0853863	0.166574	0.264179	-0.409087	-0.0539846	-0.00557058	0.128674	0.0682193	0.129511	-0.256524	0.115985	0.0748595	-0.244329	-0.050646	-0.00916353	-0.0902748	0.0492525	-0.0340289	-0.0381955	-1.38899e-16
AIMP1	-0.840917	-0.315849	-0.113522	0.18434	0.237282	0.092779	0.000150304	-0.156299	0.14268	-0.0109639	-0.00754889	-0.05231	0.0915377	-0.0690324	0.0820707	0.0225601	-0.0501639	0.0664101	0.0215502	-0.0288489	-0.00415455	0.0238364	0.0664817	3.95872e-15
AIMP2	-0.822642	0.124216	-0.377009	0.0228559	0.116713	0.139621	0.023553	0.111309	0.0590178	0.18623	0.0965952	0.0747668	-0.0374372	-0.094395	0.0436606	-0.13446	-0.00434378	-0.0575986	0.0422094	0.103575	0.0893147	0.0286596	-0.105287	-1.71887e-15
AIP	-0.296732	-0.140785	-0.156702	0.666319	0.103865	-0.328267	0.209818	0.1755	0.021705	0.225768	0.193044	0.0768793	0.219868	0.0308125	-0.105206	0.13549	-0.0233525	-0.0373263	0.0876086	0.0474102	-0.170037	-0.00135743	-0.126928	1.92794e-16
AJAP1	0.161251	-0.103837	-0.725821	0.0372054	0.183852	-0.235483	0.325575	-0.248327	-0.101428	-0.252686	-0.183687	-0.0240263	0.11296	-0.0650378	-0.0813144	0.00552918	0.052032	0.00617931	0.00698022	0.0185959	0.0131417	-0.184728	-0.0925817	1.33111e-16
AJUBA	0.00830339	0.624553	0.128743	-0.537695	0.00378721	0.249596	0.370699	-0.00155536	-0.00555315	0.0208349	-0.129232	0.00209332	-0.197609	0.0943503	-0.105435	0.0440847	-0.0998256	0.089793	-0.0200042	0.040745	-0.0381535	-0.0542787	-0.0420721	1.14302e-15
AK1	-0.54036	-0.472292	0.3891	0.494415	0.066371	0.109633	-0.0461218	0.202161	-0.0165519	-0.077051	-0.0794499	0.0373188	0.0291577	-0.000370095	0.0212286	0.0610802	-0.00409095	-0.0687222	-0.0337482	0.0605986	-0.012592	-0.0067724	0.0313687	1.65521e-15
AK2	-0.845227	0.212489	-0.22024	0.220564	0.135071	0.0409968	0.0737564	-0.170654	0.19393	-0.173195	0.0514206	-0.00270109	0.00968816	0.0768295	-0.0198486	0.0577804	0.0402577	-0.0408383	0.0472412	0.0252141	-0.0165168	0.0163514	-0.0460013	-3.68081e-15
AK3	0.295482	0.521093	-0.373406	0.635422	0.0561957	0.111561	0.0389308	0.000876261	0.0555084	-0.173897	0.026118	0.0947791	0.03543	0.0107864	-0.0470326	0.0763008	0.13157	0.073415	0.0318881	-0.00741353	-0.00298664	0.0448337	0.0515328	-1.13434e-15
AK4	-0.441854	-0.482927	0.105539	0.401853	0.32877	0.131237	0.302417	-0.155281	0.0163161	-0.121602	0.211064	-0.0857412	0.108468	0.177936	-0.0713094	-0.0729582	-0.0371752	0.0866604	0.144184	0.0260972	-0.0568305	-0.0361415	-0.0485289	2.77797e-16
AK5	0.568133	0.560243	0.394496	-0.118853	-0.167215	-0.27052	0.0507429	0.075245	0.0915653	0.0471466	-0.0870223	-0.159502	-0.0627964	-0.0892211	-0.070741	0.0917496	0.00848943	-0.000962259	0.0209151	-0.0862874	0.0139543	-0.0733535	-0.0417347	2.50307e-16
AK6	-0.430785	-0.240576	0.0245925	0.212008	0.538135	-0.343367	-0.253993	-0.0546659	0.165149	-0.00975984	-0.163203	-0.0226408	0.0570945	0.124507	0.23	-0.0147565	-0.0819871	0.230274	0.0636566	-0.182527	0.0380511	0.0470856	-0.0939485	3.97018e-15
AK7	-0.113959	-0.555737	0.244777	0.575575	-0.0283711	-0.0567788	-0.117444	0.043832	0.0958479	0.0276857	0.0935821	0.184018	-0.0933497	0.00400806	0.202015	0.185252	0.15675	0.0913319	0.139951	0.175311	-0.0931096	-0.16711	0.104709	-3.58821e-16
AK9	0.332384	-0.473147	0.0307526	0.28845	0.28665	0.125144	0.0425823	0.174155	-0.12377	0.0731444	0.0430434	0.0294294	0.0935023	-0.345242	0.316118	-0.0364914	0.10292	0.0153552	-0.348445	-0.250914	-0.0203714	-0.0286827	0.0500804	-4.57208e-16
AKAP1	0.514547	-0.550212	-0.0362458	0.34662	0.0711517	-0.185524	0.229068	0.0726657	0.172729	0.130241	0.131772	-0.0476432	-0.138947	-0.268922	-0.128546	0.0348759	0.116771	0.120302	0.0160741	-0.0728521	0.0364426	0.00584889	0.0546109	-2.81269e-15
AKAP10	0.526354	-0.574579	-0.230786	-0.150961	-0.0667652	0.0875083	-0.0814205	0.059759	-0.2695	0.298795	0.0796472	0.0683926	-0.15797	-0.0098379	-0.00176558	0.00977128	-0.155798	0.067708	0.0424206	0.226881	0.0485682	0.0885902	-0.0634344	1.17485e-14
AKAP11	0.77321	-0.299358	-0.371531	-0.12872	0.213509	-0.0968781	-0.114411	0.0618063	0.0400686	-0.0650702	0.130219	-0.102365	0.110359	0.0489438	-0.00551802	-0.143847	0.0950867	0.0309361	-0.00116796	-0.00354601	0.0690635	0.0314739	-0.0412283	1.60601e-16
AKAP12	0.8025	0.191337	0.10137	-0.313662	-0.216428	-0.300804	-0.108992	-0.0349682	0.142147	-0.0322139	0.0452253	0.0985758	0.0769747	0.0456631	0.00668777	0.0634514	-0.065355	-0.0490132	0.0466146	-0.0662056	0.00412709	-0.0139277	0.0420631	5.91765e-16
AKAP13	0.730336	0.417862	-0.178983	0.266929	0.0457068	-0.140385	0.242792	0.179979	0.154543	0.0712897	-0.162418	-0.0302017	0.0491494	0.0111354	0.0447843	-0.0660129	-0.0506885	0.0639375	0.00900761	-0.0248631	0.0406499	-0.0374786	0.00145202	5.36025e-15
AKAP17A	-0.649657	0.0452388	-0.0621371	-0.152831	-0.188867	-0.0617611	-0.0345447	0.0741616	-0.330422	-0.428573	-0.0258024	-0.264113	-0.0502924	-0.198351	-0.0868934	0.172215	-0.0377981	0.137207	0.0501038	-0.029379	0.0409433	-0.094685	0.160863	1.21536e-15
AKAP3	0.202016	-0.431702	0.0611985	-0.0898302	-0.598237	-0.227737	-0.164637	0.358717	-0.0377332	0.291656	0.0412954	-0.162704	-0.16781	-0.164262	-0.0649218	0.10071	-0.00103404	0.00464125	-0.0886682	0.0351556	0.0141864	-0.0438444	-0.0080697	1.73623e-16
AKAP6	0.37001	-0.524643	0.24773	0.389755	0.24751	0.317739	-0.0240668	0.0131581	-0.0785026	-0.089387	0.204824	-0.111858	-0.0090977	0.101192	-0.0553702	0.258506	-0.0352469	-0.0345066	-0.0434685	-0.0326632	-0.205902	0.0458998	0.113437	4.48526e-16
AKAP7	-0.221487	-0.052271	-0.270029	0.528396	-0.0227925	-0.271182	-0.253214	0.116186	-0.0657451	0.0595283	-0.0466253	-0.153008	0.149848	-0.138992	-0.17592	0.219203	0.0585626	0.197997	0.33939	-0.200318	0.0776771	0.277673	0.0954665	1.4295e-15
AKAP8	-0.572707	-0.383705	-0.370711	-0.0814862	0.141389	0.011751	0.100588	0.124958	0.0479563	-0.286364	-0.113043	0.123356	0.0852575	-0.174925	0.248289	-0.143772	-0.0107246	0.0859242	0.199172	-0.00578732	0.16675	0.0348309	0.161692	1.51486e-15
AKAP8L	0.0902674	0.539625	-0.373427	0.537694	0.0634622	-0.0948151	0.248793	0.123193	-0.209176	-0.0138655	-0.0327616	0.0419812	-0.0525254	-0.268078	0.108484	0.139338	-0.122673	0.0230319	0.117417	-0.00146216	-0.00480253	0.000260053	0.0045491	-3.60557e-15
AKAP9	0.332563	-0.692409	-0.196747	0.0230549	0.171817	0.465394	0.10727	0.0806756	0.0856634	-0.0548938	0.0312898	-0.196002	0.00251005	0.000178439	-0.00703695	0.0366818	-0.119389	0.162405	-0.028546	-0.0502686	0.0778361	0.0615119	0.0405104	-1.63206e-15
AKIP1	-0.24534	0.157488	0.432887	0.279082	-0.256157	-0.161688	0.431502	0.0035269	-0.0187137	0.225613	0.127814	-0.175901	-0.169545	-0.0848758	-0.214949	0.0701974	-0.0749967	0.0311302	-0.201484	-0.101734	-0.26155	0.167337	0.179455	9.11521e-16
AKIRIN1	-0.123803	0.278542	-0.447525	0.45184	0.349027	-0.212922	0.116325	0.3149	0.0635606	-0.0122735	-0.102632	-0.254172	-0.126634	-0.152318	-0.059184	-0.0579552	-0.140037	0.173476	0.0557615	-0.166031	0.10551	0.0752703	-0.0139997	9.17309e-16
AKIRIN2	0.0175448	-0.268628	-0.135682	-0.387646	0.303968	-0.349279	0.39962	0.284365	-0.147793	0.162151	-0.0242125	0.250783	-0.160503	-0.139306	0.00687176	-0.101808	-0.287136	-0.127739	0.0858104	-0.0681205	0.148263	0.0569057	-0.0268069	-5.05822e-15
AKNA	0.571707	0.236013	0.023561	-0.0207334	-0.0474524	0.470913	-0.00760001	0.279931	-0.321737	0.0625097	0.243658	0.0782881	0.0926119	-0.188808	-0.195105	-0.202094	-0.0363675	-0.0191077	0.051326	0.0862612	-0.0339128	-0.00945505	-0.0705487	-2.08926e-15
AKR1A1	-0.409667	0.682499	-0.0664313	0.0772849	0.208891	-0.186026	-0.407327	0.142663	-0.0204364	-0.134663	0.00782104	0.206952	-0.0339546	0.0388178	-0.0442601	-0.00399369	0.107148	0.0216373	-0.00311374	0.0225741	-0.0106136	-0.101727	-0.0496665	2.10663e-15
AKR1B1	0.31702	-0.0332528	0.324287	0.410293	-0.0746747	-0.393108	-0.367123	-0.0956146	-0.224197	0.224706	0.166959	0.0182083	-0.302875	0.057194	0.194942	0.128746	-0.0258843	-0.00122354	-0.0287493	-0.0744056	0.114579	-0.144731	-0.0346857	-7.06067e-16
AKR1B10	0.68485	0.446918	0.277358	-0.0391943	0.197157	-0.2607	-0.149058	-0.112804	-0.170699	0.0626449	-0.0101413	0.184874	-0.113982	0.0130234	0.0678919	-0.0421229	-0.0541853	0.0212818	-0.00127983	0.0589562	0.0367297	-0.11937	0.0406034	-4.62995e-16
AKR1C1	0.697244	-0.100984	-0.182808	0.310845	0.0268771	-0.359249	-0.0920191	-0.227513	-0.164761	0.135558	0.136937	0.140494	-0.195258	-0.0230226	0.173556	0.0342199	-0.0446439	0.0307807	0.025043	-0.077089	0.134331	-0.0308671	-0.0335959	-7.87092e-16
AKR1C2	0.652802	-0.354181	0.00311758	-0.0157726	0.225811	-0.415847	-0.184671	-0.0643302	-0.235008	0.159363	-0.102211	0.138997	-0.084641	0.0524883	0.194908	0.0632814	-0.0183059	-0.00324986	0.0614115	-0.0359447	0.133117	0.0158543	0.0173014	-5.78744e-17
AKR1C3	0.694483	0.305961	0.0760151	0.114265	0.189067	-0.363648	-0.354118	-0.153306	-0.137644	0.0896631	0.0900623	0.0154565	-0.0877712	0.058983	0.103133	0.0666949	-0.0145973	0.0531617	0.109094	-0.0138868	0.0999734	0.0371454	-0.015723	-7.2343e-17
AKR1E2	-0.359439	0.236697	-0.0135766	0.184287	-0.218989	-0.118979	0.108853	0.418244	0.245741	0.122931	0.219302	-0.121184	-0.163277	-0.113685	-0.0671615	-0.0298039	-0.380823	-0.138401	-0.0258045	-0.158875	0.253768	0.25701	0.167153	9.78077e-16
AKR7A2	-0.234437	0.89931	0.162255	-0.0523342	0.167306	-0.100536	-0.0265133	0.14695	0.0972971	0.0174934	0.0854182	-0.000652931	0.0376845	0.00832922	-0.00489022	-0.0967376	-0.0855489	0.0398405	-0.0572756	-0.0324012	-0.0621201	-0.00166916	-0.0422016	-2.51175e-15
AKT1	-0.596808	0.116918	0.575109	0.220485	-0.326289	0.0735097	0.128546	0.0697017	0.0744023	-0.249226	0.0650342	0.0700236	-0.0954247	0.0351412	0.0276493	-0.0694483	-0.0731502	-0.0353884	0.107527	-0.0206433	0.00778847	0.0540746	0.0569974	3.81682e-15
AKT1S1	-0.393234	0.59518	0.191072	-0.344157	0.187953	-0.193939	-0.202562	0.181671	-0.217845	-0.256794	0.0523934	0.151489	-0.0485302	-0.136744	0.114177	0.00390176	0.0612829	0.0570427	-0.0260712	0.00971547	-0.0180252	0.0799385	-0.0387536	-4.05121e-15
AKT2	-0.117537	0.542578	0.542989	-0.197622	-0.249441	-0.00316753	-0.00424576	-0.337926	-0.0992104	-0.30272	0.208325	-0.0739795	-0.0006023	-0.0278334	0.0806216	-0.0977391	-0.00150621	-0.0291287	0.0309482	-0.106902	-0.0130978	-0.0276216	0.0103238	-1.52441e-14
AKT3	0.0991621	-0.236384	0.531397	0.218279	0.0161455	0.284313	0.407483	0.0528652	0.387811	0.255227	-0.268372	0.0749675	-0.0953945	-0.00104413	0.136404	-0.0462161	-0.0702049	-0.11147	0.0740248	0.0852526	-0.0106672	-0.0234309	0.0232314	-6.14626e-15
AKTIP	-0.118633	-0.802355	0.120776	0.261817	0.162208	0.229476	-0.0119863	0.00310934	0.233901	-0.158082	-0.0557958	-0.018204	0.00832634	0.0947073	-0.0767419	-0.0345733	-0.131326	-0.0518367	-0.0995348	0.056284	-0.189568	0.0424073	0.0994093	-4.22483e-15
ALAD	0.618303	0.183457	0.239285	0.504895	0.0945305	0.0609472	0.0648393	-0.0462615	0.367018	-0.132945	0.0729621	0.00217138	-0.0384418	-0.0270661	0.0234687	-0.0770158	0.117486	0.136845	-0.130737	-0.122049	0.0176712	-0.146369	0.0149308	-1.47131e-14
ALAS1	-0.0470173	-0.278522	0.296092	0.251192	0.387949	-0.372184	0.236909	0.188372	-0.108877	-0.165027	0.377531	0.147327	-0.0704391	-0.124955	-0.164551	0.0329883	-0.205774	-0.047639	0.101799	0.21797	0.181219	-0.0353716	0.0130506	-1.99088e-15
ALCAM	0.0605672	-0.759557	0.56353	-0.092513	0.00443861	0.11174	-0.0168634	-0.0979891	-0.00639287	0.161299	0.13725	0.0618398	0.0158248	-0.0401148	0.0045666	0.0727502	0.0647564	-0.0966298	-0.00395439	-0.0138853	-0.0211904	0.0248615	0.0137389	8.10241e-17
ALDH16A1	-0.477291	0.332544	-0.345253	0.116221	-0.613971	-0.215693	0.174696	0.0195044	-0.0471497	-0.000664329	0.00289016	0.0702384	0.138541	-0.0382398	0.0180312	0.00837639	-0.153203	0.122257	0.0362714	-0.063778	0.00716846	0.00111031	0.0494647	3.12522e-16
ALDH18A1	-0.811042	0.0045523	0.0238987	-0.365748	0.0326585	0.341882	-0.0984805	0.15356	-0.0780335	-0.165969	-0.0557061	-0.065864	0.0901021	0.0524599	0.00044942	-0.0221877	0.0395711	-0.034531	0.0200846	0.0164776	-0.00387979	0.0267485	-0.00392947	-3.53034e-15
ALDH1A2	0.0515089	-0.466614	-0.0788956	0.641378	0.378727	-0.218007	0.153974	0.237289	0.0933339	-0.113311	-0.0274199	-0.185008	0.0629562	-0.151177	-0.00148755	0.0236243	-0.0248613	0.00844362	0.0558784	0.0170214	0.0124941	0.0511028	-0.0165866	2.60435e-16
ALDH1A3	0.0445972	-0.791892	0.0507061	0.317202	0.0977713	-0.176282	0.235684	0.139207	-0.0507976	-0.251636	-0.151771	-0.0174932	-0.032595	0.0277747	0.0890578	-0.139052	0.0926178	0.0532169	0.12133	-0.0334917	0.0141925	0.0785214	0.0144077	-3.58821e-16
ALDH1B1	-0.257259	0.785581	-0.248118	-0.320822	-0.206255	0.0272125	0.181075	0.00435623	0.0876301	-0.00632502	-0.0161193	-0.0631578	-0.0816454	0.176812	-0.0711993	0.102916	0.0185559	-0.064367	-0.00352152	0.0600559	-0.00747925	-0.041289	0.0260342	8.10241e-17
ALDH1L2	-0.232541	0.769258	0.100953	-0.277727	0.0875805	0.328247	-0.00986043	0.0853997	-0.0460407	0.16181	-0.0144111	-0.171193	-0.0249689	-0.120071	-0.168655	-0.125574	0.012566	0.0273331	0.0228372	0.0726201	0.0429457	0.0629834	-0.120225	-9.7229e-16
ALDH2	0.049521	-0.286551	-0.311299	0.582039	-0.281417	-0.0198815	-0.448387	0.184404	-0.19955	0.00722468	-0.0156351	0.226395	-0.126963	-0.144637	0.0163688	-0.0528062	0.117964	0.0996958	-0.0392686	0.0542502	-0.0464397	-0.0236128	-0.0509146	2.36562e-16
ALDH3A2	0.542833	-0.729741	-0.179952	0.0827309	0.202337	-0.0522686	-0.0511244	-0.196136	-0.0803082	0.186131	-0.0322668	-0.0171571	-0.0528786	0.0011569	0.0131744	-0.00209963	-0.0316957	0.0160806	-0.0203024	-0.0291899	0.003396	-0.00582082	-0.0291501	-4.2827e-16
ALDH3B1	-0.187394	-0.764761	-0.145881	0.0221712	-0.3297	0.153025	-0.264583	-0.134853	-0.164157	0.00793976	0.234789	0.05245	-0.0586028	-0.0809098	-0.0952842	0.0481053	0.11205	-0.0776728	-0.0399957	-0.0147606	-0.000187811	0.0978036	-0.0413583	-3.77341e-15
ALDH4A1	-0.470208	0.650811	-0.0785318	0.0246298	-0.155362	-0.189707	0.411987	-0.0354212	0.0132427	0.194666	-0.21297	-0.0893376	-0.0941168	0.0444192	-0.073141	0.043232	0.000306518	0.0117756	-0.0206042	0.0399752	0.00142854	-0.0170069	0.0745073	-7.2343e-17
ALDH5A1	0.360249	-0.424357	0.722928	0.0184651	0.000709294	-0.0440318	-0.224778	0.00142123	-0.115345	0.110377	0.0170024	-0.00779914	0.125499	0.109626	-0.145632	-0.000899144	0.151303	-0.0503434	-0.0206407	0.0897688	-0.0631439	-0.0303919	-0.0327361	-1.04174e-16
ALDH6A1	-0.0430382	-0.594335	0.0698087	0.528431	0.192107	0.0756983	0.237381	0.271457	-0.0393458	0.261325	-0.045788	-0.134551	0.131487	0.0321935	-0.212993	-0.0140256	0.119436	-0.047069	0.0955326	-0.0202997	-0.0197382	-0.0488805	-0.0734974	1.59733e-15
ALDH7A1	-0.753476	0.291782	0.0461241	-0.227855	-0.372221	0.120984	-0.0489478	-0.283341	-0.00617102	0.0958277	-0.0338758	0.014773	0.143781	0.0216354	-0.014562	-0.0566425	0.101455	0.0465463	-0.00912968	-0.0101564	0.0073986	-0.040184	0.0881194	-5.30129e-15
ALDH9A1	-0.653193	0.556581	0.0424242	0.0782088	-0.178439	0.0442702	-0.18939	-0.0733302	-0.03822	0.20596	0.165926	-0.158941	-0.208107	-0.112377	-0.105907	-0.057319	-0.00303853	0.0169069	0.0121297	-0.0551639	-0.0478089	-0.0371534	-0.0795575	-1.60312e-15
ALDOA	-0.638241	0.0452217	0.516482	0.0265217	0.173096	-0.145897	0.091465	-0.196328	0.0229701	-0.16031	0.403427	0.0840564	-0.0812752	0.0196494	-0.0947009	-0.059024	-0.0160929	-0.0394074	0.0785112	-0.0183913	-0.0188872	-0.0208728	0.0197726	9.21071e-15
ALDOC	-0.377244	-0.519511	0.202891	0.24428	0.29629	0.0254667	-0.164457	-0.124216	0.0066228	-0.260734	0.40018	0.126138	-0.14858	0.184842	0.0413216	-0.090392	0.027272	0.0275178	0.0997944	0.099635	-0.127487	-0.0545677	0.0722963	1.65521e-15
ALG1	-0.66678	-0.0557661	-0.194737	-0.344214	0.438714	0.0384864	-0.228706	0.129425	-0.178405	-0.207447	-0.108116	0.0666944	-0.102319	0.103558	0.0102404	-0.0778903	0.0111138	0.00705637	0.0447238	0.0892768	0.0109829	-0.0176887	0.062757	-2.04007e-15
ALG10	0.0661887	-0.678022	0.0944889	-0.361909	-0.0167324	0.014602	-0.261718	0.0832583	0.294728	0.03194	0.3102	-0.122292	0.0583725	-0.0656495	0.0677273	0.000741096	0.00774305	-0.0794302	-0.172074	0.0431206	-0.0656161	-0.228832	-0.119165	-2.56673e-15
ALG10B	-0.0654042	0.0504455	-0.513945	-0.209593	-0.376873	0.283414	0.158411	-0.153754	0.2548	0.441559	0.00507049	-0.221702	0.199601	-0.00497856	0.114979	0.0594942	0.100605	-0.0100688	0.0507537	-0.0108608	-0.0492298	0.026172	0.179701	3.24097e-16
ALG11	-0.0440556	-0.740804	-0.0747847	-0.223666	0.220074	0.192041	-0.320156	0.198201	0.0424149	-0.0228449	-0.0682561	-0.207604	-0.0297577	0.131794	-0.126466	0.094748	0.0338315	0.192168	-0.0395985	0.0397667	0.108289	-0.138291	-0.03428	2.10084e-15
ALG12	0.0811626	0.737007	-0.16326	-0.145659	0.0284751	-0.235454	0.162933	0.32101	-0.0221883	0.244167	-0.00301199	-0.25634	-0.22881	-0.0675033	0.035276	0.0208842	0.084938	-0.0501281	0.0983892	0.00515223	0.00597685	-0.00996291	-0.111937	-4.41581e-15
ALG13	-0.478492	-0.349181	-0.00750323	0.404742	0.259396	0.325622	-0.283591	-0.0638493	0.114468	0.068357	0.124276	-0.188115	-0.11105	0.0333615	0.096916	-0.301305	0.163043	0.00884336	0.00802958	0.0306828	0.105028	0.0356841	-0.0723008	5.20869e-15
ALG14	-0.865228	0.0674016	0.170698	0.142442	0.150814	0.151896	-0.0445484	0.101275	-0.022147	-0.0716457	-0.0563744	0.108276	0.162959	-0.187157	-0.0247121	-0.0130852	0.128741	-0.00911913	-0.111056	-0.156148	0.00670686	-0.0335134	0.0438149	9.54927e-16
ALG2	-0.707445	-0.295144	-0.315733	0.118732	-0.0022749	0.132838	-0.214321	-0.180814	0.0039841	-0.232155	0.0757735	-0.183653	-0.167558	-0.0361963	-0.102814	0.185208	-0.153139	0.0720376	0.036417	0.0341726	0.0421841	0.040975	0.0106798	-3.1339e-15
ALG3	-0.753165	-0.270534	-0.376285	0.114635	0.00609139	0.0725073	-0.159145	0.18999	-0.192215	0.079317	0.162074	-0.106538	0.0761633	0.00276164	-0.0495562	-0.11361	0.00645599	-0.0585846	-0.0436801	-0.0363668	-0.0354271	-0.139698	-0.0927467	3.96439e-15
ALG5	-0.652075	-0.0356341	-0.620064	0.176226	0.146166	-0.0550744	-0.130899	0.109896	-0.0580672	-0.183884	0.141339	-0.0850433	0.0630505	0.0888316	0.0451198	0.0874699	-0.0736274	0.0226035	-0.0675672	0.0432544	-0.0344973	-0.0533503	0.0450734	-2.06033e-15
ALG6	-0.614421	-0.145763	-0.0648503	0.113199	-0.0530269	0.108745	0.148451	0.154493	0.0499212	0.382767	0.0867636	-0.209632	-0.0987544	0.115823	0.426008	-0.0541126	-0.0719712	0.0967309	0.169997	0.0857894	0.0497902	0.0478471	-0.24507	-2.89372e-16
ALG8	-0.728263	-0.112782	-0.239316	-0.25202	-0.225306	-0.0226748	-0.299902	0.190366	0.215544	0.0425258	0.0637052	-0.114392	-0.0663341	0.150753	0.155478	0.0340117	-0.11929	0.0126606	0.0818664	-0.0760363	-0.0615479	0.077294	0.0645354	-5.20869e-16
ALG9	-0.434003	-0.376671	0.60342	-0.365408	0.0223859	0.0459115	-0.130185	-0.0555675	-0.0948242	-0.109633	0.174016	-0.126374	0.0750248	0.191323	0.0802219	-0.066125	-0.125134	0.00939667	-0.0413903	0.0550902	0.0749263	0.0168023	0.0527484	4.69361e-15
ALKBH1	-0.154598	-0.114408	-0.646266	-0.166329	0.139205	-0.0106306	0.0109113	-0.132146	-0.105021	-0.0636313	0.172344	-0.293614	0.0433223	-0.0923457	0.232473	0.329872	-0.218456	0.280489	0.112142	0.121844	0.0960164	0.096995	0.0625503	1.66099e-15
ALKBH2	-0.844633	-0.0589271	-0.340231	-0.0408907	-0.0586256	-0.0692004	0.170626	-0.028167	0.0562042	0.0887642	-0.0970112	-0.0897509	0.0988019	-0.0135902	-0.0100082	0.0830085	-0.230004	-0.0923288	-0.0477872	-0.0751351	-0.0698664	0.0646397	0.0608721	1.51052e-15
ALKBH3	-0.522427	0.288371	0.0311766	0.460324	-0.0515971	0.443517	0.117651	-0.174797	0.1646	0.025241	0.205842	0.0465586	-0.176781	0.0478318	0.1086	0.141767	-0.0317755	-0.00887787	-0.120626	-0.0154954	0.124596	-0.0401438	-0.128692	-2.70273e-15
ALKBH4	-0.341026	0.23433	-0.231004	0.126962	0.110874	-0.274768	0.0940816	0.435933	-0.0177439	0.0846733	0.138354	-0.169066	0.0656066	-0.141564	0.210964	-0.150742	-0.418167	0.12286	-0.186731	-0.213407	-0.0935555	0.153244	0.152448	5.44598e-15
ALKBH5	-0.467052	-0.177261	0.509919	-0.00603205	0.0554349	-0.0273048	0.151429	-0.210954	-0.0624686	-0.336671	0.459267	0.16405	-0.0468208	0.0409753	-0.0442492	-0.0505111	0.0163068	0.019983	0.106897	-0.0461286	-0.15806	0.127845	-0.0109694	2.71431e-15
ALKBH6	-0.505896	-0.277159	0.185376	0.41298	-0.0565579	-0.19214	0.290588	-0.382549	-0.221437	-0.124275	0.0890524	-0.187946	-0.0256837	0.00729551	0.0102672	0.0128878	-0.0361013	-0.0439039	-0.151077	0.0645986	-0.170052	0.0729781	-0.135072	-6.85811e-16
ALKBH7	-0.564672	0.297109	0.57377	0.405793	0.0436099	0.0542202	-0.0833051	0.0976542	0.0862484	0.00648098	-0.0528688	0.164559	-0.0562653	-0.0987964	-0.0853565	0.0419677	-0.0994183	-0.0233367	-0.0228132	0.0611695	-0.0385649	0.0461965	-0.00570694	1.47082e-16
ALKBH8	-0.0989439	-0.114252	-0.628251	-0.286653	0.399492	0.0908966	-0.333484	-0.0543372	0.317542	0.116434	0.0141293	-0.0212663	0.0626836	-0.254723	-0.124691	0.0286729	-0.106657	0.0181239	0.0193319	-0.0303415	0.0406356	-0.0189164	0.0550943	3.25254e-15
ALMS1	0.102447	-0.471275	0.0183526	-0.722195	-0.139597	0.140599	0.188214	0.0411342	0.0265202	0.0415094	-0.0037177	0.123652	0.223368	0.110303	0.126044	-0.162968	-0.143747	-0.0166002	0.0800777	-0.0119704	0.0366707	-0.0916439	0.0982688	-1.27324e-15
ALOX15B	0.832354	0.371234	-0.116566	0.111574	0.0519734	-0.124168	-0.156174	-0.198049	-0.0178368	-0.0778542	0.131622	0.0719788	0.0909306	0.0558566	-0.0392696	-0.00346571	-0.0293877	-0.110345	0.0710841	-0.0152046	0.0194765	0.0327461	-0.00078444	6.94493e-17
ALOX5AP	-0.525792	0.103423	-0.667697	0.0198807	0.0576972	0.0205158	0.154802	-0.135187	0.0145305	-0.181686	-0.282695	-0.118627	0.0295334	-0.0650244	0.229784	-0.056723	-0.0817651	0.122278	0.00505114	-0.0390532	0.0126043	-0.00870943	-0.0942973	-1.21536e-16
ALPK1	0.63367	0.108052	-0.34886	0.293721	-0.423613	0.173597	-0.00250861	-0.14633	0.0260468	-0.186817	0.0805909	0.0092064	0.110089	-0.201577	-0.0364584	0.0701615	-0.177342	0.0416414	-0.0441558	-0.0510422	0.0292436	0.0560016	-0.0701052	1.16906e-15
ALPK2	-0.839504	-0.242333	0.0347594	-0.217849	-0.21992	0.162053	-0.00331256	0.060657	-0.15111	0.208648	0.0055494	-0.0392534	-0.0824363	-0.108535	-0.114065	-0.0175131	-0.0317236	-0.0190678	0.0428515	-0.0524271	-0.0538927	-0.00292671	-0.0286875	-3.61715e-16
ALPK3	0.464616	-0.165697	0.420439	0.510226	0.0946753	0.363434	0.114379	-0.0541308	-0.0563052	-0.222961	0.255168	0.137935	0.0419418	0.0526489	0.0453723	-0.0101091	0.0573525	0.0701522	0.0811961	-0.0501895	-0.0293466	-0.00880448	0.023336	-5.09295e-16
ALPL	-0.415753	0.612408	0.0341573	-0.326795	-0.355025	0.0037813	-0.154551	-0.00900083	-0.199769	0.292624	0.093706	0.0229529	-0.0679682	0.134568	-0.0160623	-0.0819679	0.0802683	0.062774	0.069685	-0.0481351	-0.0858244	-0.0579737	-0.0358819	-3.00947e-16
ALS2	0.293921	0.689702	-0.253787	-0.416066	-0.0311114	0.161238	-0.0369504	-0.210888	-0.0171879	-0.0885151	-0.00128994	0.0957039	-0.0761037	-0.206494	0.151759	0.0209741	0.0265974	-0.00649771	0.0610824	-0.0859932	-0.0792041	0.0113621	-0.141869	-2.43072e-15
ALS2CL	0.600954	-0.560938	0.0741623	0.41391	0.000859278	0.0959327	0.122606	0.211396	-0.0397078	0.0764362	-0.0177938	-0.0337378	-0.00958217	0.0993024	0.0345382	0.0626989	-0.0567822	-0.196548	0.0307508	0.026387	-0.0281922	0.100738	-0.00811699	-4.62995e-17
ALX3	0.565986	0.188795	-0.301567	0.0287848	-0.131275	-0.036419	0.231385	0.137165	-0.187407	0.0589185	0.300315	-0.0459426	-0.129882	0.136074	0.279102	-0.0150293	0.0341858	-0.101005	0.0510858	-0.421612	-0.00933754	0.111581	-0.112497	-6.61215e-16
ALX4	-0.428816	0.0158968	-0.347677	0.541247	0.0214014	-0.0585327	-0.135258	0.280162	-0.114651	-0.279871	0.0450106	-0.0295777	0.152352	0.0239207	0.049792	0.138852	-0.133995	0.267568	-0.0264842	-0.207053	-0.146784	-0.0300835	-0.0766858	3.47246e-16
ALYREF	-0.845416	-0.410791	0.117358	-0.0983403	-0.080939	-0.18857	0.135342	0.033234	-0.00707695	-0.0922464	0.0285881	0.0607527	0.0791746	-0.0378304	0.0580588	-0.0176626	-0.0737063	-0.029571	-0.00346102	0.0124719	-0.0241867	0.00616615	-0.000176651	3.46378e-15
AMACR	-0.0638629	-0.203262	0.310617	-0.199496	0.681906	-0.00148208	0.137446	-0.17976	0.0864983	-0.0988579	0.246348	0.0270464	0.241581	-0.201083	0.0617921	-0.208468	0.212298	0.0175411	-0.0109529	-0.0155673	-0.103272	0.0866893	-0.115994	1.43818e-15
AMBRA1	0.392254	0.818138	-0.312125	0.076407	-0.0968733	-0.00184713	0.08118	0.0554725	0.0401963	-0.0563557	-0.012991	0.00372832	0.0180096	-0.00764755	0.035078	-0.0299763	0.0728109	0.0858937	-0.0768479	-0.109562	-0.0445997	0.0528051	-0.107793	5.78744e-16
AMD1	-0.477386	-0.645805	0.331483	-0.258876	-0.106388	0.00395643	-0.185726	-0.12246	0.0736879	0.0481444	-0.186288	-0.108616	-0.0816378	-0.0318334	0.0720895	0.13393	0.0573331	0.0723432	0.0895631	-0.0737585	-0.02764	-0.0838782	-0.0497334	9.80392e-15
AMDHD2	0.63334	0.677172	0.225253	0.0233512	0.116029	-0.172693	-0.0427715	0.029805	-0.0468981	-0.0267744	-0.0386168	0.1046	0.110211	0.0206595	-0.00642585	0.0543335	0.0565754	0.0267976	-0.0047295	-0.00192697	-0.0682431	0.0484999	-0.034082	-1.21536e-16
AMER1	0.395563	-0.199996	-0.194055	-0.488308	-0.0375929	0.254289	-0.183523	0.351996	0.00135583	0.215265	0.00805125	0.0438378	0.156471	0.213294	-0.0623731	-0.0489431	-0.0146011	0.294106	0.141183	0.117121	2.22751e-05	-0.0597027	0.235064	-1.57346e-15
AMFR	0.866069	-0.156849	-0.180305	0.186206	-0.104496	-0.181645	0.118795	0.0117346	-0.10405	0.0188745	0.0235853	0.149658	-0.108962	0.0468922	-0.147268	0.00276057	0.0107748	0.1121	0.0190599	0.0206266	-0.107755	0.0403468	0.0579802	-1.94458e-15
AMIGO1	0.16993	-0.364879	-0.490295	0.196031	0.252089	-0.387256	0.10685	-0.274163	-0.218887	-0.17936	-0.31134	-0.00524706	0.0296917	-0.0720502	-0.168191	0.00210524	-0.0995191	0.0481564	-0.0180519	0.151238	0.0978659	0.0438859	0.0271724	2.31498e-17
AMIGO2	0.247346	-0.251325	0.631465	-0.567365	-0.021934	0.182381	-0.0408083	-0.214125	-0.16259	0.0890738	-0.0159671	0.0349841	-0.0465166	-0.0177443	0.0313781	0.0303643	-0.0213324	-0.129418	0.031115	0.00528258	-0.0851177	-0.0892771	0.00987046	-1.62048e-16
AMIGO3	-0.572843	-0.593589	-0.158119	-0.0163407	0.205175	-0.0471425	0.213328	-0.0998825	-0.134411	-0.210683	0.0221673	-0.237046	-0.132468	-0.0951115	0.0973324	0.0393938	0.0270344	-0.017009	0.0489334	0.0820704	-0.0403406	0.0463148	-0.154116	3.47246e-16
AMMECR1	-0.16769	0.656233	0.0528847	-0.540646	0.267992	0.109548	-0.182987	0.0536891	0.115918	-0.0315459	0.0174364	-0.0669246	-0.0132132	-0.0636169	-0.108833	-0.1907	-0.0213731	-0.10224	0.0959367	-0.0540301	0.126019	-0.0914265	-0.0838761	-1.90985e-15
AMMECR1L	0.139453	-0.778343	-0.256976	-0.118289	0.0210117	-0.0260293	0.13857	0.244425	-0.187953	0.100652	0.0166163	-0.0516478	-0.182739	0.254217	0.0334239	-0.185029	-0.0942027	0.0244119	0.00703233	-0.0782727	-0.0205782	-0.0955583	-0.0875605	-2.4886e-15
AMN1	-0.191917	0.517931	-0.252917	0.0938779	-0.196241	0.0587862	0.00285802	0.0355465	-0.141502	0.00657862	-0.0317144	-0.241847	0.20466	0.23309	0.314517	-0.133441	-0.00784416	0.022346	-0.202671	-0.128839	-0.3968	-0.182155	0.193714	-1.85198e-16
AMOT	0.043095	0.952397	0.0393125	-0.00764057	0.0123972	0.053353	0.162187	0.0743507	0.173424	0.054766	-0.0146483	-0.00492509	-0.00324462	0.0739185	0.0382256	-0.0285858	0.00409122	0.0247968	0.0434102	-0.0168636	0.0263007	0.0886629	-0.0471871	-2.31498e-17
AMOTL1	0.693885	-0.622884	0.205684	-0.00892405	-0.0758879	-0.0685314	0.0791114	0.112796	0.131405	-0.118728	-0.0334609	0.0262851	0.050151	0.119661	0.0335159	-0.0134242	-0.0239649	0.0106958	-0.00148273	-0.050857	-0.0304898	-0.0430063	-0.0367234	-1.45843e-15
AMOTL2	-0.568339	-0.301237	-0.523624	-0.0157297	-0.372359	0.0895577	0.205128	0.0167353	-0.111219	0.0470135	-0.140248	0.0144272	-0.24995	0.0886492	-0.0409677	0.0489571	0.0603919	0.0128476	0.0522927	-0.0520027	-0.00821721	-0.0451361	-0.0506587	-1.68414e-15
AMPD2	-0.70894	0.471156	-0.0610687	-0.0821198	0.0390369	0.0868726	-0.0586054	0.353138	-0.0496649	-0.275314	-0.0749965	-0.0977943	0.037659	-0.133886	0.0487898	0.0126826	0.0635191	0.0649943	0.0229721	0.0112778	-0.0502034	0.0184456	-0.0248763	-6.48193e-16
AMPD3	0.442464	-0.684611	-0.311046	0.347953	0.0458499	-0.0137684	-0.0952548	-0.188799	-0.162766	0.00850192	0.103166	0.0572783	0.0332754	-0.0694475	0.0138555	-0.0821382	0.00444107	-0.0130241	-0.0958357	-0.048212	-0.0242159	-0.0529254	-0.0475265	-1.15749e-17
AMPH	0.292925	0.922389	-0.0154662	0.0432704	-0.135102	-0.143485	0.0752018	0.0135639	-0.0257173	0.0636557	0.0181546	-0.0217114	0.0120956	0.0130065	-0.0225448	0.0635678	0.0411268	0.0398241	-0.00146881	0.0107464	0.0290905	0.044505	-4.78768e-05	-2.54647e-16
AMT	0.401636	0.742067	-0.0757201	0.124235	-0.141959	-0.0524045	0.0579261	0.0606458	-0.228597	-0.0342642	-0.198328	-0.23712	-0.105178	0.0764158	-0.080195	-0.133423	0.11183	0.119455	-0.0114606	-0.0487386	-0.0939815	-0.0898303	0.0248129	2.54647e-16
AMTN	-0.349456	-0.311788	-0.705178	0.301091	0.129333	0.127044	0.122948	0.0045136	-0.194581	-0.0434987	-0.0630746	0.213107	0.0358196	-0.00258198	-0.181035	0.0186991	-0.0265377	-0.00605235	0.0701034	-0.00140445	-0.0130747	-0.0865525	0.088619	1.12855e-16
AMY2B	0.303971	-0.0881228	-0.518692	0.464711	-0.260313	-0.0423751	0.250215	-0.263951	0.0287899	0.103949	-0.265643	0.00565896	-0.122134	0.186628	-0.089472	-0.00418021	-0.0896203	-0.090782	-0.045453	0.0363677	-0.124145	0.122137	0.151689	-5.78744e-17
AMZ1	0.860077	-0.21214	-0.0881699	-0.279594	-0.0611801	0.078257	-0.0360784	-0.0904178	-0.121528	-0.119649	0.149722	0.173804	-0.0289809	-0.00798828	0.051576	0.0459239	-0.101984	-0.0437622	0.0125458	0.09437	-0.0265612	-0.0184196	0.0129124	1.12855e-16
AMZ2	-0.525923	-0.342748	0.00614042	0.17232	0.327894	0.208332	-0.241748	-0.222324	-0.22011	0.165688	0.303639	-0.157932	-0.0514383	0.0738853	-0.27237	0.0308921	0.0926056	0.00454122	0.010334	-0.0151586	-0.167967	0.0150386	-0.0612635	-1.47146e-15
AMZ2P1	-0.140954	0.386517	-0.376168	0.297417	0.104831	0.0604528	0.0495794	0.149932	-0.11795	0.277823	0.222595	0.0635378	0.118484	-0.271868	-0.155828	-0.148006	-0.125905	-0.236554	0.0996287	0.129053	-0.285002	0.016523	0.320131	-1.53946e-15
ANAPC1	-0.102036	-0.214656	-0.0542818	-0.718401	-0.319458	0.111662	0.0963757	-0.137559	0.248814	-0.0522037	-0.0278955	-0.016352	0.275579	-0.187645	0.101219	0.225172	0.0134827	-0.056252	0.14731	0.0140877	0.0882015	0.103404	0.0153055	2.12688e-15
ANAPC10	-0.531386	-0.382694	-0.179931	0.269919	0.0503725	-0.0164554	-0.347612	-0.1545	0.23374	0.0381184	-0.0802362	-0.0311716	-0.102189	-0.212998	-0.024977	0.032173	0.0616663	-0.0329168	0.04628	0.239515	0.336985	-0.056032	0.127943	1.09961e-15
ANAPC11	-0.843987	0.255115	0.204104	0.254397	0.164306	-0.0906924	0.0864695	-0.0299356	0.012019	-0.00412237	-0.0273114	0.0598687	0.0546817	0.103772	-0.11656	-0.114952	-0.0308257	-0.0714978	0.0224693	0.103459	0.0269714	0.0436642	0.0876091	-7.76963e-16
ANAPC13	-0.441559	0.16067	-0.823175	-0.00240243	-0.107907	-0.152153	-0.144785	0.00178957	-0.0122302	0.032455	-0.012462	-0.157171	-0.0557509	0.0772081	-0.00558785	0.0121552	-0.00603767	0.0167013	-0.0598114	0.045513	-0.0184679	-0.0421506	0.0493607	-2.69695e-15
ANAPC15	-0.818814	0.411303	0.187892	0.212018	-0.0135651	-0.00467867	0.00458031	-0.0775524	0.162571	0.0921327	-0.0448292	0.0700719	-0.0235228	-0.0145804	-0.0795511	-0.0474551	0.0183852	-0.0956705	-0.0887652	-0.00703193	0.0173027	0.00192229	-0.0705023	-1.08225e-15
ANAPC16	-0.35048	-0.305052	-0.361206	0.424505	0.363628	0.286243	-0.281188	0.0519277	-0.00610037	0.278365	0.0452972	0.159143	0.099396	-0.0273524	-0.183036	-0.0324701	-0.072872	-0.0297129	0.0468052	0.055555	-0.0401132	-0.0608529	0.103149	-2.98433e-15
ANAPC1P2	-0.199444	0.225328	0.000833912	-0.0996748	-0.145711	-0.0120686	-0.114099	-0.552929	-0.467649	-0.136253	-0.0368269	-0.16505	0.0491018	0.016132	-0.128922	-0.314902	-0.317225	0.0321177	0.0452618	-0.0921098	0.150464	0.142783	-0.140894	1.30254e-15
ANAPC1P4	-0.479634	0.469647	0.189173	-0.0230737	0.115335	0.297246	0.436356	-0.157006	0.0942837	0.0521776	0.00551395	0.123423	-0.0659487	-0.0174934	0.163883	0.269426	0.0887776	-0.0653034	0.20489	0.0699761	0.0429478	-0.0661128	0.0115309	2.7201e-16
ANAPC2	-0.390145	-0.10119	-0.0911336	-0.0613058	0.35204	-0.282252	0.057538	0.352823	-0.18742	-0.145931	-0.205806	0.263832	-0.180535	-0.0744007	0.26742	-0.205995	0.118722	0.00552013	-0.0546207	0.158756	0.088719	0.260931	0.235289	8.85478e-15
ANAPC4	-0.261307	0.186838	-0.580204	0.112852	-0.126172	-0.132738	0.0891702	0.117248	-0.0112709	0.0524462	-0.212849	-0.20471	0.0262684	-0.125248	-0.298	0.311807	-0.147727	0.170098	-0.259426	-0.202817	0.132022	-0.0272875	-0.149467	6.09996e-15
ANAPC5	-0.860307	-0.294557	0.162784	-0.0299073	-0.00775406	0.282599	-0.0506274	0.0964063	0.0163763	-0.142218	-0.101798	0.0636958	-0.0473557	0.0674115	0.0404498	0.0415464	-0.0254312	-0.0797654	0.0128145	-0.0220402	0.00151713	-0.0171444	-0.0302659	-1.67546e-15
ANAPC7	-0.740007	-0.323712	-0.140448	-0.181762	0.156962	-0.208119	-0.163037	-0.0622232	0.249634	0.187443	-0.173818	0.026735	-0.0374721	-0.0190667	-0.0560519	0.0112182	0.0751523	0.0967445	0.170845	0.0488202	0.0360181	0.107731	0.0594733	-3.34514e-15
ANG	-0.148283	-0.601308	0.445627	0.145263	0.27458	-0.0238162	-0.183865	-0.108415	-0.311655	-0.129333	0.155903	-0.156871	0.197648	0.190296	-0.0219136	-0.00332254	0.0336574	0.00341733	-0.0986203	-0.0940787	-0.0881786	0.0293165	0.0913254	4.83251e-16
ANGEL1	0.224516	-0.33169	-0.48311	0.461862	-0.260733	-0.0836841	0.042186	0.250312	0.0589976	-0.0166808	-0.134308	-0.273959	-0.113885	-0.138911	-0.0838236	-0.24798	0.116007	-0.00231552	0.0159113	-0.0372828	-0.0615407	0.0413841	-0.18761	-1.18642e-16
ANGEL2	-0.211334	-0.642188	-0.283262	0.0181519	0.0691105	0.0089515	-0.352283	-0.267055	-0.277182	0.0299827	-0.0956544	-0.136537	0.0801991	-0.171747	-0.174938	0.135551	-0.0593263	0.060256	0.026296	0.00471985	0.209694	-0.134341	0.0421683	-7.19668e-15
ANGPT1	0.115756	0.482022	-0.618427	-0.327682	0.0742356	-0.0735651	-0.296243	-0.159593	-0.209858	0.193747	-0.0245097	-0.0354025	0.00887956	0.176531	0.0463761	-0.0370711	0.111057	-0.000340827	0.094601	-0.0162741	-0.00441975	9.98468e-05	-0.0225295	-6.59768e-16
ANGPTL1	0.677741	0.305578	-0.25189	0.265596	-0.221158	-0.137208	-0.235798	-0.168958	-0.149834	0.0766085	0.1248	-0.275189	-0.0655969	0.0514867	0.129988	0.0810665	-0.0205341	0.0585216	0.0129523	0.0698611	-0.0215942	0.0441154	-0.0078299	-3.06734e-16
ANGPTL2	0.662284	0.0886488	-0.184509	0.586242	-0.167812	-0.0246964	-0.200891	0.16074	-0.0326138	-0.14593	0.102479	-0.0581476	0.133984	0.100707	0.0681396	-0.0916975	-0.000577348	0.0092991	-0.0109194	0.0319743	-0.035541	0.0289167	-0.0108273	9.83864e-17
ANGPTL4	-0.159092	-0.854557	-0.227528	0.237684	0.0083077	0.0101979	0.145816	-0.152956	-0.0129869	-0.186099	0.0699749	0.12212	-0.0314299	-0.00360551	0.0468726	-0.0357363	-0.0872698	-0.0817942	0.0334997	-0.0390168	-0.0232512	0.103798	-0.0630592	5.20869e-16
ANGPTL5	0.0414669	-0.874373	0.400203	0.160716	-0.040285	0.04034	-0.121646	-0.0742765	-0.00895628	0.111651	0.00509566	-0.0257373	0.00346096	0.0239746	-0.0467535	-0.00403957	-0.0249162	0.00745481	-0.0381965	-0.030629	0.0542731	0.000717113	0.0463945	1.50473e-16
ANGPTL7	-0.0926839	-0.882949	-0.0481424	-0.00752921	-0.296662	0.114307	-0.0796841	0.00800537	-0.0188869	0.0312774	-0.105944	-0.0497822	-0.0793202	0.0619656	-0.245434	0.104916	-0.00417714	0.0485136	-0.0182687	-0.0095	0.02262	0.0346117	0.0320791	6.25043e-16
ANK2	0.700463	0.566192	0.0206135	0.0625709	0.148452	-0.123624	-0.215383	-0.00579396	0.0546253	0.0998181	0.185172	-0.0261584	-0.0799959	-0.112233	-0.0784205	0.026729	-0.113843	0.0115725	0.0578203	-0.0093183	0.0505657	-0.0362108	-0.080757	-2.34391e-16
ANK3	-0.0253242	-0.857801	0.245451	-0.0278693	0.149622	0.352634	0.051692	0.0341903	0.0725619	-0.0468822	-0.103801	0.0200336	0.0426896	0.0490434	-0.035921	0.0724255	-0.133354	-0.0191766	0.00974649	0.0468324	-0.0164791	-0.0156192	-0.0397148	-1.85198e-16
ANKDD1A	0.429103	-0.0571521	-0.229681	0.166672	-0.163908	-0.334885	0.168185	0.190617	0.362828	-0.0774936	-0.241434	0.127769	-0.116793	-0.196204	-0.0898264	0.181201	-0.248833	-0.146606	-0.0943626	-0.0670639	0.0867716	0.302573	-0.165043	4.9772e-16
ANKEF1	-0.419237	0.607784	-0.482296	0.303091	-0.100347	-0.0321205	0.189322	-0.0403681	-0.0933431	0.0873071	-0.104053	-0.0184986	-0.0805592	-0.00614617	0.00172667	-0.0988021	-0.0363446	-0.0511457	0.00883489	0.0499764	0.133883	0.116333	0.00484526	-6.82918e-16
ANKFY1	0.76133	0.439669	-0.307018	-0.18292	-0.0951064	-0.110964	-0.02586	-0.00740849	-0.0709229	0.0124252	0.100838	-0.160442	0.015072	-0.112727	0.0257929	0.114156	0.0537275	-0.0258409	0.00721699	0.0128561	0.0172932	0.0739511	0.000634512	-1.07646e-15
ANKH	0.869872	-0.256964	0.126623	-0.110544	0.157637	-0.0458337	-0.119905	-0.062953	0.0693316	-0.211905	-0.117015	0.137842	0.0663749	-0.0580071	0.0415107	-0.061815	-0.0286883	-0.0665017	0.0385433	-0.0147373	0.0120201	-0.0305996	-0.00122377	5.90319e-16
ANKHD1	0.643345	-0.423831	-0.288269	0.0413381	0.134888	0.142039	0.0672531	0.197574	0.0326893	-0.116296	0.0979733	-0.164359	0.293636	-0.169677	-0.150454	-0.0257992	0.0407637	0.13851	-0.0132327	-0.0995167	-0.102685	-0.0457951	0.0815569	1.82015e-15
ANKHD1-EIF4EBP3	0.48749	-0.0691065	-0.033389	-0.463485	-0.0526811	-0.210127	0.0898601	-0.158657	0.117314	-0.0585831	0.0530976	0.268545	-0.458589	0.161681	0.0247911	0.0958244	0.0734956	-0.135576	0.0273096	0.224168	0.162981	-0.0215656	-0.145909	-1.48158e-15
ANKIB1	0.5835	0.470764	0.423203	-0.151009	-0.0587754	0.202468	0.0931979	-0.254518	0.00867191	0.0760248	0.142879	-0.245812	-0.00851705	-0.0844913	-0.0424394	0.0841297	-0.0290339	0.0415027	0.0250897	-0.0653824	-0.0620569	0.0630681	0.00311874	2.54937e-15
ANKLE2	-0.0843261	-0.132689	0.262137	0.218953	0.366859	-0.40287	0.535685	0.262562	-0.163177	-0.124618	-0.359468	-0.0526411	-0.0276058	-0.051366	-0.0297891	0.0582203	-0.0165782	0.0424025	0.0964699	-0.0400355	0.0470079	-0.0305587	-0.0888415	-6.23886e-15
ANKMY1	-0.655022	-0.302286	-0.0341098	0.0353939	-0.408564	0.136	0.183505	0.125915	-0.191343	0.0928241	-0.177546	0.0480216	0.052262	-0.251175	-0.068032	-0.0539305	-0.129524	-0.0219605	0.129497	-0.0707159	0.176349	-0.140222	0.000111275	4.57208e-16
ANKMY2	-0.577796	0.443766	0.313754	-0.266307	-0.141204	0.19706	0.0230054	-0.0124301	0.12228	0.0885164	0.172155	-0.14586	-0.159619	-0.000312572	0.168366	0.170813	0.0499801	0.00525618	0.077439	-0.211475	0.0670634	0.160814	-0.0101454	5.63118e-15
ANKRA2	0.284431	-0.123105	-0.377427	0.298614	0.318929	0.188688	-0.295874	-0.0301448	-0.379459	0.26742	-0.185814	0.101397	-0.136234	0.0251617	-0.249098	0.00051521	-0.0284516	0.132254	-0.0984688	0.0949524	0.0720786	0.185372	0.168609	1.40635e-15
ANKRD1	0.444561	-0.134034	0.673681	-0.374125	0.0936986	-0.0216573	0.123336	-0.26365	0.0222042	0.199132	-0.0136741	0.0993172	0.0681374	0.0142923	0.0620067	0.0354984	0.0603133	-0.0241421	0.0266381	0.0913234	-0.0358878	0.144343	-0.0327213	-1.04174e-16
ANKRD10	0.478718	0.643761	-0.427036	0.312456	0.128007	0.0253959	-0.0820825	-0.073869	0.0368442	-0.0312439	-0.0998391	-0.00760517	0.0458938	-0.0860937	0.0368499	-0.092267	-0.0387671	0.049038	-0.0623308	0.0521039	-0.0696768	0.00763306	0.00436616	7.75517e-16
ANKRD11	0.568897	-0.337624	0.149786	-0.482509	-0.0479073	0.0446321	0.153696	0.231203	-0.0594925	0.0523075	0.259437	0.128099	-0.0589247	-0.126599	-0.248362	-0.103318	-0.0982565	0.0632879	-0.11497	0.0213348	0.0498665	-0.104682	0.0558852	-3.83707e-15
ANKRD12	0.835189	-0.164245	-0.107779	0.0884368	0.303446	0.193386	-0.188301	0.0115746	0.134725	0.14314	0.0914441	0.0455162	0.0280771	0.13951	0.0777647	0.0602937	0.0497034	0.03149	0.0534063	0.0497821	0.0124301	0.0264209	0.0482167	5.527e-16
ANKRD13A	-0.541272	-0.122085	0.554012	-0.216667	0.0159858	0.301412	0.281377	-0.0209349	0.178818	0.0136124	0.0666995	-0.112632	-0.0217962	0.260231	-0.0455412	0.0363479	0.0605507	0.090756	0.0761884	-0.0552098	-0.1536	0.0478153	-0.00286346	-9.05734e-16
ANKRD13B	-0.0490347	0.844823	-0.163446	-0.0802982	0.0743752	-0.123299	0.0113104	0.0169204	-0.281025	0.0489467	-0.0924783	-0.129061	-0.0406113	0.0345481	-0.0468901	-0.139816	0.00108059	0.0132127	0.131164	-0.266853	-0.0390995	-0.0807486	-0.0418192	-2.89372e-16
ANKRD13C	0.194314	0.526488	-0.234389	-0.143847	0.278556	0.282897	0.28784	0.0762958	0.372384	-0.0575099	-0.350307	-0.00176943	-0.00581778	0.0938656	0.0227449	0.131139	-0.176054	0.0405094	0.0525108	-0.0577282	0.0929159	0.155764	0.0157728	-1.95326e-15
ANKRD13D	-0.0702276	0.628269	0.31559	0.259395	-0.323933	0.115054	-0.128256	0.407931	-0.203315	-0.0964801	0.0189035	0.0116536	-0.124886	-0.145815	-0.0114992	0.0254405	-0.11703	0.0877976	0.0823626	-0.0843002	-0.0646317	-0.0307746	0.0569266	-3.64609e-15
ANKRD16	-0.0340913	0.51999	-0.245839	0.412745	-0.107645	0.180031	0.203987	-0.0256821	-0.018357	0.00796997	-0.0647263	0.0827766	0.322889	0.222152	-0.0956544	-0.00672757	0.0674519	0.306243	0.11313	0.0936986	-0.232409	-0.143585	-0.206385	-1.33111e-15
ANKRD17	0.463125	0.158846	-0.583808	-0.471652	-0.0585838	0.224988	-0.0690802	0.145668	0.0860461	-0.00151474	-0.00221429	-0.258323	-0.0153015	-0.00512886	-0.0784896	-0.0816204	0.0544009	-0.0669375	-0.0681021	0.00904225	0.0283661	-0.0667072	-0.110964	-6.36618e-16
ANKRD19P	-0.456352	0.52883	0.400537	-0.169444	0.0957458	-0.264785	-0.0212396	0.056656	-0.0410835	0.0503149	0.0814221	0.255134	0.0378466	0.222407	0.143214	-0.0650617	-0.0748255	-0.0442394	-0.142361	0.191692	-0.097446	0.0668845	0.0994002	-1.90985e-16
ANKRD24	-0.263035	-0.407838	-0.267652	-0.00135276	-0.111978	-0.0189899	0.0534799	-0.189346	-0.497999	0.0468918	-0.346889	-0.205188	0.0364309	-0.113188	-0.0195762	-0.301789	-0.268908	-0.0367659	-0.164908	-0.102484	0.0599849	-0.0473718	-0.0761054	3.47246e-17
ANKRD26	0.209865	0.125588	0.620465	-0.10347	0.203544	0.285359	-0.240954	-0.000856337	0.0867172	0.190873	0.15463	-0.0244216	0.330886	-0.0545235	0.275905	0.0119082	0.191926	-0.123099	-0.0368008	-0.103043	-0.193834	0.0573607	0.0397046	3.12522e-16
ANKRD27	-0.30508	-0.322417	0.0734784	-0.582618	0.256155	0.148281	0.391469	0.0942622	0.201342	0.113448	-0.0588853	0.113082	-0.140349	0.0669517	-0.0219536	0.195653	-0.0668598	-0.0442671	0.171929	0.0190284	-0.0580851	0.0447243	-0.184563	-3.00947e-16
ANKRD28	0.705818	-0.444298	-0.0938412	-0.355199	0.0999325	0.0841229	0.0679584	-0.192855	0.219351	0.174944	-0.0714737	-0.0306145	0.0228381	-0.0112088	-0.0194021	-0.0264992	-0.111824	-0.0545011	0.0742888	-0.0312603	-0.00171968	-0.00707893	-0.0453434	-1.62048e-15
ANKRD29	0.555202	0.582021	-0.0458706	-0.00311011	0.324153	-0.19782	0.0229184	-0.26947	0.0340456	-0.175455	0.09314	0.0783416	0.062126	-0.170105	0.0176776	0.0120462	0.00345598	-0.116122	0.02966	-0.055273	0.0331145	-0.151217	0.110174	1.73623e-16
ANKRD34A	0.329481	0.241791	-0.251552	0.111194	-0.303527	-0.0222141	-0.0238376	-0.188267	0.127059	-0.185528	0.156892	-0.073836	0.10226	0.280208	-0.109458	-0.262483	-0.114772	-0.272271	0.416558	-0.249579	0.232103	-0.0267404	-0.0227569	-2.7852e-17
ANKRD35	0.628531	-0.469329	-0.0717672	0.314723	0.0741835	-0.274656	-0.126245	-0.192484	0.0718512	-0.0408745	-0.00895455	0.11451	0.214003	-0.00128325	0.0132856	0.10642	0.0133747	-0.14035	0.152012	0.138064	0.00153138	0.0259765	0.0806315	-1.1517e-15
ANKRD36	0.238087	-0.333174	0.29038	-0.0846342	-0.197527	0.424457	0.204765	0.0116091	0.0565614	-0.126298	0.00235344	-0.215977	0.393735	0.13932	-0.254712	0.0967805	-0.0144076	0.0917658	0.109686	-0.335536	-0.0133395	0.105641	0.143236	1.53801e-15
ANKRD36B	-0.0407791	-0.390432	0.624959	0.236665	-0.42776	0.0953399	0.0491741	-0.203085	-0.195284	-0.0611124	-0.0830374	-0.11292	0.0283877	-0.0825702	-0.0549693	-0.095414	-0.0264427	0.0727695	-0.125974	-0.11371	0.0319945	0.198146	0.0850928	1.63206e-15
ANKRD36C	0.433501	0.200277	0.423531	-0.242583	-0.192935	0.329802	0.286437	0.0200737	-0.10113	-0.166172	-0.043039	-0.240507	0.175829	0.166245	-0.108655	0.015006	0.0931213	0.120703	-0.229213	-0.109748	-0.167532	-0.11193	0.0935878	6.88705e-16
ANKRD37	-0.193343	0.234101	-0.0107957	0.253105	0.381185	0.062262	0.130631	-0.218585	-0.170262	-0.169897	0.610758	-0.0816454	-0.0746219	0.257377	-0.0877708	-0.0859565	0.222703	-0.0483952	0.0796165	-0.0619177	-0.155186	0.0389024	0.132125	4.45633e-16
ANKRD39	-0.370736	0.231959	0.533499	0.40268	0.106494	0.102561	-0.192265	0.036748	0.121975	-0.0961294	0.0731681	-0.17455	0.0498552	-0.253895	-0.0803123	-0.205749	-0.0931514	-0.210824	-0.0751712	0.1905	0.14351	0.0898758	0.0489141	4.42739e-16
ANKRD40	0.583681	-0.689422	0.125781	-0.213506	-0.0607556	-0.108082	-0.0314149	0.03663	0.0752949	-0.0588943	0.0539932	-0.0965633	0.0297858	0.00216579	-0.0994638	0.1301	-0.107939	0.00659739	0.133717	-0.0793471	0.0922449	-0.106506	0.00975706	3.70396e-16
ANKRD42	0.473819	-0.202953	-0.143095	0.115216	0.187901	0.357365	-0.437534	0.18698	0.203447	-0.326216	-0.0156256	0.0611839	0.184979	0.0120505	-0.211944	-0.12497	0.0178065	-0.0306607	-0.129304	-0.137248	-0.102291	-0.0718854	0.109546	3.77341e-15
ANKRD44	0.758644	-0.440495	0.139342	0.0654992	-0.0254363	0.0309754	-0.235616	-0.0187033	-0.156636	0.223642	-0.157852	0.0976634	-0.00707693	0.0230456	0.0155158	-0.120984	0.0318957	-0.0371165	-0.00762538	-0.0741461	0.0752356	0.0579095	0.0884114	-3.35671e-16
ANKRD46	-0.213152	0.653336	0.00945626	0.0411897	0.451099	0.185313	-0.0878119	0.288666	-0.0714873	0.120892	-0.213987	-0.0868076	0.101867	0.207815	-0.00727288	-0.138287	0.0316668	0.126251	0.00988033	0.0486438	0.0665836	-0.0811494	0.144383	-1.29639e-15
ANKRD49	-0.212569	0.0507156	-0.620935	0.00732248	0.150698	0.423092	-0.0501254	-0.24433	-0.117903	0.197839	0.0501426	-0.073038	0.134225	0.00352461	0.14123	-0.0310467	0.143203	-0.273307	-0.182993	0.204257	0.155402	0.0505882	0.0758499	-5.09295e-16
ANKRD50	0.634196	0.463167	-0.0760187	-0.390999	0.043576	0.138855	-0.334875	0.183077	0.00725598	0.0217018	-0.0469194	-0.00125925	0.0666718	0.0089836	0.059579	-0.0916976	0.108298	-0.0505927	0.00962373	-0.104487	0.111877	0.0173771	0.0211707	1.96194e-15
ANKRD52	-0.462351	0.213411	0.145895	-0.503255	-0.241775	-0.075731	0.271769	0.276105	0.113482	0.0645961	0.11306	-0.202576	-0.177666	-0.100144	0.0679053	-0.0891509	0.269066	0.145783	0.0570846	-0.139042	-0.0170888	-0.0559668	-0.0846514	-4.12934e-15
ANKRD54	-0.733993	0.129612	0.312771	-0.0518669	0.140369	-0.208305	0.229465	-0.00809907	-0.187466	-0.0223356	0.0803802	-0.103436	0.261209	-0.148684	0.0644107	-0.0972434	-0.014958	0.0580026	0.0551463	0.100429	-0.149503	-0.123128	-0.130972	-4.2827e-16
ANKRD6	0.644304	-0.557446	0.186555	0.285938	0.213386	-0.0530952	-0.118714	0.106721	-0.139901	0.0212241	0.0913762	0.0765543	0.0907797	0.0547142	0.114546	0.0144701	-0.0309747	-0.0557569	-0.0873662	0.0765862	0.00192681	-0.067744	-0.0526447	4.9772e-16
ANKRD65	0.555372	0.419309	0.012268	0.249548	0.070841	0.494339	0.231031	-0.186189	-0.12232	-0.0780741	-0.0513253	0.256694	0.0667226	0.088706	-0.000589025	0.0157997	-0.017602	-0.0192853	-0.101355	0.0250706	-0.00139511	-0.0128491	0.0445149	4.9772e-16
ANKRD9	0.603515	0.500512	0.357949	0.0650216	0.248558	-0.141207	0.112842	0.212134	0.148796	-0.000489463	0.183024	0.176143	-0.0430029	0.0872792	0.0628902	0.049462	0.0556578	0.0669436	0.0150109	-0.0269456	-0.0470577	-0.00633737	-0.0113514	-2.68754e-15
ANKS1A	0.2289	-0.254758	-0.799054	0.0779516	-0.173455	-0.0126527	-0.16548	0.315765	-0.122623	-0.0891398	-0.0815115	0.0299362	-0.0499478	0.00473163	-0.00255435	-0.0748087	-0.00182508	-0.0197836	0.121129	-0.0518875	0.119926	0.0514325	-0.0858572	8.26157e-16
ANKS3	-0.607428	0.671502	-0.15773	-0.0752361	0.00525586	0.0394787	0.160035	0.0988906	0.0875215	-0.0211305	-0.153133	-0.180581	0.0195361	-0.124407	0.0052723	0.0641953	-0.149796	0.0135543	-0.0203668	0.0204569	-0.0241003	0.042451	0.0508759	6.48193e-16
ANKS6	0.228602	-0.612917	-0.305242	0.188133	0.0226344	-0.21017	-0.0195573	-0.00657533	-0.201865	-0.234745	-0.374426	0.113592	0.0784651	-0.0893587	-0.212143	0.00549853	0.0922013	-0.175114	0.183878	0.120639	0.0255105	0.0393313	0.023225	4.77464e-15
ANKZF1	-0.404507	0.359121	0.256647	0.217103	0.163303	0.284967	0.0928561	-0.305623	-0.0767912	-0.289977	0.344512	0.0984208	-0.122982	0.148714	-0.00765796	-0.160595	-0.107684	-0.00907988	0.220949	0.149098	-0.132604	0.0521021	0.00541144	1.13434e-15
ANLN	-0.444433	-0.57653	0.412566	-0.217452	-0.371056	-0.188472	-0.0681507	-0.191136	0.0631391	0.0808143	0.0615399	0.0198874	0.101101	-0.0523103	0.065601	-0.0617415	0.00173845	0.0245824	-0.00180493	0.0324794	0.023158	0.0127522	-0.00882357	-1.75938e-15
ANO1	0.66687	0.48435	-0.336285	-0.29663	0.164872	-0.146152	-0.0314035	-0.0991363	0.0191378	-0.0344682	-0.00652104	0.142533	0.00914454	0.0664218	-0.0174335	-0.0045713	-0.0533057	-0.159498	-0.0509787	0.00459106	0.0203152	0.0336192	-0.0328361	-1.50473e-16
ANO10	-0.141214	-0.0911172	0.718207	-0.0790796	-0.148908	0.0906694	0.202633	-0.0188353	-0.136352	0.427817	-0.0145662	0.00764225	0.0564032	-0.0222397	0.066631	-0.253096	0.149666	0.140397	-0.133774	-0.071003	0.0537522	0.0820218	0.170719	3.54191e-15
ANO6	0.752548	0.5093	0.175323	0.169428	0.0372514	0.0344894	0.0323571	0.0773643	0.195566	-0.0386201	0.209525	-0.102009	-0.0508361	-0.000139111	0.0246325	0.0209746	0.0254698	0.0548836	0.0505428	-0.0186428	-0.0176312	0.00883025	0.024577	-8.87793e-15
ANO8	-0.0951689	0.768936	0.331568	0.305058	-0.119987	0.00027667	-0.160304	0.14696	0.081072	-0.152446	0.171687	-0.00109436	-0.0578472	-0.067588	-0.0828247	-0.0880488	0.0984752	-0.066243	0.00420014	-0.107495	-0.00780927	-0.139712	0.0890821	9.2599e-16
ANOS1	-0.215129	0.365714	-0.00961616	-0.309187	0.110347	0.559724	0.136923	0.486048	-0.0877328	-0.0965415	-0.108095	0.0428666	-0.0827449	0.1728	-0.113457	0.0639114	0.0474867	0.0648901	0.117086	0.167746	0.0436006	0.096643	-0.00824991	-1.73623e-16
ANP32A	-0.849583	-0.220533	-0.311396	0.0578519	-0.0570332	0.0501053	-0.173331	-0.0919268	0.0508269	-0.074282	0.0736682	0.0531666	0.147727	0.0499307	-0.0804454	-0.0327169	-0.0236711	-0.143988	-0.112605	-0.0211693	0.00482005	0.047467	0.00957172	-5.21448e-15
ANP32AP1	-0.641148	-0.348021	0.133613	0.0485937	-0.350403	-0.056234	-0.0665084	0.13122	0.129657	-0.0127867	0.270278	-0.120053	0.0541218	0.0121389	-0.267813	0.0876156	0.254035	-0.173958	0.0225024	-0.00668729	0.105717	0.0620136	0.0522308	6.20703e-16
ANP32B	-0.675149	-0.309617	0.051685	-0.222266	-0.0261375	-0.271697	0.0619608	0.0377641	-0.0706737	0.21659	0.145423	0.290978	0.168823	-0.210331	-0.193575	-0.00170269	-0.0341363	0.0994986	0.120811	0.0975756	-0.0304029	-0.0299109	-0.107391	2.78376e-15
ANP32E	-0.705353	-0.486624	0.23785	-0.101812	-0.294052	-0.0242395	-0.123588	-0.165746	0.0704714	-0.0615642	0.131049	0.00235327	0.00745966	-0.0852191	0.0992309	-0.121343	0.0778626	0.0292245	0.0258787	0.021118	0.0140878	-0.00336273	0.0535642	2.91687e-15
ANPEP	0.426915	-0.809672	-0.072578	0.0627719	-0.0522684	-0.231553	-0.113607	-0.0359662	-0.0530008	0.0896427	0.19226	-0.0882058	0.0333258	-0.0182602	0.0291824	-0.0976345	-0.0219021	-0.0902763	-0.00789593	-0.0182899	0.024262	-0.0730957	-0.00657506	5.78744e-16
ANTKMT	-0.610752	0.598518	0.228499	0.203116	0.12749	-0.121599	-0.164583	0.16733	3.30326e-05	0.0660345	-0.0816333	-0.0664932	0.0884455	-0.0089735	-0.0161072	0.0632092	0.0470087	-0.0820261	0.0800923	-0.121346	0.100333	-0.142974	-0.0311869	-2.60435e-15
ANTXR1	0.567758	0.775409	0.0432455	0.101868	-0.0991298	-0.00951658	0.102487	0.0299634	0.162183	-0.0369487	-0.00422238	0.0453741	-0.0488583	0.0198342	0.0653572	0.0441267	0.0208209	0.0327272	-0.0365463	0.0119493	0.00555599	-0.0262856	0.0194198	7.46579e-16
ANTXR2	0.753318	0.586778	-0.160191	-0.023645	-0.0776704	-0.0616589	0.108912	-0.0274544	0.0285335	0.131031	0.0313975	-0.0328922	-0.0053894	0.0524246	0.00997881	0.0284582	-0.0474813	0.0738465	0.00457577	-0.0438503	0.078311	0.00309648	0.00110983	-1.67836e-16
ANXA1	0.148165	-0.344493	-0.0746278	0.481095	0.0836084	-0.238213	0.156596	-0.506799	0.117547	0.0249543	-0.176535	-0.124268	-0.396262	0.0562348	0.0482489	0.0994625	0.0328394	-0.104773	-0.0795499	-0.040695	0.149357	0.00353656	-0.0378504	5.74114e-15
ANXA11	0.0408828	0.444389	0.248617	0.383262	-0.0855659	-0.133191	0.615233	0.104522	0.314098	-0.0333902	-0.121111	-0.0616704	-0.0807056	-0.0411708	-0.126482	0.106136	-0.052914	-0.0627076	0.0524783	0.0773854	0.0225476	-0.0832709	0.0318876	-6.33146e-15
ANXA2	-0.855122	0.0315676	0.287712	0.189338	0.153866	-0.0745686	0.0531922	-0.139471	-0.00634564	0.180164	-0.101083	-0.0736012	-0.171938	0.0245297	-0.00498814	-0.0615861	0.0248721	-0.0938691	-0.051866	-0.00216536	0.033789	-0.0437179	-0.0182333	-8.39178e-16
ANXA2P1	-0.793398	0.160959	0.299197	0.0344257	0.104803	-0.249573	0.167595	-0.101659	-0.038225	0.194594	0.027667	0.0379425	0.0601376	0.116551	-0.0463112	-0.0509164	-0.123804	-0.0119969	-0.15665	-0.170205	-0.0365345	0.0534599	0.0746326	2.34391e-16
ANXA2P2	-0.869679	-0.061625	0.352715	0.0275507	0.121075	-0.0646085	0.114541	-0.143893	-0.0253189	0.144461	-0.0702871	-0.0598842	-0.102257	0.0153013	-0.00188948	-0.0114782	-0.00293421	-0.0443543	-0.11358	-0.0615	0.0435045	-0.0210751	0.0133215	-2.23395e-15
ANXA2R	0.26274	0.641852	-0.0944889	0.31093	0.129041	0.149454	-0.055098	-0.149247	0.0501776	0.0228955	-0.24598	-0.102599	0.174553	-0.131073	0.0213991	-0.0737369	-0.403305	0.109166	-0.0100555	-0.0412167	-0.192832	-0.0888246	-0.00494924	-1.73623e-16
ANXA4	0.787233	-0.147331	-0.349906	0.263155	0.275196	-0.0480404	-0.176177	-0.15249	0.0472535	0.0708296	-0.0861314	-0.0110458	0.0154682	-0.0215594	-0.0766063	-0.0159772	0.0510517	-0.0233489	0.0340529	0.0581	0.00745879	0.0696971	0.0179822	2.69116e-15
ANXA5	-0.00165196	0.200539	0.406083	-0.758439	0.177822	-0.0836165	-0.21466	-0.136958	0.0981448	0.181262	-0.00903562	-0.0866355	-0.141818	0.129	-0.016893	0.0728093	-0.0355996	-0.11438	-0.0869389	-0.0256408	-0.0330307	-0.00505115	0.0100252	8.18633e-15
ANXA6	-0.305264	0.600556	0.629272	-0.00116413	-0.125984	-0.113144	0.174295	-0.203104	-0.0335093	-0.0539097	0.00383472	-0.128247	-0.0447432	0.0565943	-0.0666112	-0.107686	0.053928	-0.00963875	-0.0470152	-0.0398731	0.0133291	0.0166845	0.0295126	9.94861e-15
ANXA7	0.504184	-0.673753	0.0115719	0.372309	0.162138	0.0091297	-0.0909628	-0.126507	0.135197	0.102818	-0.0859854	0.172552	0.0335732	-0.149124	-0.0155357	0.00250187	-0.00606059	-0.0477423	-0.04362	0.0499568	-0.0364616	0.0319441	0.0613427	1.47001e-15
ANXA8	-0.0962672	-0.549351	0.57399	0.234517	-0.0499402	-0.0823173	-0.11611	0.244089	0.0723347	0.162234	-0.163792	-0.147128	-0.0902193	-0.0840058	-0.112957	-0.0280075	0.0547412	-0.0114537	-0.0255427	-0.184927	-0.105705	-0.187889	-0.170093	2.77797e-16
ANXA8L1	-0.45104	-0.604763	0.485917	0.0550904	-0.0868538	-0.0561851	-0.151543	-0.0171202	-0.103867	-0.0481821	-0.0872726	-0.164953	0.00820498	-0.0430855	-0.0281375	0.0732626	-0.10828	0.248552	0.0913439	-0.131307	-0.0386667	0.0221126	0.0250044	1.73623e-16
AOC2	-0.0503661	-0.941131	0.159195	0.0803002	0.162896	0.0547038	-0.0658729	0.0540167	-0.107134	-0.0348121	-0.106919	-0.00331689	0.0295696	-0.0411488	-0.0237681	0.0096599	-0.0590368	0.0894632	-0.00923435	-0.04437	0.0434394	-0.0192527	-0.000960891	1.04174e-16
AOC3	0.0102954	-0.951933	-0.041491	0.119778	0.0876047	0.099854	0.107268	0.131925	-0.0774636	0.116772	-0.0440217	-0.0110076	0.0397592	0.0200481	0.0377099	0.0138556	-0.0260311	-0.0227802	0.0398752	-0.0467995	0.0180617	-0.0222459	-0.00177994	0
AOPEP	-0.695323	-0.391215	-0.151485	0.0780876	-0.115727	-0.182319	0.0664683	0.144091	0.271909	0.148711	-0.300017	0.00283751	-0.108276	0.0415419	-0.125777	0.0213251	-0.0503636	0.026367	0.0930523	-0.0214847	-0.161147	-0.0242439	0.08898	-4.90196e-15
AOX1	0.321489	-0.712959	0.344568	0.126382	-0.313915	0.134795	0.00448186	-0.196539	-0.0863418	0.207078	-0.0601065	0.0472854	-0.0519792	-0.00556215	-0.101743	0.101599	0.0977018	0.072754	0.00261713	-0.00545287	0.0174665	0.0583715	-0.00975669	-9.4914e-16
AP1AR	0.764438	0.231307	-0.05569	0.0215182	0.0467181	0.174519	-0.290893	-0.188245	-0.0195411	0.111781	0.182873	0.0732163	-0.081706	-0.267764	-0.146579	0.146517	-0.0650113	0.0922944	0.0331076	-0.121552	0.0120626	-0.0547237	0.0333328	1.85777e-15
AP1B1	-0.442566	-0.368024	0.400367	0.218152	-0.398475	-0.180014	0.227166	0.18664	0.0526742	-0.294052	0.0395924	-0.121448	-0.0380462	-0.117512	0.00628364	-0.0864212	0.207162	0.0415027	0.0705956	-0.0518343	0.0112329	0.035945	-0.0336539	2.00245e-15
AP1G1	0.00533292	-0.603595	-0.390249	-0.417141	0.151733	0.243292	-0.117354	-0.0927167	0.0172923	-0.269732	0.0135606	-0.184562	0.0837036	0.00178614	0.177965	-0.118498	0.0387452	0.0314395	-0.041169	0.0279863	0.139267	0.0375494	0.137713	-1.18284e-14
AP1G2	0.168269	-0.703918	0.0515131	0.468711	-0.289487	-0.0465313	-0.171775	0.0710056	-0.136685	-0.0621368	-0.0307032	-0.213202	-0.0331652	0.0749037	0.0187014	0.0362598	0.0207878	-0.0120083	-0.00746573	-0.115537	0.143115	0.146734	-0.00375003	1.04174e-15
AP1M1	-0.0185607	-0.158363	0.629648	-0.164509	-0.394543	-0.0792472	0.462159	0.153752	0.0151687	-0.0983664	-0.207313	0.101476	-0.0528067	-0.0722061	0.0898598	-0.0938038	-0.13204	-0.0804707	-0.14046	0.103131	0.0438682	0.0417096	-0.0767083	-1.36584e-15
AP1S1	-0.0922291	0.922164	0.119413	0.109382	0.0894458	-0.116502	-0.121644	0.00405393	0.0328682	-0.0322462	0.158948	-0.143238	-0.147	0.0406698	-0.0379779	0.0446128	0.032896	-0.0411555	-0.0131152	0.00163689	0.0162757	-0.00615802	-0.0254063	2.77797e-16
AP1S2	0.679102	-0.0856177	0.340534	0.35575	-0.0277568	-0.234221	-0.0439458	-0.346852	0.209844	0.0922742	0.0169947	-0.133409	-0.0424888	0.0762525	-0.0908477	-0.11136	0.0778877	-0.0548069	-0.0250078	-0.0172066	0.0413818	0.0217176	0.00392848	3.28726e-15
AP2A1	0.160457	0.65736	0.211121	0.0159705	-0.32841	0.148305	0.194221	0.28297	-0.0445778	-0.376878	0.0657335	0.17237	-0.11412	-0.128195	-0.0563106	-0.0782945	0.140915	0.0192084	-0.0146916	-0.0619241	-0.0806007	0.0321414	0.0322802	-9.45667e-15
AP2A2	0.0902467	0.864633	0.26392	-0.0852186	-0.261005	0.0607922	0.0780695	0.0268498	0.00213297	0.1061	0.11902	0.0501146	0.0617414	-0.10883	-0.124425	-0.13278	0.00785724	0.0782371	-0.0339225	0.0364736	0.0183634	-0.0229522	-0.0497891	4.39845e-16
AP2B1	0.488215	0.238639	-0.13466	-0.361003	0.104458	-0.109723	0.205768	-0.480358	0.0895965	-0.105841	-0.0809129	0.0802162	-0.125856	-0.0442547	-0.228958	-0.300429	0.127873	0.044625	-0.00221701	0.137687	0.0334904	0.127583	-0.113196	3.81971e-16
AP2M1	-0.887292	0.161779	-0.15017	0.0408733	-0.197461	0.198575	0.163628	0.123227	0.0586337	-0.0715324	0.101874	0.0166384	-0.108756	0.0258632	-0.057555	-0.00830195	-0.0218363	0.0166757	0.0119064	-0.0467532	-0.0524616	-0.0266143	0.017471	-9.37565e-16
AP2S1	-0.180488	0.790951	0.160033	0.3391	-0.315971	-0.0571192	0.0212561	-0.230184	0.0207932	-0.126931	0.078078	0.0748515	-0.00115433	-0.00542017	-0.0524188	0.0358034	-0.0371178	-0.0366613	0.0768444	0.0322722	-0.017023	-0.00875271	0.0484363	6.94493e-17
AP3B1	-0.362706	-0.190284	0.593106	-0.0802224	0.00249147	0.353816	0.161977	-0.26526	0.147188	-0.217996	-0.210256	-0.0773991	0.15374	-0.0924057	0.13351	-0.109079	-0.118925	0.0344106	-0.137809	0.153803	0.0136775	0.00636603	0.112915	-1.92722e-15
AP3D1	0.170828	0.624611	0.200835	-0.382057	-0.143879	-0.0068792	0.101376	0.25617	0.0600951	-0.36431	0.197731	-0.0199813	-0.0558135	-0.228918	-0.175807	0.0328589	0.117895	-0.0628247	0.0295451	-0.091881	0.0126135	0.0660451	-0.0520545	-9.7229e-16
AP3M1	-0.034973	-0.0123675	0.0285739	-0.104688	0.139436	0.346546	0.0331639	-0.464934	0.341129	-0.136857	-0.341741	0.175572	-0.312378	-0.00251718	0.0599079	-0.0371682	0.0780902	-0.0641894	-0.197774	0.349037	-0.0238558	0.136891	-0.233047	9.98912e-15
AP3M2	0.316029	0.675659	0.0142829	0.371939	0.0467961	-0.276018	0.269237	0.229937	0.105056	0.14759	0.0602281	-0.0652249	0.12691	-0.0158619	-0.121068	0.0469698	-0.0550274	0.093468	0.0453993	0.0763351	0.0108287	-0.0297533	-0.0821876	2.42494e-15
AP3S1	-0.531452	0.00213159	0.595763	0.0193657	0.302167	0.30368	-0.107076	-0.0179815	0.229595	0.0671797	-0.137525	-0.159813	-0.0852649	0.120629	0.0171774	0.106756	0.0316017	-0.146509	0.0773044	-0.0264227	0.0124026	0.0112592	0.0481436	7.92879e-16
AP3S2	-0.498794	-0.336589	0.210924	0.184646	-0.333644	0.0702894	-0.0116797	-0.109341	-0.434482	-0.144948	-0.126632	-0.0480989	0.0369224	-0.166358	-0.0871795	0.358427	0.0158309	0.0525753	0.164089	0.0126767	0.0825485	0.0227541	0.0174284	3.31982e-15
AP4B1	-0.718117	0.0949776	-0.0303305	0.0498899	0.0188717	-0.25957	0.0460207	0.130918	0.0403225	0.0902485	-0.476077	-0.14884	0.0902183	-0.101189	0.00295636	-0.174034	0.0510577	-0.0495921	0.178972	0.149066	0.0471539	0.111861	-0.0598767	-2.36851e-15
AP4E1	0.303174	-0.738626	0.196384	-0.0493676	0.0825693	0.344027	-0.189435	-0.0635889	0.0363116	-0.0574173	0.214178	-0.0636075	-0.00624479	-0.161079	0.161407	-0.00526595	-0.00632154	-0.088907	0.175589	-0.0836566	-0.0211884	0.0181536	-0.057102	1.67836e-15
AP4M1	0.0741417	0.853647	-0.0211992	-0.233032	0.0758253	0.0114591	0.250881	0.225518	-0.00415377	0.0938956	0.11117	0.142133	0.039241	-0.0689849	0.103492	0.0076663	0.113895	-0.0491022	0.0354897	0.109779	-0.0123773	-0.0586177	-0.0247025	-1.48158e-15
AP4S1	-0.63583	-0.302957	-0.419277	-0.136038	0.0117951	0.285825	-0.142	0.0387839	0.234443	0.122194	-0.0775993	-0.00434736	0.0385334	0.0633934	-0.0485837	-0.230555	-0.0132292	0.105885	-0.176529	-0.125293	0.00664443	-0.0564642	-0.0877492	-1.59733e-15
AP5B1	0.645422	0.0699649	-0.544274	0.114269	-0.255126	-0.148941	-0.181903	0.0119032	-0.174064	-0.0896051	0.166817	-0.0561276	0.0291848	0.0746138	0.157904	0.0702265	-0.0247137	0.00900098	0.0533838	-0.15655	-0.0611813	-0.0942428	-0.0497521	-2.73746e-15
AP5M1	0.280407	0.0117535	-0.312918	0.066397	0.179242	0.193773	-0.666393	-0.107609	-0.108225	0.142836	-0.305936	0.0983964	0.0996999	0.053242	0.222857	0.00467312	0.0232305	0.140529	0.0469261	-0.126351	-0.110979	0.118622	0.175714	6.41248e-15
AP5S1	-0.769296	-0.0977709	-0.167709	-0.127782	-0.035065	0.0192801	-0.196371	0.316472	-0.0111003	0.341248	0.00937612	0.0352075	0.0683002	-0.20929	0.0650126	-0.101053	0.0300455	0.0383693	0.0110841	-0.119465	-0.0494539	-0.0565826	0.103097	-1.55103e-15
AP5Z1	0.439667	0.793429	0.139493	0.137753	0.19424	-0.136837	0.129143	0.12226	-0.0321199	-0.0736841	-0.0191577	0.0575881	-0.0591699	-0.150632	0.0687353	0.0310864	0.0293028	0.0539452	0.035929	-0.0362081	-0.0440529	-0.017665	0.000377384	-1.92722e-15
APAF1	-0.137393	-0.406328	0.678895	-0.369364	0.128675	0.168201	-0.00617541	-0.0537671	-0.00986467	-0.26355	0.00123427	-0.0491197	-0.0378842	0.16798	0.0195495	-0.193624	0.0482368	-0.0626756	0.044885	-0.109676	0.0813452	0.023515	-0.0628545	-2.91687e-15
APBA1	0.856425	0.118191	0.310076	0.199377	0.044709	-0.254015	-0.0376845	-0.0137715	0.0673869	-0.0960723	0.0222009	0.0874556	0.0830344	-0.0170752	0.00615426	0.0474659	0.0762621	-0.0670349	-0.0166539	-0.0169729	-0.0412941	-0.0667617	-0.0104609	-2.89372e-17
APBA2	-0.116654	0.872643	-0.0258794	-0.19162	-0.131842	0.157791	0.0341427	-0.194415	-0.0841414	-0.237122	-0.0836258	0.0382517	0.0450595	0.015444	0.0549998	0.0471746	-0.0170473	-0.103007	-0.0867275	-0.00192432	0.0746272	-0.0276543	0.047027	2.19923e-16
APBA3	-0.42709	0.246263	-0.315532	-0.112961	0.0604139	0.0492878	0.0305747	0.195961	-0.590203	0.106654	0.0691215	-0.122783	-0.102868	-0.0896032	0.115455	0.176014	0.0202533	-0.117567	-0.00724484	0.203518	-0.0679918	0.226898	0.21193	2.37285e-15
APBB1	-0.233517	-0.55473	-0.233396	0.354666	0.496348	-0.177764	0.289105	0.0323492	0.0105769	-0.145181	-0.0444957	-0.0821714	-0.190761	0.0390842	-0.11328	-0.0335691	0.051105	-0.0488209	-0.0322233	0.0309299	-0.0217408	0.0744709	-0.00929694	-1.18064e-15
APBB1IP	0.624649	-0.260541	-0.401906	0.477263	0.212778	-0.109262	0.137262	-0.157733	-0.0457047	-0.150573	-0.0147635	0.0443073	-0.0477931	-0.11085	0.0514455	-0.0533842	0.0277186	0.0343621	-0.00271207	0.031433	0.00611194	-0.040482	-0.0076685	-5.78744e-17
APBB2	0.134227	-0.00587765	0.408651	-0.533148	-0.183651	0.324934	0.366878	-0.0491708	0.0972345	0.231002	-0.322511	-0.192016	-0.00564463	0.0874201	-0.0606868	0.0400546	-0.0564095	-0.0537826	0.0639923	-0.116876	-0.113706	0.0172819	-0.0257042	4.10908e-15
APBB3	-0.224641	0.304648	-0.370895	0.378482	-0.242247	0.138451	0.0945956	-0.260803	-0.335842	-0.0635425	-0.104904	-0.26724	-0.121678	0.0837267	-0.176596	-0.185266	0.0762312	0.0854716	0.198363	-0.0886179	0.00180444	-0.202281	0.182434	-5.20869e-17
APC	0.560332	0.379851	-0.179292	-0.262526	0.294911	0.0197526	0.0326029	-0.0434289	0.325337	0.000743763	-0.35416	-0.20591	0.189407	0.0767808	0.0251617	0.0227947	0.0539372	0.0371042	0.0164655	-0.116144	0.124358	-0.00190762	-0.0158844	1.4758e-15
APC2	-0.382635	0.664636	-0.0568609	-0.302488	0.0484186	0.0145436	0.230118	-0.0795576	-0.0365358	-0.271098	-0.227367	0.00885481	-0.00697344	0.0192183	0.10722	-0.0801611	-0.215337	-0.0222827	0.0557075	-0.0674293	0.23439	0.0276138	0.0108052	2.66222e-16
APCDD1	0.0665038	0.7636	-0.00926654	-0.434727	-0.0728467	0.138128	0.140126	-0.145116	-0.00666537	0.26432	-0.0462882	-0.0765117	0.0314181	0.0223777	-0.0998212	-0.194092	-0.0928448	-0.0596059	-0.0702949	-0.0717695	-0.0481302	0.0359311	-0.0737266	4.86145e-16
APCDD1L	0.692975	0.451134	0.0848798	-0.328577	0.0461474	-0.316885	-0.11214	0.0522215	-0.0100534	0.0356305	0.0311088	-0.0931134	0.207258	0.0289962	0.0769189	-0.00476255	-0.00613792	0.0403136	-0.0743629	0.0225065	0.0568111	-0.0902266	0.0586178	3.59979e-15
APCDD1L-DT	0.0677897	0.716113	-0.211071	-0.489758	0.202743	0.118145	0.0138685	-0.157564	0.142559	0.0741549	0.11398	-0.0446197	0.100916	-0.101216	-0.0415934	0.0189243	0.0729668	0.0170821	-0.148194	-0.103503	0.0200544	-0.126646	-0.00614251	-3.58821e-16
APEH	-0.251273	0.768386	-0.157495	-0.113423	0.180582	-0.121387	-0.186399	-0.0297823	-0.194947	-0.141989	0.152629	0.302881	0.0713974	-0.0223388	-0.132957	0.0512364	0.0758159	0.0317976	0.0945069	-0.00666119	-0.00774795	-0.0535254	-0.0896779	-5.78744e-17
APEX1	-0.664313	0.57888	-0.408395	-0.0548187	-0.0501211	0.0438792	-0.135064	0.0584208	0.0644099	-0.00402	0.0390537	0.0663219	-0.0190491	-0.0835187	-0.035333	0.0118138	0.0121215	0.00492357	0.00915813	0.00846313	0.0856062	-0.0111707	0.0332731	-1.94458e-15
APEX2	-0.57796	-0.154923	-0.0749264	-0.267199	-0.402501	-0.176946	0.196969	0.295975	-0.077198	-0.0730172	-0.0222139	-0.141044	0.102827	-0.0469266	0.321609	0.0822651	0.25223	0.0546263	-0.0323411	0.0212781	-0.105013	0.0537761	0.0925263	-3.61715e-15
APH1A	0.340901	0.532627	0.286088	-0.199345	-0.331896	-0.285254	-0.246946	-0.108218	-0.0679219	-0.137686	-0.229754	0.225902	-0.00519603	0.0893645	-0.134254	0.170476	0.0132545	0.0863183	0.0294783	0.0188537	-0.0298621	0.146343	-0.0254033	1.48187e-14
APH1B	0.84759	0.0620176	-0.0864768	0.18343	0.120186	-0.0340351	0.168005	-0.10136	-0.0513028	-0.0288751	0.0244723	-0.0760283	0.136221	-0.0252963	-0.31035	-0.0396705	-0.0817862	-0.0331132	-0.0431968	-0.117626	-0.031148	-0.108451	-0.139165	6.51087e-18
API5	-0.125896	-0.300057	-0.62182	-0.246107	0.258056	0.164819	-0.314798	-0.0591257	-0.129514	0.359437	-0.0625924	-0.0408361	-0.14859	-0.000717128	-0.117629	0.0987802	0.191618	0.0513892	0.102535	-0.0403563	-0.0353705	-0.0206022	0.0115114	1.26144e-14
APIP	-0.77097	0.168318	0.0537812	0.263354	0.284402	0.0248073	-0.103484	-0.188513	0.0442361	0.196878	0.080842	-0.19212	-0.106112	-0.13982	0.151063	0.103933	-0.02048	0.0100131	0.14341	-0.0205335	-0.0673047	0.0513102	0.00390564	1.933e-15
APLF	0.184005	0.589604	-0.0465544	-0.0884742	-0.0867665	-0.100507	0.00974207	0.0941503	-0.22434	0.20542	-0.164597	0.0334603	0.188062	0.0461299	0.0500127	-0.365555	-0.0770617	-0.359526	-0.0273273	0.252317	-0.0473063	0.182575	0.228868	1.99667e-16
APLN	-0.0521623	0.253661	0.240134	0.271013	0.134351	0.10834	0.312475	-0.344743	0.295709	-0.262483	0.507287	0.139301	-0.0155882	0.294699	-0.0975421	-0.0306594	0.041946	0.0403321	0.0682888	0.0602178	-0.114208	0.00544996	0.012894	-3.47246e-17
APLP1	-0.485442	-0.257001	0.0820089	-0.208218	0.1776	-0.337454	-0.211681	0.149829	-0.45323	-0.256262	-0.132857	-0.218528	-0.10438	-0.00654717	-0.164677	-0.0151837	0.134936	0.153865	0.0559435	-0.0734031	0.000835098	0.0861132	0.0542716	4.21036e-16
APLP2	0.738022	0.0678576	0.448175	0.289281	-0.0781628	-0.00820517	0.288391	0.0424476	-0.0271234	0.110264	-0.000633074	-0.051272	0.158602	0.0619038	0.00280069	-0.0432029	-0.0195902	0.0902766	-0.0575779	0.017148	0.022052	-0.0825833	0.0958849	1.43528e-15
APMAP	-0.427097	-0.85183	0.12408	-0.0434	0.0944735	-0.0994308	0.037579	-0.0448297	-0.142961	0.0177207	-0.0267672	-0.0722613	-0.00794447	0.0111442	0.0274613	-0.0117323	0.0975491	-0.0106715	-0.058587	0.0992483	0.0257717	-0.000427635	-0.0333977	-5.78744e-17
APOB	0.745554	-0.288936	0.157161	-0.213832	0.172805	0.034837	0.228155	-0.092076	-0.00954211	0.0818154	-0.23464	-0.21387	0.0328799	0.141359	-0.143156	0.0809139	0.0517197	-0.127191	0.0617522	0.024548	0.0884233	0.107704	0.0161563	4.62995e-16
APOBEC3B	-0.415647	-0.414217	0.329042	-0.251349	-0.427625	-0.391775	-0.0314966	-0.291192	0.0563418	-0.0476113	0.131412	0.00626142	0.0274754	-0.0877535	0.0673429	-0.0590009	-0.023228	0.00333826	-0.0111598	0.00896082	0.0314449	-0.0524014	-0.135537	5.61381e-16
APOBEC3C	0.353605	0.134701	-0.696275	0.0911294	0.23247	-0.161383	-0.121308	0.156451	0.191013	-0.174974	0.286551	-0.0615555	-0.156357	-0.0183571	0.018529	-0.139611	0.00711357	-0.198256	0.0624299	-0.00348594	0.017396	-0.0242509	-0.0515599	1.27324e-16
APOBEC3F	0.293708	0.354988	-0.376042	0.222257	-0.18069	-0.00695431	0.00911104	-0.288386	-0.461071	0.11902	0.221843	-0.205506	-0.107912	-0.109279	0.037922	0.102969	0.0584823	-0.143289	0.109003	-0.0081981	0.000560972	0.301681	-0.0150491	3.64609e-16
APOBEC3G	0.06909	0.252904	-0.0729888	0.512077	-0.220323	0.210047	0.295309	-0.0889665	-0.238631	0.328798	0.339797	-0.18737	-0.0655494	-0.0442862	0.190849	0.248459	0.01445	0.0194497	0.0543071	0.0736659	0.201151	-0.0256952	0.0762324	-3.18309e-17
APOC1	0.0200901	0.532446	0.444398	0.0818524	0.359103	-0.239949	-0.153324	-0.104569	-0.302247	0.107965	-0.0874378	0.0950555	0.0608091	-0.0249719	0.141306	-0.0965223	0.147313	0.313912	0.0631829	-0.0675034	0.0908294	-0.0226698	-0.00918599	-2.35033e-16
APOD	0.836759	-0.298149	0.0540036	0.0960239	-0.0972254	-0.259611	-0.121055	-0.136407	-0.0845505	-0.080359	0.140017	-0.120087	0.0279669	0.053474	-0.149974	0.0712534	-0.0787443	-0.0460371	-0.0028139	-0.0247824	-0.0168551	0.00838047	0.0235434	7.2343e-16
APOE	-0.268031	0.831524	-0.364501	-0.0205626	0.0848483	0.131284	0.115297	-0.091714	-0.0705409	-0.0167378	-0.0696603	0.0123538	0.0436058	-0.00281018	0.0795971	0.000412401	-0.0944238	0.0268631	0.144732	0.0101743	0.0765598	-0.0444533	0.0164598	-4.62995e-17
APOL1	0.700352	-0.115199	-0.382076	0.322728	-0.193016	-0.0811576	0.0312177	-0.25385	-0.184981	-0.0501913	0.146528	-0.159402	0.0505223	0.00273574	0.0827584	0.101381	-0.131384	-0.040522	0.0853904	0.0776458	-0.0211741	-0.00820318	-0.0282936	-7.87815e-16
APOL2	0.395371	0.67891	-0.0835743	0.161098	-0.0833957	0.111167	0.189909	-0.33737	-0.344687	-0.029004	0.0406056	-0.161239	0.0655247	-0.0178394	-0.00985069	0.0108363	-0.141412	-0.0174426	0.0259991	0.0166078	-0.0642809	0.0546538	-0.0115332	1.18064e-15
APOL3	0.465865	-0.48822	-0.362255	0.367892	-0.124027	-0.119109	0.0520451	-0.162425	-0.255264	0.0219	0.244402	-0.107149	-0.00747596	0.00887367	0.0657101	0.195928	-0.137498	0.0754557	0.0759708	-0.0319868	0.0483408	0.075315	-0.0167724	-9.2599e-17
APOL4	-0.422935	0.431495	-0.0368807	0.0196096	-0.109753	0.364711	0.0720746	-0.411672	-0.149331	-0.329997	-0.318896	-0.049588	-0.114411	-0.0755252	0.158916	0.107405	-0.00486035	-0.00898925	0.0741552	0.0988805	0.0595892	-0.0386571	0.0458606	1.04174e-16
APOL6	0.80405	0.241269	-0.0871617	0.146517	-0.183215	0.000894968	-0.0133649	-0.20918	-0.18645	0.187	0.218526	-0.0954737	-0.000174357	-0.102476	0.00319807	0.00179399	-0.145941	0.0471598	0.0850592	0.0528654	-0.106176	-0.0161156	-0.0807669	-2.34247e-15
APOLD1	-0.592108	-0.578701	0.342808	-0.125196	-0.187776	0.194268	0.116531	-0.169773	-0.0431487	0.00344249	-0.0913915	0.111586	0.106051	0.0346233	0.0851245	0.0758132	0.0621721	0.0496356	-0.0588896	-0.0392752	0.0103038	-0.000627084	-0.0797304	5.32444e-16
APOO	-0.803361	0.243025	0.0715912	0.127816	0.15199	-0.166543	-0.136573	-0.0527241	-0.0511216	-0.145158	0.0790534	-0.125293	0.122438	0.0127268	-0.0788211	0.117077	-0.112932	0.313326	-0.0410677	0.032291	-0.000292627	0.0593598	-0.0627161	-1.35426e-15
APOOL	0.82343	0.118185	-0.012957	-0.126367	0.251073	0.0669596	-0.0954127	-0.106771	0.175851	0.0165959	0.126909	-0.205699	0.0414624	-0.0894403	0.0106575	0.0244471	0.171787	-0.137734	0.0714044	-0.183022	5.31751e-05	-0.107093	-0.0723982	-3.05287e-15
APP	0.658639	0.662092	0.249276	-0.00908431	-0.196499	-0.0521572	0.0220963	0.0765518	0.053037	0.00140027	0.0248113	-0.0725399	0.0508499	0.0104191	-0.0304813	0.0452988	0.0150821	0.0434164	0.00363244	0.0336135	0.0157541	-0.0074644	0.000330899	1.51631e-15
APPBP2	0.562075	0.458344	0.00873084	-0.236704	0.305911	0.180082	-0.159387	0.0541705	0.134773	0.0943186	-0.202977	-0.288675	-0.0322029	-0.039518	0.123935	-0.239489	0.0737747	-0.0590611	-0.0860205	0.0844923	-0.0865219	-0.00898744	-0.0748053	-2.31498e-17
APPL1	0.501871	-0.472198	-0.00402786	-0.281924	0.347664	0.0381242	0.105516	-0.217847	0.356596	-0.019939	-0.0466917	0.0977279	0.137873	-0.0294981	0.00102207	-0.255331	0.046725	-0.131027	0.132486	-0.0122845	-0.014024	0.0252481	0.0498964	-2.08348e-15
APPL2	0.0650572	-0.496652	-0.735335	0.207179	-0.071176	0.0176132	0.269955	-0.0710395	0.0496406	-0.0426436	-0.140686	0.0305361	0.0362693	0.193454	-0.120038	0.0131279	-0.00230698	0.00352636	0.00443508	-0.00900173	-0.0556659	-0.0228679	-0.00980516	-3.93546e-15
APRT	-0.776806	0.278666	0.202057	0.0911739	0.236912	-0.184581	-0.173111	-0.0563818	-0.194005	-0.0690226	0.092975	0.151369	-0.0200643	-0.112636	0.0427808	0.00224038	0.0692784	-0.129221	-0.0128863	-0.0195785	0.157839	-0.0975024	0.0329167	4.5142e-16
APTR	-0.189264	-0.16485	0.220339	0.18803	-0.0709323	-0.283419	0.0332438	0.669114	0.220962	0.0319412	-0.101656	-0.0392512	-0.0639552	-0.278527	-0.077134	0.181525	-0.0300455	-0.209934	0.121743	-0.172719	-0.00797686	-0.171628	-0.132235	-1.44107e-15
APTX	-0.829416	0.293582	-0.0878546	0.0978667	0.227891	-0.0894029	-0.104796	-0.0303004	-0.229469	0.019555	0.0399717	0.0197361	0.0860056	-0.0015043	0.0632212	0.187941	-0.0581394	0.000919281	-0.061301	0.164429	-0.00557423	-0.0219956	-0.0178962	2.396e-15
AQP1	0.246391	0.430062	-0.0123487	-0.63229	0.244325	-0.0584629	0.399366	0.0303113	0.184414	0.0438155	-0.0593687	-0.119815	-0.0528889	0.134095	-0.0571497	0.0376807	-0.0883316	-0.178893	0.00415446	0.0731764	-0.0416732	-0.0239722	-0.0640937	3.90073e-15
AQP3	0.693703	-0.079989	0.590684	-0.0940937	0.229699	0.0199024	0.00040243	-0.0315093	0.0220678	-0.148574	-0.163714	0.0894631	0.102368	-0.0403669	0.035283	0.0977072	0.0925209	-0.0782755	0.0223415	0.0117119	-0.0557628	0.0292646	-0.0301483	4.62995e-17
AQP7P1	0.34064	-0.724971	0.224411	0.215207	0.297128	-0.15968	-0.025497	0.085193	-0.139521	-0.165233	-0.0268265	-0.0900833	0.00108305	0.123786	-0.0361716	0.0100372	-0.16733	0.0112997	0.0972857	-0.118142	-0.107444	-0.0032202	0.0676454	4.2827e-16
AQP9	0.23621	-0.302044	-0.567987	0.500296	-0.0625256	-0.0919592	-0.169369	0.0858596	-0.0698083	-0.095235	0.278386	-0.070911	0.174293	-0.0964384	0.0119995	0.168403	0.0112891	-0.026729	0.207881	-0.0915807	0.00910691	-0.0130128	0.11957	9.54927e-16
AQR	0.102712	-0.796612	-0.252656	-0.0937301	-0.233935	0.147445	-0.117641	-0.0225934	0.286391	0.082071	0.116377	-0.0658425	-0.00701301	-0.0391314	0.135239	-0.0107742	0.142736	0.0762212	0.126402	-0.0205787	0.125031	0.0586585	-0.0560919	-3.79656e-15
AR	0.272684	-0.45619	0.42077	0.037921	-0.389836	-0.129693	-0.227216	0.470844	0.118937	0.19426	-0.0135237	-0.0851059	0.0958165	0.0606389	-0.0916957	0.00268124	0.0473041	-0.0446124	0.104032	0.00860709	0.0216008	0.0272802	0.00423008	-3.24097e-16
ARAF	-0.0737811	0.469565	-0.0117893	-0.369844	-0.0708912	-0.140766	0.30942	0.206079	-0.036289	0.100836	-0.481753	-0.0338864	-0.0124831	-0.150331	-0.0169897	0.0353779	-0.0883383	0.184813	0.146933	-0.156413	-0.26369	0.183981	-0.116969	-1.13173e-14
ARAP1	0.494014	0.771428	0.0835459	-0.00147962	0.0797028	0.0931871	-0.0673136	0.122953	-0.0904063	-0.2416	0.0836879	-0.0396886	0.0434447	-0.0683141	0.140232	-0.0745781	-0.00435044	0.00169955	0.0193255	-0.0632806	-0.00737892	0.0696631	-0.0545123	3.66924e-15
ARAP2	0.79448	0.131725	0.11361	-0.332474	-0.171489	-0.203442	0.0537707	0.0453878	2.39035e-05	0.0711777	-0.179025	0.0436019	-0.0281755	-0.238215	0.0375118	0.188809	-0.0371064	0.000561765	-0.0734449	-0.0596546	-0.0663371	0.00875191	-0.0619162	1.63495e-16
ARAP3	0.63111	-0.372316	-0.296333	0.427588	-0.27512	-0.127865	0.0420474	0.0364676	-0.0170484	-0.10799	0.00870862	0.126638	0.0152281	-0.13567	-0.0371031	-0.0415082	0.139579	-0.0780706	0.0881094	0.0575504	0.0103841	0.0129629	-0.102795	1.00123e-15
ARC	0.276697	-0.541354	0.441262	-0.427334	0.00734652	-0.162986	-0.148611	-0.173563	-0.124468	0.14522	-0.176141	0.156829	-0.00947628	0.128809	0.000512221	-0.132325	-0.0577635	-0.000558374	0.00875919	-0.101007	0.152097	-0.0426394	0.0962259	-2.77797e-16
ARCN1	-0.658855	-0.551976	0.0881268	-0.299411	0.204752	0.261273	-0.0136408	0.107509	0.0118261	-0.140385	-0.0925239	-0.0604419	-0.0391836	-0.00854471	0.00101105	-0.0423949	0.0694207	-0.0215772	-0.0185229	-0.00945144	0.00636741	-0.00437285	0.0253497	3.96439e-15
AREL1	0.548596	-0.198103	-0.332749	-0.30835	-0.167543	0.0654235	-0.354802	0.0406443	-0.0559699	-0.379747	-0.0510895	-0.180424	-0.192645	-0.0243656	-0.125998	0.0278956	0.0680394	0.164548	-0.0434858	-0.0137996	0.0465178	0.125623	0.0742564	-1.51341e-15
ARF1	-0.829685	-0.278872	0.169577	0.258158	-0.161172	-0.00110921	0.211109	0.0430761	0.123977	-0.119614	0.011769	0.0436167	-0.097379	-0.116042	-0.0505059	-0.0573105	-0.019637	0.0120664	-0.00830764	-0.0427101	0.0475456	0.0195706	0.021914	9.24254e-15
ARF3	-0.0620885	0.476874	0.0437168	0.570422	-0.0940356	-0.021156	-0.0294211	-0.232205	0.36839	-0.301007	0.171275	-0.0932479	0.00556157	-0.141524	-0.241639	-0.0217852	-0.0522016	0.0526884	-0.160287	-0.00331054	0.0421327	0.0157735	0.0294963	2.36127e-15
ARF4	-0.821767	0.086731	0.303806	-0.190226	0.162444	0.275953	-0.104305	-0.0367796	-0.0614448	-0.0819531	-0.173494	-0.111229	-0.0891998	0.0639343	-0.014305	-0.026617	0.0400026	-0.0460294	0.042606	0.0139944	0.0353491	0.0031686	0.0317878	1.93445e-15
ARF5	-0.104857	0.646171	0.336249	0.370429	0.0462264	-0.124242	-0.124401	-0.167892	-0.158144	0.0697027	-0.109437	0.388519	0.10127	0.0384986	-0.0214242	-0.106892	0.0962132	-0.0241729	-0.155221	0.0720764	0.0259787	-0.0609784	-0.00381227	-1.67836e-16
ARF6	0.268529	-0.575574	0.504128	-0.486392	0.0128931	-0.097914	0.0726539	-0.126426	0.051675	0.125993	-0.111562	-0.0905324	-0.0156871	-0.0575934	0.00851677	0.0690748	-0.110299	0.00760822	0.0193846	-0.0791909	-0.0070886	-0.0627352	-0.0664689	5.55594e-15
ARFGAP1	-0.506944	0.602373	0.432814	-0.0535686	-0.0725395	0.222435	0.146506	0.177029	-0.106851	-0.160036	-0.101785	0.0385282	0.101246	-0.00977762	0.12098	0.0254744	-0.0019505	0.00304061	0.0417161	-0.0137826	-0.0436877	0.0232056	0.0593233	-9.4914e-16
ARFGAP2	-0.294492	0.493421	-0.635185	0.0505109	0.205323	-0.259576	0.117388	-0.000508844	-0.109297	0.0597707	0.141567	0.0516017	0.137093	-0.220343	-0.0153255	0.0516756	0.0957845	0.016322	-0.007413	0.0484959	-0.0330789	-0.102343	0.0926918	9.2599e-17
ARFGAP3	-0.6562	-0.209523	0.255685	-0.413778	0.176293	0.299611	-0.00202243	0.195721	-0.136726	0.000137935	-0.184044	-0.0362371	-0.0708707	-0.0878662	0.131647	0.178472	0.00919853	-0.0583584	-0.0185979	0.0438449	0.0369584	0.0799178	0.020996	-8.93834e-15
ARFGEF1	0.649111	-0.0200997	0.299615	-0.324967	0.366594	0.266231	0.0877239	-0.182306	0.0762686	0.0376741	0.0512877	-0.106592	-0.0528711	-0.0121594	-0.189871	-0.212342	-0.0683379	0.070209	-0.0074014	0.0277313	-0.10586	0.0266551	-0.0950026	2.14135e-15
ARFGEF2	0.722641	-0.611251	0.151591	-0.0353433	0.136514	0.0917632	-0.172882	-0.0335956	-0.0238039	-0.0468106	0.0466679	0.0316935	0.0471984	-0.0686818	-0.0374992	-0.0317765	0.030916	-0.028293	0.0255369	-0.038289	0.00318845	0.0496049	-0.0146103	-6.01894e-16
ARFGEF3	0.079888	-0.701183	0.127502	-0.17948	0.382121	0.330897	0.260609	-0.221765	-0.048235	-0.10685	-0.0689418	0.169591	0.0525998	-0.0345294	-0.0928429	-0.0256766	-0.0780852	-0.0525568	0.0266775	-0.00540679	-0.0494631	0.0621407	-0.0669361	2.19923e-16
ARFIP1	-0.166849	-0.443308	-0.510086	0.217894	-0.0321637	-0.132075	-0.324189	-0.326312	0.186976	-0.0390092	0.126303	-0.280871	-0.0774738	-0.0613985	0.059044	0.10572	-0.0435223	0.0824517	0.00287315	-0.115503	0.0510851	-0.18211	0.156028	2.26379e-15
ARFIP2	-0.896911	0.206705	-0.0816383	0.112188	0.0074966	0.166524	0.00185209	0.122621	-0.0584092	-0.248541	-0.084844	-0.0329372	-0.0265521	-0.0191688	0.0046942	0.0197343	-0.0544872	-0.0617834	-0.00561439	-0.0724546	-0.0517983	0.0254759	-0.0199135	-2.66222e-16
ARFRP1	-0.437324	0.623762	0.0620881	0.26768	-0.148806	-0.0733647	0.413805	0.073421	-0.128461	-0.054936	-0.18885	0.100604	0.114135	-0.113695	-0.0693607	0.0817372	0.00278124	0.0277345	0.130274	0.0666684	0.0163532	0.0998032	-0.069561	3.44931e-15
ARG2	-0.11668	0.360541	0.618696	0.167771	0.108913	-0.00497708	-0.37098	-0.0612472	0.00399775	0.189044	0.167027	0.170304	-0.01661	-0.288765	-0.088418	-0.152471	-0.245961	0.00670442	0.0958863	0.0772716	-0.0466311	-0.0560637	-0.0616047	-9.05734e-16
ARGLU1	-0.555432	-0.0216933	-0.291668	0.279976	-0.530005	0.0617934	-0.0775161	-0.280798	0.12812	-0.0252482	0.0171433	-0.0172803	-0.157786	-0.0285347	-0.14717	-0.12994	0.056125	-0.00889755	-0.0997348	0.108168	-0.185982	0.112961	-0.06216	-6.80892e-15
ARHGAP1	0.222571	0.888516	-0.203523	0.137222	-0.190831	-0.0405957	0.0786895	0.157317	0.0553726	0.0728541	0.0675567	0.0222279	0.0673464	-0.0610009	0.0256482	-0.0769942	0.0188525	0.0390067	-0.00302611	-0.0124593	-0.0348695	0.0141771	0.00337444	2.60435e-15
ARHGAP10	-0.241276	-0.583823	0.408636	-0.162694	-0.147026	-0.193764	0.36741	-0.0700221	0.156857	0.352573	-0.0576626	0.0201716	0.072248	0.00103755	0.0391549	0.145607	-0.0523262	0.106627	0.0499627	0.0475883	-0.0384883	-0.0475586	0.0722391	-2.4886e-15
ARHGAP11A	-0.661303	-0.393587	0.490582	-0.152925	-0.301284	-0.0294633	0.0596032	-0.106454	0.0464001	-0.00380057	0.00877091	-0.0306266	0.0979621	-0.0482052	0.0536503	-0.0696077	0.0385395	0.09855	0.0287961	0.0434656	0.020062	0.00605602	0.00200382	2.54647e-16
ARHGAP11A-SCG5	0.140625	-0.361338	0.258592	-0.297735	-0.215514	-0.138482	-0.188628	-0.18052	0.0246269	0.30105	0.161962	0.272429	0.31765	0.0825497	0.0490863	-0.204094	0.0835399	-0.0312674	-0.28527	-0.218608	0.0802271	0.0985005	0.252233	-3.47246e-17
ARHGAP11B	-0.603054	-0.371177	0.443577	-0.0752722	-0.264445	-0.124924	-0.011528	-0.0568052	-0.0457601	0.0144567	-0.139368	0.020565	0.0900141	-0.0411926	0.0461527	-0.051704	0.240779	0.0238729	0.282216	0.0556068	-0.0485696	0.137039	0.0897653	-3.29884e-16
ARHGAP12	0.714124	0.213556	-0.503761	0.124362	0.151349	-0.0756546	-0.111107	-0.133504	0.211337	0.015774	-0.0878674	-0.186365	0.0167343	0.0310538	-0.0446624	-0.00853347	-0.0769027	-0.0757305	0.0868658	-0.0365024	0.0481045	-0.00728026	-0.0530065	4.36952e-16
ARHGAP17	0.0375694	0.0955517	-0.650128	-0.0744897	-0.335813	-0.233428	-0.0246043	0.256129	-0.131917	-0.241758	-0.226513	0.197197	-0.22389	-0.149199	-0.0440149	0.0543396	0.20103	-0.0426796	0.00516511	-0.0109384	-0.0146061	-0.0114087	-0.204281	-1.22694e-15
ARHGAP18	0.607404	0.542138	0.22846	-0.152508	0.057671	-0.217421	0.0597282	-0.389091	-0.0206498	-0.0320009	-0.0327084	-0.00869956	0.163352	-0.0887798	-0.0846202	0.0465037	0.0349434	-0.0446346	0.0133316	-0.0112369	0.0748365	0.00164334	0.0230728	7.72623e-16
ARHGAP19	-0.497161	-0.138525	0.0302845	-0.205687	-0.486597	-0.310766	0.118685	-0.189708	0.0954959	-0.190458	0.0868122	-0.266121	0.183016	0.159273	-0.00415085	0.0611406	-0.155269	0.146818	0.0857468	-0.0261764	0.248889	0.00027528	0.0705212	-9.43714e-16
ARHGAP20	0.80435	-0.21051	0.341204	-0.114787	0.138247	0.208524	0.157844	-0.0839793	0.024873	0.0560275	-0.02014	-0.115492	0.0872721	0.0283539	-0.0877747	-0.0594247	0.0394718	0.111719	0.0565953	0.148992	-0.00154149	0.0872942	0.0180864	-1.15749e-17
ARHGAP21	0.813507	-0.305043	0.157247	-0.082838	-0.274961	0.0701301	0.178039	0.0238325	0.124545	0.0546192	0.0121954	-0.0254828	-0.157753	0.0195752	0.121582	0.0423751	-0.157791	-0.017668	-0.0378076	0.010096	0.0929913	-0.0180979	-0.0626251	9.00525e-15
ARHGAP22	0.781002	0.147323	0.168599	0.0062445	0.367193	-0.141638	0.344947	-0.138578	0.0693967	-0.0999286	0.0204791	0.0790619	0.107082	-0.0210251	0.0197252	-0.0281179	-0.034969	-0.00859001	0.0216253	0.0451326	0.0518447	-0.0681452	0.0330249	8.04454e-16
ARHGAP23	0.491087	-0.445799	-0.208794	-0.237534	-0.466623	0.184936	0.182582	0.0440405	0.16521	-0.0980225	-0.0268892	-0.0143882	-0.145254	0.0180296	-0.110994	0.145822	-0.0560685	-0.125879	-0.194961	-0.107116	0.0599375	-0.0880958	-0.0140782	-3.9181e-15
ARHGAP24	0.519291	0.80624	-0.0906523	0.0752449	-0.138246	-0.031416	-0.109397	-0.0872218	-0.108317	0.0361401	0.0149184	-0.033889	-0.0112115	0.00283482	0.000567161	0.0530434	0.048729	0.0308362	-0.0634681	-0.0125885	0.0322689	0.0286027	0.0055054	3.81971e-16
ARHGAP26	0.733201	-0.179641	-0.0343737	-0.296519	-0.123237	-0.0253974	0.192933	-0.197074	-0.0192343	0.212321	-0.176908	0.115465	0.0842555	-0.143159	-0.0307593	0.106099	0.0125791	0.094078	0.0359363	-0.153525	0.0820337	-0.196538	0.200113	1.67836e-16
ARHGAP27	0.778457	0.196713	0.259712	0.163371	0.0438771	-0.201864	0.00124676	-0.12661	-0.0983181	0.15462	-0.139402	-0.114536	-0.0863318	-0.31882	0.000296457	-0.0363804	0.131334	0.0356769	0.00532231	-0.011532	0.00583854	0.0721147	0.0446781	-3.53034e-16
ARHGAP27P1	0.623871	0.275241	0.382115	0.529141	-0.0524447	-0.0643468	0.0899471	0.0031387	-0.0194381	0.120819	-0.050966	-0.0410046	-0.13065	-0.124788	-0.0449827	0.125436	-0.0466014	0.0332176	0.0716922	-0.0268533	-0.0702846	0.043253	0.091836	-2.0256e-16
ARHGAP27P1-BPTFP1-KPNA2P3	0.695522	0.316682	0.280364	0.431541	-0.234329	-0.0371511	0.0618439	-0.182156	-0.0145677	-0.00475896	0.00974391	-0.0741634	0.0218131	0.0446378	-0.133452	0.0802473	0.078781	0.0621735	-0.0978299	-0.0476409	-0.0200944	0.054504	0.000495178	2.54647e-16
ARHGAP28	-0.294164	0.83548	-0.3771	-0.0114913	0.034372	0.115107	0.010174	0.0608977	0.0512853	-0.0807907	0.0988172	-0.11088	0.122099	-0.0124335	-0.0139508	0.0645291	0.0482965	-0.0217784	-0.0155277	0.0205773	-0.0118919	-0.0165228	-0.0183708	0
ARHGAP29	0.417405	-0.546	0.488456	-0.241223	-0.0682755	0.0136329	0.10193	-0.284199	0.0827573	-0.0344421	-0.104918	-0.225331	-0.0222708	0.101707	-0.0996963	0.17125	-0.0467374	-0.0819927	-0.0520886	0.02094	-0.0308925	-0.0250358	0.036181	6.59768e-16
ARHGAP31	0.47963	0.458239	0.397235	-0.348166	-0.208096	0.048265	0.115701	0.0257335	-0.19355	0.253367	-0.190091	0.0092605	-0.0983837	0.135024	0.0126725	-0.0151449	0.151087	0.137249	0.0806804	-0.0748837	0.0329557	0.00575847	0.0139903	4.26245e-15
ARHGAP32	0.162583	0.607447	-0.249127	-0.451656	-0.158725	0.358743	-0.252329	0.228972	-0.00250786	0.0741673	0.219798	0.0283804	0.000424817	-0.0467641	0.0277559	-0.0183217	-0.0327342	0.0470465	-0.0640477	-0.0439262	-0.0316816	-0.0150901	0.00806028	9.7229e-16
ARHGAP33	-0.544529	0.0553618	0.403433	-0.12271	-0.478441	0.0170446	0.148036	-0.316043	0.133932	0.169021	-0.0160482	0.0783079	-0.0872204	0.00684597	0.101082	-0.152236	0.190472	0.0972224	-0.018232	0.110723	0.0736085	-0.115135	-0.0259445	-1.55103e-15
ARHGAP35	0.671516	0.591782	-0.0443965	-0.261292	0.00217479	0.0283381	0.262761	0.0511339	0.114002	-0.00337771	0.0878579	0.0244678	0.13787	0.000497249	0.0637796	-0.00881074	0.0239265	0.0799637	0.0245231	0.00238703	-0.0318412	-0.0528447	0.017015	2.4886e-16
ARHGAP39	-0.0896812	-0.136239	-0.197597	-0.402964	-0.251375	-0.0762366	0.0419404	-0.0639835	-0.275644	-0.194007	0.276976	-0.0487724	0.265083	-0.322798	-0.108025	0.110608	-0.362932	-0.0787398	-0.02949	-0.354085	0.0217634	0.100614	0.176836	4.34058e-16
ARHGAP4	-0.384408	-0.447329	-0.110621	0.271159	0.00506727	0.339827	-0.222193	-0.206698	-0.15826	0.109981	-0.227837	-0.0383988	-0.0649088	0.342374	0.0513395	-0.148949	-0.0814424	0.0115932	0.0657255	0.00785417	0.0609961	-0.302231	-0.125564	-4.68782e-16
ARHGAP42	0.281929	0.875778	-0.256881	0.0310541	-0.0305703	0.0624515	0.0688001	0.116087	0.122002	0.135443	-0.086301	-0.0440743	0.0388938	0.043833	0.102508	-0.0504529	0.0348077	0.0319868	-0.0129697	0.0425553	0.00163467	0.0131225	0.00598564	-6.25043e-16
ARHGAP44	-0.177628	-0.552209	-0.165204	0.462959	0.376638	0.189896	0.361488	-0.0157233	0.0296125	-0.0834169	-0.0584339	0.0338333	-0.0362488	-0.2198	0.197967	0.0282317	0.019459	-0.0125983	-0.0711404	-0.0487724	-0.0154314	-0.0442575	-0.0295003	7.69729e-16
ARHGAP45	-0.612522	-0.239131	-0.620333	0.0398292	-0.0626149	0.0238732	-0.131695	0.190427	0.0133377	-0.0636145	-0.0498173	0.0987804	-0.184068	0.00959201	0.0969041	0.00605981	-0.00893991	0.0941144	0.156821	0.0791995	0.00913706	0.07461	-0.133492	-6.51087e-16
ARHGAP5	0.778452	-0.270878	-0.0121883	-0.194846	0.334067	0.2822	0.118972	-0.0848432	0.125152	0.0459761	-0.0701602	-0.092866	0.030556	0.0140826	-0.0248708	0.14104	-0.0701578	-0.0102102	0.0968178	-0.0485135	-0.00431912	-0.00206063	0.0138129	2.77218e-15
ARHGAP5-AS1	0.475272	-0.218501	0.206833	0.419299	-0.093241	0.0386481	-0.0396071	-0.0579676	-0.00863741	-0.100661	-0.159412	0.184296	0.193121	-0.471581	0.137147	0.0846017	-0.0265065	0.0589419	-0.081476	0.0696316	-0.252556	-0.234004	-0.0567879	-4.62995e-17
ARHGDIA	-0.475079	-0.0159027	0.605257	0.102434	-0.0783623	-0.202042	0.428006	-0.0445827	0.179854	-0.227402	-0.00313747	0.0647193	0.026544	-0.090162	-0.156581	0.0844914	0.0148315	-0.0909295	-0.148041	0.042966	0.0388147	-0.0245213	0.044433	-5.45177e-15
ARHGDIB	0.109607	-0.78892	0.285477	0.402854	0.0840632	-0.139995	0.0958116	0.109729	0.0793432	-0.048189	-0.0845768	0.100444	0.0242842	0.0252893	-0.0676769	0.0237651	-0.0167496	0.155434	0.0130368	0.0917866	-0.0150655	-0.0911242	-0.0108214	8.10241e-17
ARHGEF1	0.000492649	-0.710488	0.470711	-0.117727	-0.0538182	-0.0884993	-0.134353	0.0986052	-0.084156	-0.198925	0.0852424	0.157618	0.117796	-0.122358	-0.0412908	0.157259	0.219253	-0.116557	-0.0859964	0.0414716	0.0898554	0.00358931	0.0914911	-2.39021e-15
ARHGEF10	0.270321	-0.57714	0.60526	-0.387359	-0.0884385	0.145494	0.00502937	-0.0167341	0.102722	0.0720544	-0.0712349	-0.00112099	0.0633401	-0.086303	-0.0972281	0.0124975	0.01063	0.00197243	-0.0607015	0.0268057	0.00155574	0.0416371	-0.00288467	3.28726e-15
ARHGEF10L	0.857028	0.063377	-0.0920652	0.198992	-0.0364503	-0.15327	0.0634191	-0.242761	-0.0738942	-0.110646	0.0140956	0.113284	0.0390466	-0.0377895	0.0626092	0.0387283	0.117956	-0.150463	0.0649049	0.0411027	-0.130138	-0.0999492	0.130955	2.09361e-15
ARHGEF11	0.902772	0.114291	-0.307661	0.0134309	-0.183365	-0.106057	0.00488751	0.0388561	-0.00863928	0.0139095	-0.0283407	0.0679051	-0.0262986	0.0272284	-0.047921	-0.0321744	-0.0010241	0.13232	0.0417708	0.00904813	-0.0212114	0.0188146	-0.0106672	6.07681e-16
ARHGEF12	0.852748	0.154732	0.0105588	-0.298944	0.132221	0.183422	0.0198408	-0.063189	0.162917	-0.0906988	-0.21471	-0.0321675	-0.00274825	-0.0393507	0.0770553	0.000280705	0.0346275	0.00633837	-0.0166887	-0.0930452	0.0494725	0.0400718	0.0161807	-4.63718e-16
ARHGEF17	0.096227	-0.351335	-0.192546	-0.0422009	-0.372984	0.191354	0.515398	0.420031	-0.0394605	0.0915395	-0.107363	-0.0319549	-0.125286	0.320344	-0.177223	0.159422	0.0540034	-0.0179695	-0.0279385	-0.0426666	-0.074146	-0.0222604	-0.0345855	2.95159e-16
ARHGEF18	0.42526	0.362758	-0.404549	-0.295448	0.106132	0.0437363	0.477472	0.0023645	0.0078235	0.0252583	0.109582	0.0627559	0.198553	-0.110173	-0.169392	-0.106295	0.0418383	0.185516	-0.115589	0.112154	-0.0100828	0.0957729	-0.125972	2.98632e-15
ARHGEF19	-0.223364	0.195142	-0.723351	0.120077	-0.37574	0.095198	0.0327637	-0.0274686	-0.346302	-0.102544	-0.171055	-0.00282026	-0.06605	0.114433	0.0400893	-0.0724252	-0.0919948	-0.0403248	0.134791	-0.0403784	0.0347956	-0.00980244	0.0841961	2.24553e-15
ARHGEF2	0.747216	0.261926	0.0684536	-0.130183	0.0990731	-0.00247741	0.128918	0.0845833	-0.174602	0.27112	0.235687	0.102035	0.075591	-0.225364	-0.146282	-0.156438	-0.196387	-0.0193764	0.0405955	0.0445786	0.00982124	0.0516736	0.0127718	4.02806e-15
ARHGEF25	-0.361296	0.858838	-0.048578	-0.120882	-0.176727	0.188564	-0.0494295	0.0235107	-0.12688	-0.0763784	0.0359336	-0.0546393	-0.045118	0.0771213	0.0415212	-0.0429467	-0.0441627	-0.0101621	-0.0523203	0.00785928	0.0230395	0.0380262	0.0227029	5.09295e-16
ARHGEF26	0.585951	-0.640176	0.320044	0.186099	-0.0554081	-0.0944673	0.0390976	0.0566526	-0.0885987	0.012664	-0.0961812	-0.00320337	0.125801	-0.0298048	0.0186313	-0.0195161	-0.00801594	0.0744799	0.187202	0.128201	-0.00932548	-0.0106274	0.0322193	9.2599e-17
ARHGEF28	0.725095	0.0171154	0.595606	0.00512722	0.0050517	0.093081	-0.147343	-0.00305211	0.0554606	-0.0743118	0.114733	0.067084	-0.112432	-0.0738938	0.0242894	0.0690702	0.0991302	0.0133007	0.0105435	0.0154366	0.00610684	0.155634	-0.0665325	2.60435e-16
ARHGEF3	0.36711	0.853261	-0.275264	-0.00367866	0.074925	-0.0132757	0.0119074	0.00771117	0.0928408	-0.134285	0.00225509	-0.00899598	0.0319613	-0.113731	-0.0178361	-0.0619549	-0.0204407	-0.00994098	-0.0585484	-0.0208569	0.0562444	0.0472979	0.0277369	2.89372e-16
ARHGEF34P	0.429029	0.148539	0.14722	0.0642461	0.419322	0.269679	0.416688	-0.353403	-0.165927	0.155211	-0.0894111	0.0575408	-0.0785485	0.0682009	0.0518031	-0.0571199	0.10675	0.00486361	0.14247	-0.13089	0.127261	0.114296	0.251367	1.29639e-15
ARHGEF35	0.200155	0.391373	0.0665842	0.410434	0.139417	-0.313717	0.0405403	0.421358	0.284612	-0.0531786	0.24896	-0.277183	-0.0966972	-0.111795	0.259378	-0.102911	-0.0282727	0.00814262	0.0639273	-0.0846918	-0.0441966	0.0101203	0.0171416	2.30051e-15
ARHGEF35-AS1	0.0357193	0.714857	0.118941	-0.00573058	-0.0969501	0.099869	-0.0845956	0.422728	0.0160718	0.290272	-0.111184	-0.08056	0.0577611	0.114708	0.0749203	0.0641531	-0.171149	-0.0538125	-0.0106555	-0.0668591	-0.0725655	-0.310362	0.0185233	1.15749e-16
ARHGEF37	0.177791	-0.480582	0.233895	0.561479	0.169307	0.00286967	0.211275	-0.232235	-0.262913	-0.171694	0.146569	0.037509	0.0568668	0.203188	-0.146767	-0.00108761	0.0600241	-0.0367712	0.167847	0.0485968	0.103794	0.022659	-0.0767811	3.47246e-17
ARHGEF39	-0.607839	-0.228737	0.127379	-0.10214	-0.307232	-0.375496	0.202351	-0.159539	-0.0881973	-0.0510677	0.282943	-0.0684761	-0.0612176	-0.0855949	0.307836	-0.14418	-0.00839206	0.03811	0.0406625	-0.0684252	-0.0181846	0.140561	-0.00791243	1.12855e-15
ARHGEF4	-0.273926	0.809447	-0.0637955	0.0404431	-0.112114	-0.0539597	0.0981179	0.179375	-0.150901	0.0866648	-0.0675994	-0.163437	-0.131684	0.304333	-0.0324216	-0.0115153	0.0606049	0.00382106	0.0851577	-0.029966	0.0863647	-0.102797	0.0648222	-8.91265e-16
ARHGEF40	0.758597	-0.0949332	0.204879	-0.226236	-0.208193	-0.415683	-0.172077	0.176725	0.0210015	0.0230252	-0.114797	-0.055953	-0.0260041	-0.0466022	0.0749143	-0.0822264	0.0668744	-0.0644333	-0.000567325	-0.0229509	-0.0287915	-0.0370246	-0.0390916	1.29639e-15
ARHGEF5	0.582427	-0.0160611	0.379094	0.356568	0.0930338	0.207422	0.173326	0.385178	-0.0769445	0.15508	0.0463959	0.161573	0.0592435	0.0282107	0.177876	-0.0265329	0.058961	0.147325	-0.0992194	-0.0988317	-0.0847851	-0.0618912	-0.0943088	-1.36005e-16
ARHGEF6	0.751412	-0.294577	0.383477	0.269636	0.13453	0.101232	-0.0454512	0.187523	0.174578	0.0176831	0.049111	0.0442663	0.127	0.0495658	0.0168548	0.00418107	-0.0910972	-0.0205445	0.00351431	0.0151695	0.00253786	0.0138976	-0.00755422	2.37285e-16
ARHGEF7	0.502149	0.372787	0.152199	-0.369589	-0.252932	-0.00232348	0.440575	-0.0262404	0.00873814	-0.198512	0.0346482	0.149092	-0.0977211	-0.0388364	0.0194608	-0.179656	0.0781282	0.0683827	0.0273013	-0.0320529	0.179487	0.0070561	-0.197226	-7.84487e-15
ARHGEF9	-0.631359	0.26131	0.375965	0.0559723	-0.403597	0.173462	0.0502674	-0.11653	-0.0819941	0.00953015	0.154469	-0.26392	0.0339737	-0.00506915	-0.20439	0.0600236	-0.0483949	0.0700371	-0.0283541	-0.019095	-0.079871	-0.131007	-0.026274	2.43072e-15
ARID1A	0.568587	-0.439154	-0.374591	-0.23876	-0.34945	-0.0197544	0.141575	0.20927	0.00446341	-0.084961	0.180714	-0.0961103	0.109375	0.0105472	-0.0731054	-0.101314	0.0226488	0.093005	-0.0224679	0.0100988	0.085453	-0.047479	-0.0635752	6.32567e-15
ARID1B	0.728752	0.1396	-0.342372	-0.244324	-0.0725064	0.127857	0.0684272	0.308208	0.182234	0.0574974	-0.0527437	-0.156485	0.0727111	-0.107965	0.155005	-0.12132	0.0540731	0.0541381	0.00969821	0.0374637	0.0440258	-0.148187	0.0227497	1.83462e-15
ARID2	-0.0949283	0.144814	-0.769029	-0.0889454	0.164539	0.20992	-0.0917014	0.178209	0.135221	0.0452344	0.150969	-0.301222	0.0684919	0.0517667	-0.197443	-0.0680611	0.0355165	0.0289112	-0.0708265	0.0381313	0.0842117	0.206796	0.126987	-4.22483e-15
ARID3A	0.326943	0.177984	-0.56776	0.164059	-0.40545	0.290683	0.12275	0.102908	0.0287699	-0.272085	0.241105	0.0447715	-0.194778	0.108956	0.00667773	-0.171772	-0.0221744	-0.0282702	0.0761917	-0.0325872	0.0925117	0.00624479	0.0806812	-2.50017e-15
ARID3B	0.104411	-0.607443	-0.0170055	0.546785	-0.0688007	0.0770905	-0.0067492	0.0473286	-0.00914681	-0.0271978	0.200684	-0.10782	0.0158893	0.155298	-0.170848	-0.166995	-0.0833374	-0.143424	-0.253211	0.00402206	-0.19544	0.0415497	0.205297	-8.10241e-17
ARID4A	0.628629	-0.152975	-0.145888	0.338036	-0.0242168	0.127658	-0.0303341	-0.207782	0.396259	0.0642273	-0.0990218	-0.19241	0.0468234	0.217742	0.136435	-0.0199291	0.00737407	-0.274299	-0.0437997	0.131063	-0.0408227	-0.0909899	-0.0630133	-1.86066e-15
ARID4B	0.505386	-0.460817	-0.453282	0.0452457	-0.0484269	0.332085	-0.181287	-0.0789138	0.0104436	-0.0295544	0.137976	-0.197876	-0.0742836	0.0115305	-0.119116	-0.188268	-0.0751225	0.170404	-0.0254469	0.0813074	0.0246012	0.119655	-0.0410096	-3.52166e-15
ARID5A	0.458306	0.540467	-0.456391	0.140492	0.258185	0.00568013	0.106303	-0.0582427	-0.065446	-0.295998	-0.0556006	0.0084727	0.056895	-0.0825116	0.058686	0.209199	-0.0202561	-0.0136445	0.103766	0.0833507	-0.0221974	0.0902456	0.0957776	6.25043e-16
ARID5B	0.16767	-0.332938	-0.871294	-0.0302496	-0.0659546	0.107644	0.00561284	-0.00479556	0.0753539	0.194582	0.106743	-0.0387427	-0.0869315	-0.0143164	-0.0286414	-0.0772565	-0.0486927	-0.0476938	0.0198047	-0.0665675	0.0568833	-0.00598411	-0.0353922	1.43384e-15
ARIH1	0.814855	0.0428697	-0.33913	0.0593736	0.0145217	0.0283388	-0.271796	0.26231	0.0627635	0.1234	0.0699538	-0.0616737	-0.0551621	0.0480491	0.0524887	-0.0952087	-0.0504907	-0.00407388	-0.0211297	-0.0502984	0.0579237	0.0837147	-0.104902	-6.9631e-15
ARIH2	-0.66863	0.0149127	0.222555	-0.28458	-0.168961	0.0900333	-0.218902	-0.0104096	-0.107105	-0.280619	-0.252482	0.0363488	-0.16874	-0.233649	0.022188	0.105328	-0.145935	0.0646794	0.130762	0.0800468	-0.106761	0.122616	-0.110255	-2.98053e-16
ARL1	-0.586433	-0.265606	0.441222	0.0986482	0.352168	0.255555	-0.223789	-0.12906	0.035175	-0.104071	-0.109084	-0.188019	0.0515473	0.136743	0.00585648	0.141137	0.00533024	-0.0934748	-0.107638	-0.0422419	0.023266	0.00586535	0.041616	-2.50144e-15
ARL10	0.29158	0.418876	0.520831	-0.467498	0.296477	0.206454	0.0409893	-0.0471911	0.2242	-0.0671483	0.12764	0.0863443	0.0115844	0.0934167	-0.0844875	-0.0737988	0.0242031	0.115001	0.0150419	-0.0221278	0.0179732	-0.0198956	0.00795378	3.2699e-16
ARL13B	0.526211	-0.585247	-0.120313	-0.243783	-0.0195515	0.244757	0.152618	-0.0945175	0.264327	0.0168864	0.0497401	0.00663714	0.0835653	-0.202075	0.186686	-0.00706999	0.168665	-0.02739	0.0322137	-0.0776145	0.0304778	-0.146807	-0.00602063	9.2599e-17
ARL14EP	-0.275648	0.74839	-0.440898	-0.0443714	0.0378647	0.101829	-0.230463	0.0632808	-0.133834	0.144444	-0.168824	-0.0641238	0.0376999	0.040781	0.0259571	0.0468348	-0.00765679	-0.0178041	0.0904476	-0.0491001	-0.00340618	0.0979747	0.0270632	1.04174e-16
ARL15	0.269214	0.787457	-0.0105028	0.268098	-0.101066	0.108489	-0.186684	-0.0496756	0.272065	-0.169665	-0.0245377	-0.144916	-0.000193069	-0.16951	0.00642641	-0.0362893	0.0458782	0.0666791	0.00971283	-0.0164702	-0.0531879	-0.106064	0.0255095	-1.73623e-16
ARL16	-0.685238	0.199032	0.548082	0.292029	-0.103843	-0.113746	-0.0156206	-0.111912	0.106896	0.132296	-0.0708253	-0.02294	0.0341106	-0.00746727	0.0564504	-0.0460721	-0.0262969	-0.0621394	-0.0585977	-0.0872575	0.0499097	-0.0608365	0.0766697	8.07348e-16
ARL17A	0.236011	-0.67537	0.519414	0.00679028	-0.305024	0.244631	0.0393542	-0.00445388	-0.059303	0.118715	0.101549	0.0600941	-0.0134647	-0.0535713	0.0395354	-0.020419	0.0517343	0.088452	-0.119318	0.0316402	0.00285035	-0.000836763	0.0396707	8.10241e-16
ARL17B	0.248436	-0.570506	0.36327	-0.188139	-0.427689	0.176232	-0.213358	-0.062868	-0.0540426	0.303932	-0.0166089	0.229327	0.0253116	-0.0743512	-0.0113679	-0.0122014	-0.0354559	-0.091966	-0.0466517	0.115817	0.0213328	0.0101833	0.0389688	-5.44019e-16
ARL2	-0.0736824	0.514454	-0.224923	0.588978	-0.160521	-0.175745	0.289766	-0.0105991	0.145968	0.157289	-0.110875	0.173168	-0.0068918	0.0764087	-0.152826	0.204821	0.0894245	0.0586168	0.0180021	0.108898	-0.0743721	0.0547762	0.00506638	-5.72956e-16
ARL2-SNX15	-0.0550428	-0.426782	-0.346654	0.141746	-0.108449	-0.0581504	0.416502	-0.0503993	0.177308	0.068977	0.126691	-0.0587836	-0.0986901	-0.412819	-0.161449	0.17589	0.252967	0.0358948	-0.0690244	-0.00967103	0.148918	0.276154	-0.148221	-5.81637e-16
ARL2BP	-0.173605	-0.326816	0.791179	-0.134899	0.297042	0.260111	0.0261151	0.0574042	0.0253719	0.0590838	-0.121739	-0.0818161	0.0477509	0.0448712	-0.0239217	0.0468428	0.029361	-0.133192	-0.0217307	0.0389084	-0.0179731	-0.0611092	-0.0408368	-2.66222e-15
ARL3	-0.814871	0.310561	0.26804	0.192298	-0.00620254	0.194038	-0.0126333	0.0617528	0.15884	0.0842048	-0.124411	-0.0336957	0.078489	-0.0415328	0.1421	-0.0868708	-0.0447572	-0.0156819	-0.0179529	0.038903	-0.0154461	0.0127606	0.0024096	-9.2599e-17
ARL4A	-0.0987387	0.136742	0.551076	-0.637033	0.191234	-0.0723465	-0.299957	-0.123855	0.0412979	0.118934	0.140722	0.0496015	-0.051869	-0.111307	0.1264	-0.0195363	-0.0614222	-0.196466	-0.0262471	-0.00511293	0.0296853	0.0364826	-0.00935089	-1.81436e-15
ARL4C	0.149195	0.950256	-0.112269	0.0174715	0.169597	-0.0352677	0.00504323	0.00171964	0.0150053	-0.0184036	0.109739	-0.0159903	0.112276	-0.0566694	-0.00331305	0.00930522	0.0311688	0.0373075	0.0209419	-0.00127212	-0.0127562	-0.00579549	-0.0057413	-1.01859e-15
ARL4D	0.158872	-0.279572	-0.222064	0.353617	0.265846	0.305553	0.221647	0.126949	-0.33403	0.0843796	0.141766	-0.173934	-0.0391873	0.0119752	-0.439282	-0.0968891	-0.28982	0.131503	0.0854907	0.0979216	0.00422519	-0.0347977	-0.0215829	2.47702e-15
ARL5A	-0.678904	0.329309	0.150118	-0.0376404	0.225596	0.259911	-0.245237	-0.00902523	0.123381	-0.0546535	-0.126876	-0.361246	0.0341087	0.0937453	0.0415837	0.0832158	0.0779073	-0.0114081	-0.0193397	0.0162438	0.151105	-0.114854	0.0418138	-2.29183e-15
ARL5B	0.158404	0.105944	-0.2053	-0.281357	0.449934	0.38266	-0.496268	-0.270986	0.038181	0.023029	-0.022332	-0.198861	0.133138	-0.26318	0.0392676	0.0434836	0.0728304	0.0116932	0.172311	0.0233512	0.0665734	-0.0310911	-0.016103	5.00035e-15
ARL6	-0.0942712	-0.486355	-0.230486	0.525151	0.20939	0.206422	-0.113136	-0.0993096	0.226347	0.000751681	0.100601	-0.326186	-0.0945935	-0.0624416	0.013227	0.124928	0.234683	-0.0354746	0.0850653	-0.0369098	0.193455	-0.0189595	0.132103	-2.10084e-15
ARL6IP1	-0.159134	-0.571355	0.382642	-0.205258	-0.264122	-0.41885	-0.109852	-0.273243	-0.0401302	0.0081819	0.192462	0.0642008	-0.0816876	0.0277771	0.157237	-0.1378	0.0355593	0.08378	0.00556882	0.116483	0.0706492	0.0789362	-0.0256227	2.19923e-16
ARL6IP4	-0.857602	-0.0395441	0.369641	0.215552	-0.118894	0.0141823	0.0387225	0.0448742	0.10231	-0.0296135	0.00763099	0.153833	0.057053	-0.0307489	-0.0661812	-0.0169379	-0.0235092	-0.0588623	-0.00750054	-0.0986856	-0.00988933	0.057389	-0.0294796	2.23033e-15
ARL6IP5	0.67018	0.00148899	0.324337	0.540142	0.266973	-0.0351466	-0.0565652	-0.0680678	0.237904	0.0352813	-0.00195265	-0.104468	0.00386221	0.00376149	0.0194094	-0.0231627	0.0399067	-0.00811113	0.0209103	0.031776	0.00536598	0.021056	0.0169128	2.57541e-15
ARL6IP6	-0.0880293	-0.891272	0.1721	0.00831833	0.000955996	0.011767	0.169492	-0.269903	0.102484	0.106913	-0.0801651	-0.116945	-0.0252528	-0.0223196	0.0252397	0.0505645	0.0117113	-0.00131499	0.0878511	0.00689455	-0.109976	-0.00186276	0.0107584	-5.67169e-16
ARL8A	0.499457	0.0195583	-0.0243888	0.329439	0.204695	-0.30318	0.307188	0.0735029	-0.352638	0.136661	-0.0142638	0.119586	-0.299999	-0.0256411	-0.11115	0.0404658	0.0329403	0.103447	-0.055398	0.252378	0.0123195	-0.000866406	-0.258	2.10663e-15
ARL8B	0.854624	0.247697	0.062322	0.168	0.27092	-0.159025	-0.110491	-0.0869247	0.0262248	-0.0380562	0.0870208	0.061795	0.036114	-0.042453	-0.0170854	0.0748877	0.090222	0.110853	-0.0740699	-0.0247351	-0.0529187	-0.00419354	-0.0763395	4.85566e-15
ARMC1	-0.178872	0.459222	0.347839	0.186361	0.385643	0.431273	-0.0592353	0.122731	0.209142	0.130129	0.0634977	-0.163681	0.14872	-0.0581697	0.0446054	0.057577	-0.0295891	0.0319734	0.173521	-0.225079	-0.188059	-0.0873388	0.011958	-1.65521e-15
ARMC10	0.3533	0.721864	-0.189218	0.170721	0.384529	-0.186609	0.0117772	0.0667063	0.0738808	0.0977141	-0.0158001	0.0872681	0.156144	0.111781	-0.133413	0.0208419	-0.07913	-0.0666504	0.02554	0.0117348	0.0731259	0.0271902	0.0794173	-2.37864e-15
ARMC2	-0.158069	0.747063	-0.114548	-0.129108	0.0726183	0.239457	-0.233938	0.165344	-0.158083	-0.102695	-0.229157	-0.132882	-0.0204907	0.153337	-0.135823	0.034628	-0.0846736	0.00247896	0.216728	-0.0404623	-0.179787	0.043191	0.0564143	5.44019e-16
ARMC5	0.205365	-0.485456	0.115157	-0.33806	0.0719258	-0.479736	-0.175142	0.172513	-0.0271098	-0.0678033	-0.241305	0.377204	0.0297443	0.0828858	0.16423	-0.0374188	0.129744	-0.072179	-0.00336458	-0.12237	0.132219	-0.00787204	0.0481189	-3.47246e-15
ARMC6	-0.841545	0.15361	-0.0142133	-0.303978	0.152489	-0.262186	-0.00223558	0.203245	-0.0327382	0.0283582	0.0156961	0.03407	0.000205008	-0.0808236	0.0182021	-0.00605199	0.101177	-0.0518814	0.0553464	0.0550434	-0.000159416	-0.0742668	-0.0870257	3.06155e-15
ARMC7	0.344257	0.61553	-0.273937	-0.148013	0.242141	-0.188622	0.160674	-0.175333	-0.15073	0.129536	-0.168596	0.186397	0.00916284	0.0484901	-0.0200728	-0.105049	0.0476026	-0.00877938	0.0775537	0.179037	-0.112454	0.266447	-0.119578	-5.61381e-16
ARMC8	-0.240625	-0.488673	-0.560444	-0.407313	0.0284499	0.0298665	-0.0594003	-0.231605	-0.105564	0.0678948	-0.207831	-0.0528897	0.0277168	0.103101	-0.122829	0.0470374	-0.127942	-0.081213	-0.0901331	-0.124793	-0.0518604	0.108238	0.113656	-9.0284e-16
ARMC9	0.522348	0.692018	0.217999	-0.0290033	-0.0224126	0.255197	-0.0292035	0.151028	0.179523	-0.123465	0.0125688	0.117258	0.0826359	-0.164771	0.0631301	0.0508814	-0.0608257	0.00848776	-0.0655295	0.00380954	-0.0188826	0.00114214	-0.0154819	1.13434e-15
ARMCX1	0.353116	0.552663	-0.0145364	0.121831	0.444745	-0.103607	-0.0650018	0.176475	-0.102313	0.0519886	-0.154635	-0.266341	0.23485	-0.089459	0.335137	0.00709293	0.0788257	-0.0290646	0.034782	-0.0262267	0.0394205	0.0943192	0.0892576	1.03016e-15
ARMCX2	-0.616385	-0.037252	0.280142	-0.334855	0.222123	0.253831	-0.14488	0.146007	-0.259018	-0.19545	-0.0966709	-0.268405	0.165858	-0.00111419	0.0760631	-0.00548128	0.0825633	-0.101785	-0.103347	0.0898525	0.118699	0.0444141	-0.000918331	-3.58821e-16
ARMCX3	0.199739	0.548417	0.544578	-0.136298	0.38762	0.100167	-0.188604	0.0448043	-0.0635929	-0.150736	-0.0935982	-0.236535	0.134184	0.0815273	0.0335768	0.0526378	0.0177654	0.023514	-0.111542	0.0181265	0.0858185	0.0616031	0.0389238	6.75973e-15
ARMCX4	-0.180155	-0.547166	-0.117902	-0.294607	0.0575706	0.287257	-0.129963	0.143241	-0.0317243	-0.284446	0.108776	-0.262663	0.230519	-0.0489346	0.272552	-0.177012	0.162252	-0.11537	-0.0157032	0.0231791	-0.00920196	-0.27847	0.047732	-3.99333e-16
ARMCX5	-0.40695	-0.713603	-0.187429	0.0970915	0.228825	0.0184198	-0.129077	0.00803054	-0.0384136	-0.199493	0.0324497	0.0975292	0.0311758	0.266931	-0.0553279	0.182394	0.000693042	0.0537253	0.0873872	0.0575622	-0.11399	-0.14945	-0.0402927	3.21203e-15
ARMCX5-GPRASP2	-0.213865	0.489711	-0.117265	-0.0436836	0.0900051	-0.0444808	-0.121576	0.14906	0.193293	0.2301	0.233432	0.14696	0.23441	-0.0596527	-0.0353183	-0.0561664	-0.17877	-0.00816936	-0.0252784	0.210745	0.483903	0.0144891	0.333094	4.45633e-16
ARMCX6	0.287474	0.637566	0.468167	-0.0546308	0.326533	-0.229397	-0.141147	-0.0576889	-0.231563	0.0299691	-0.0799925	-0.0534945	0.0746005	-0.0150296	-0.00356028	0.0555654	0.0998179	0.0424902	-0.0874425	0.0351507	-0.0676594	0.0258569	-0.0873956	-5.49807e-16
ARMH3	0.152975	0.672767	-0.453866	0.301602	-0.109601	-0.19093	0.00200449	0.174704	0.232821	0.0309756	-0.0879376	0.00483207	0.118172	-0.00342182	0.0216133	-0.169624	-0.00769521	0.0909854	-0.0204939	-0.0253513	0.0694611	0.164729	-0.0231217	-7.65099e-15
ARMH4	0.401929	0.720414	0.47903	-0.09739	0.0696556	0.118144	0.0808863	0.140482	0.00558379	-0.044917	-0.0735705	-0.0953529	0.0546217	0.0852281	-0.0204063	-0.0395948	0.0245333	0.0340402	-0.0049857	0.0648392	0.0207214	-0.0043102	-0.0138269	1.27324e-15
ARMT1	0.0288321	-0.627503	-0.0345847	-0.0471986	0.393533	0.351687	-0.27757	-0.35136	-0.00184771	-0.0875152	0.160544	-0.0689787	0.141731	-0.0640869	0.133188	-0.0252848	0.0368854	-0.0675124	-0.0234584	-0.0239572	-0.108866	-0.140785	-0.0587556	2.48715e-15
ARNT	0.626713	0.369499	-0.587581	0.139388	-0.105844	0.131658	-0.122593	0.0285359	0.013847	-0.121984	0.0900622	0.0211676	0.0717008	0.0233893	-0.0467455	-0.0203282	0.0893943	-0.101687	0.0345209	0.0483627	-0.0822278	-0.0330769	-0.00252275	0
ARNT2	0.445335	0.615995	-0.477604	-0.274731	-0.108893	-0.184974	-0.117825	-0.123053	-0.121982	0.0678992	0.0134975	0.0134136	0.0883858	-0.0320362	-0.0388009	0.0390264	0.0821844	-0.0478583	-0.0178957	2.21244e-05	0.00886727	-0.0487983	0.00174755	-3.47246e-17
ARNTL	0.467769	-0.71268	-0.0580772	0.0187995	0.31057	-0.206456	0.0554274	-0.0978317	-0.0447167	0.179397	-0.0413375	0.158301	-0.159395	-0.00168144	0.104232	-0.00472221	0.0151771	0.0194399	0.0908097	-0.0745406	0.0346241	0.0459073	-0.0535463	1.80568e-15
ARNTL2	0.216424	-0.598125	0.291711	0.0477058	0.10513	-0.334412	0.263523	-0.222499	0.288114	0.074917	0.16459	-0.0178164	0.0420969	-0.0134728	0.319128	0.107867	-0.11739	-0.0255472	0.112066	0.0452906	-0.0575707	-0.0390692	-0.0292768	2.31498e-17
ARPC1A	-0.330652	-0.172114	0.788103	-0.161189	0.124126	-0.309362	-0.18664	-0.108587	-0.0188376	-0.142483	0.0368841	0.0303177	-0.0859661	-0.00642348	0.0269124	-0.0629071	-0.0683997	0.0383546	0.0702737	-0.0481885	-0.0158308	-0.0752797	0.0429237	3.86601e-15
ARPC1B	0.33261	0.246007	0.826791	0.150578	0.0658212	-0.0866728	-0.185094	0.151798	0.0229721	-0.14682	0.0470704	0.0821652	-0.0485155	-0.0944036	0.0564284	0.00297869	-0.0596416	-0.0129081	0.0182758	0.0491795	0.0119899	-0.00381008	-0.0360927	1.12566e-15
ARPC2	-0.287791	0.408393	0.702427	-0.233644	0.135954	-0.156716	0.0828362	-0.268489	0.072541	-0.165888	-0.00724556	0.0549421	-0.105738	0.143859	0.00044852	0.052899	-0.0457296	0.0166523	0.0448915	-0.00109151	0.00327874	-0.0461972	0.0578866	-1.48621e-14
ARPC3	-0.840369	0.0915136	0.460483	0.0653247	0.183275	0.0176563	-0.0577971	-0.0614218	0.0453338	0.00302138	-0.0630365	0.0846814	0.0422999	-0.0120608	0.0449576	0.0531785	-0.0112079	-0.00446662	-0.0651378	0.00573963	0.0543748	-0.0260277	0.00552914	9.72507e-15
ARPC4	-0.164632	0.815909	0.39711	-0.138322	-0.0181945	-0.210288	0.0354487	-0.0583853	0.115176	-0.00135935	0.0143858	0.153055	0.000541281	-0.0535343	-0.16378	-0.0159839	-0.0828944	-0.0274005	-0.0145706	0.00813554	-0.0119586	-0.0552555	0.0565561	4.05121e-17
ARPC4-TTLL3	-0.157924	0.21757	-0.0596317	0.503526	-0.333054	0.482133	0.15061	-0.207813	-0.119742	-0.0921893	-0.261757	-0.0186857	0.0429225	-0.233226	0.0674195	0.00941438	-0.0154028	0.132873	0.156642	-0.209049	0.14426	-0.00336292	-0.0430837	-7.17642e-16
ARPC5	-0.305075	0.534257	0.551653	0.0701929	0.197495	-0.289887	0.0390636	-0.258892	0.024745	0.13106	-0.00386522	-0.105347	-0.17988	0.101933	0.0533103	0.143728	0.0750963	-0.0734444	-0.0980772	-0.0397711	0.0415319	-0.0372396	0.0128872	9.50587e-16
ARPC5L	-0.209471	-0.0486794	0.766978	-0.0376693	-0.0496303	-0.438401	0.198148	-0.11333	-0.0238621	-0.15731	-0.113827	0.0385788	0.055016	-0.0347247	-0.105852	0.0370398	-0.129319	0.0864502	0.104733	-0.120415	0.092346	0.00557226	0.0501821	8.46123e-15
ARPIN	0.532846	-0.587481	0.183252	-0.00348403	-0.411493	-0.0926073	0.0189389	-0.321027	0.0880482	-0.0191728	0.03003	0.0266582	0.0277896	-0.121819	-0.0562529	0.130441	0.0344984	0.0597742	-0.035265	-0.00217794	-0.00314551	-0.0141688	-0.0654402	-8.68116e-16
ARPIN-AP3S2	0.183383	0.163893	0.527864	0.110612	0.0755659	0.0447266	0.149028	0.0827502	0.217142	0.558886	-0.0695628	-0.202531	0.105731	0.0294375	-0.0861445	-0.31267	0.100636	0.198481	-0.137464	0.0448328	0.123819	0.049578	-0.032528	-3.83128e-15
ARPP19	0.559922	-0.184927	0.586872	-0.072556	0.00882283	-0.188854	-0.183915	-0.224583	0.290192	-0.196127	0.146887	-0.100148	-0.0029087	-0.0523224	-0.0949292	0.0676914	0.0451274	0.083389	0.00426636	-0.017031	0.0456178	-0.000773285	0.0244582	8.62328e-16
ARRB1	0.0818675	-0.505856	0.635708	0.466005	0.0639986	-0.0394505	0.164647	-0.0255608	0.0706646	0.0453051	-0.219506	0.0392384	0.0464566	0.016505	0.0116567	-0.059132	0.099799	0.0243212	-0.0113985	-0.0756291	-0.0153542	0.0326766	0.0465905	-3.70396e-16
ARRB2	-0.425126	-0.428879	-0.611508	0.20703	0.164395	0.0787521	0.0381727	-0.12779	0.151254	0.0263391	0.0915012	0.19796	-0.0550034	0.110215	0.19958	0.0423849	0.105771	0.037562	0.0874161	0.0996882	0.00355173	0.000248882	-0.0968921	-6.36618e-16
ARRDC1	0.561947	-0.428071	0.352043	0.291148	0.0511035	-0.425135	-0.0668988	-0.0615578	-0.0924178	-0.0381473	-0.183328	0.0256222	0.0513287	-0.017299	-0.0535257	-0.070241	-0.0455783	-0.0750964	0.0688512	-0.0610615	0.004103	0.15469	-0.0743415	1.85198e-16
ARRDC1-AS1	-0.387262	-0.0407486	0.263589	0.502287	0.181237	0.102492	0.422477	-0.0736989	-0.0353817	-0.17282	0.0240663	-0.133814	0.0111882	-0.211982	0.200174	-0.0701625	-0.103559	-0.0766609	-0.316338	0.00354579	-0.00547318	0.128146	0.16289	1.74419e-15
ARRDC2	0.496086	-0.764329	0.0147126	-0.0952903	0.0230245	-0.119451	-0.173587	-0.0727314	-0.127298	0.138372	0.00248211	0.186538	-0.0903888	0.0408167	0.111631	0.0331568	-0.0266619	-0.0593792	0.0257735	-0.0663895	0.0349787	0.0187785	0.0758024	9.2599e-17
ARRDC3	-0.333972	-0.256321	-0.774355	0.145364	-0.0222261	0.197165	0.0290672	-0.271047	-0.0147492	0.0281893	0.224709	-0.0119155	0.0405072	-0.0692235	-0.0970427	-0.0752775	-0.0234235	0.0599014	-0.0514486	-0.0116132	-0.0178244	-0.0790319	0.0409763	-1.25009e-15
ARRDC4	-0.217762	0.035925	0.274727	0.46331	0.184881	0.50469	0.00638117	-0.163169	-0.253728	-0.0688258	0.276872	-0.0682674	-0.0941248	-0.0884201	-0.0649853	0.107499	0.224505	0.0356412	-0.0718072	-0.175063	-0.0731289	-0.200135	-0.17272	-1.80568e-15
ARSA	0.575852	0.26018	0.37068	0.26686	0.210525	-0.28607	0.184717	0.0611104	-0.299486	-0.0610714	-0.175038	-0.161991	0.18995	-0.024378	-0.0669198	0.0626973	0.0258936	0.12786	0.077933	-0.0158017	-0.0415961	0.075685	-0.0434185	1.02836e-15
ARSB	0.442181	-0.290156	0.44083	0.451036	-0.0116461	0.0553168	0.293747	0.356298	0.121163	-0.00197151	0.110963	-0.173295	-0.0861207	0.143556	0.0750338	0.00664445	0.0700447	0.000853601	-0.0634095	0.0149851	0.0304599	-0.0381892	-0.0618344	-2.32655e-15
ARSD	0.52649	0.739019	0.0115451	0.0635341	-0.0186929	-0.00768017	-0.0346423	-0.0653199	-0.326693	0.0668698	0.0472343	-0.0686424	-0.00921461	-0.0466024	-0.0737043	-0.118791	0.113408	0.00162582	0.0235749	0.0243296	0.047102	-0.0886233	0.050855	-2.08348e-15
ARSG	0.561393	0.0690536	0.0789185	0.092738	-0.270234	0.0616119	0.196659	-0.174809	-0.0915687	0.220122	0.0145548	-0.113612	-0.35055	-0.133287	-0.184041	0.239696	-0.181323	0.327764	-0.116106	0.234684	0.00836009	0.0902621	-0.0130727	1.80568e-15
ARSI	-0.553071	0.234278	-0.33419	0.293933	-0.268574	-0.285227	0.216909	0.318992	0.0354287	-0.218401	0.00962661	-0.0633616	-0.166813	0.144619	0.0670124	0.103855	-0.0156525	-0.0055257	0.0273116	-0.0728003	0.0362737	-0.0733106	-0.0936153	-5.78744e-16
ARSJ	0.20311	-0.919076	0.180423	-0.125918	-0.100462	0.0077224	0.0366574	-0.0257846	0.100557	0.0830389	0.060998	0.0404209	-0.0403932	0.0916087	0.0232275	0.0365233	-0.0461372	0.07563	0.0758488	0.0179866	0.0400646	0.022793	0.0562924	2.31498e-16
ARSK	0.635447	-0.0167318	0.0103638	0.374328	0.0246723	0.0847432	-0.416921	-0.179985	0.286677	0.109422	-0.0784679	-0.148714	0.161959	0.244566	-0.0681301	-0.0563417	-0.00271935	-0.0048279	0.0788448	-0.0511461	0.100375	0.063733	-0.0490031	1.07068e-15
ARSL	0.348377	0.438935	-0.305233	-0.0519086	-0.274923	-0.364801	-0.0878956	0.0588607	0.166514	-0.0843953	-0.274744	-0.0636437	0.0598828	0.137214	0.286464	-0.08514	-0.212561	-0.109951	0.117906	0.0504395	0.170825	0.187717	0.0775345	-3.58821e-16
ARV1	-0.82565	0.141102	-0.129205	0.201251	-0.0392999	0.180299	-0.0280474	-0.184144	-0.118506	-0.0482617	-0.156639	-0.16567	0.0620113	-0.134565	0.0586599	0.127331	0.11662	-0.162523	-0.0364114	0.0827754	-0.0706093	0.0550362	-0.0792468	1.55103e-15
ARVCF	0.339185	-0.141381	-0.328731	-0.107439	0.457328	-0.204255	0.432185	0.0721194	-0.221694	0.0128415	-0.124217	0.0823941	-0.203563	0.142022	0.0565495	0.132238	0.120116	-0.031366	-0.0843446	-0.152819	-0.0419748	0.303094	-0.0957719	5.96106e-16
AS3MT	0.265746	-0.328584	-0.480151	0.273364	0.0788329	-0.0214487	0.151985	-0.435984	-0.114096	-0.193024	-0.254202	-0.000618071	0.119121	0.137873	-0.0998563	-0.185475	0.238863	0.00260235	-0.119778	0.022759	0.173078	0.0434031	-0.007062	-3.84865e-16
ASAH1	0.79527	0.0265196	0.216559	0.335437	0.232678	-0.0836818	-0.216938	-0.138409	-0.0264819	-0.0645267	0.0569037	-0.169183	0.0804682	-0.0177609	-0.120898	0.0227794	0.0936713	0.0580149	-0.01203	0.0879137	0.0314765	-0.0189731	-0.00704252	-2.15401e-15
ASAH2	-0.600054	0.0495872	0.0368777	0.286976	0.294024	-0.0819193	0.275722	0.043295	-0.160197	0.122867	0.441017	-0.159614	0.0712155	-0.090445	0.163683	0.0196729	0.144659	-0.174581	0.118927	-0.0144207	-0.0711766	-0.0975809	-0.034585	1.90985e-16
ASAH2B	0.0981375	-0.872135	0.182977	0.247384	-0.00227597	0.203814	-0.112163	-0.0861046	-0.109929	0.0204644	-0.0842978	-0.0804553	-0.0120695	-0.0847629	0.0347289	0.0540907	0.0847822	-0.0262419	0.0836406	0.0379046	0.0754841	0.0372129	-0.112226	1.59733e-15
ASAP1	0.423541	0.797356	-0.152669	-0.281233	-0.126027	-0.0152586	0.0843087	-0.169582	0.00528856	0.00300404	-0.0641227	-0.000427893	0.0297817	0.0824782	-0.0491626	-0.0648706	0.0388614	0.05109	0.0591083	-0.012228	-0.0495342	0.0417384	0.0056738	6.48193e-16
ASAP2	0.556295	-0.777439	0.0367236	-0.179292	0.066233	0.00684161	-0.0263255	-0.100408	-0.0098761	0.0263159	-0.0922865	0.0913551	-0.0895605	-0.0551266	0.0328291	0.00902316	0.0421814	-0.00606498	0.0396085	-0.000490995	0.03136	-0.0438103	-0.0355409	-6.09996e-15
ASAP3	0.425101	0.447633	-0.184451	0.468536	-0.353159	0.272983	0.205306	0.247764	-0.0597242	-0.0103143	-0.162041	-0.038957	0.100042	-0.0908544	-0.0541036	0.0265528	-0.00144848	-0.075139	0.0393797	0.0265946	-0.0227222	0.0246229	0.0146452	2.84742e-15
ASB1	-0.32578	-0.536412	-0.0786291	-0.267845	-0.217402	0.0304428	0.0427927	0.177547	0.232517	-0.405289	-0.0242237	0.19443	-0.175771	0.0425462	-0.0686265	-0.274482	-0.0540558	0.262417	-0.0640295	-3.10566e-05	0.00340213	-0.0356388	-0.00514132	-8.27604e-16
ASB13	0.348944	-0.650052	-0.0950917	0.404978	-0.105156	-0.0919364	-0.113585	0.324606	-0.0892527	0.0733148	-0.140306	-0.0642993	0.0359302	0.141235	-0.112101	0.110319	0.0299332	-0.193708	0.0354497	-0.032567	0.0427919	-0.0595964	0.124842	-3.13679e-15
ASB16-AS1	-0.144881	-0.364454	0.197942	0.178308	-0.148695	-0.158345	-0.121927	0.313676	0.0490501	0.464217	0.0133034	0.0690864	-0.222955	0.109798	-0.0442471	-0.323573	0.0263045	-0.130113	0.0128575	-0.0217428	-0.157004	-0.38203	0.1861	-3.81971e-16
ASB3	-0.567686	0.491413	-0.31758	0.272055	-0.0254182	0.401357	0.043894	-0.103479	0.0675927	0.0430261	0.0574595	-0.07562	0.133679	-0.123759	0.0920603	-0.0291807	-0.102266	-0.0554628	-0.0621909	-0.00708825	0.0160556	-0.10594	0.0109767	-4.8383e-15
ASB6	-0.172895	-0.415055	-0.497567	0.127956	0.0266586	-0.369232	0.0115675	0.344911	-0.265647	-0.273474	0.186566	0.0890354	-0.197724	0.007968	-0.0485791	0.0385767	0.0787224	-0.0626555	-0.02661	0.000469844	0.0823013	-0.116132	-0.124748	1.91709e-16
ASB7	0.297758	0.105885	-0.362826	0.0376454	-0.447163	0.415821	-0.196602	-0.180849	-0.325794	0.0243506	0.0286074	0.138898	-0.108192	-0.132319	-0.018886	-0.0801622	-0.108471	0.0105348	-0.219817	-0.0744691	0.0390917	0.178866	0.246461	2.05454e-15
ASB8	0.0258006	0.227736	0.0237984	-0.458516	0.330303	0.17906	0.108666	-0.0370459	-0.190032	0.155657	0.016835	-0.0277905	0.11369	0.00745189	0.0485555	-0.444877	-0.325803	0.041734	-0.407763	0.00276771	-0.0731711	-0.16354	0.0374935	-3.26267e-15
ASCC1	-0.508824	0.403759	-0.164223	-0.0843444	0.106508	-0.0286227	-0.313133	0.145244	0.293278	0.412766	0.0810713	0.0838431	0.139482	0.101535	-0.11214	0.0902006	-0.145621	-0.149573	0.136166	0.134363	0.0967356	-0.00310442	0.0517371	9.78656e-15
ASCC2	-0.741536	0.325524	0.17992	-0.30051	-0.081631	-0.128293	0.131842	0.252388	-0.144215	0.0389154	0.252888	-0.0383922	-0.0563282	-0.00154281	-0.0691728	0.0695283	-0.0499088	-0.0453882	0.0580437	0.0674408	0.0379086	0.049381	0.0199922	-7.79568e-15
ASCC3	0.104753	-0.221934	-0.438914	-0.474161	0.518737	0.0795275	0.116124	0.0403195	0.136288	-0.289037	0.148208	-0.125468	-0.182554	0.101151	0.0332107	-0.0222454	-0.165996	-0.0601245	0.0240251	-0.100571	0.0224836	0.00287174	-0.0664784	-6.10285e-15
ASF1A	-0.0821716	-0.388724	-0.259452	0.477716	0.246136	0.138187	-0.445975	-0.0801542	-0.111084	0.217372	0.0623293	-0.225994	-0.11753	-0.214441	0.156435	-0.00907966	-0.136218	-0.0310043	0.0696441	-0.0991861	-0.138228	0.0905451	-0.0347093	8.13135e-16
ASF1B	-0.499314	-0.446654	0.35319	-0.244937	-0.368499	-0.189716	0.0305728	-0.223587	0.120953	0.152701	0.0619135	-0.0193364	0.255754	-0.0739462	0.0185276	-0.060088	0.0252393	0.0458563	-0.0495889	-0.0174524	0.0204531	-0.115638	-0.086366	-2.2571e-16
ASH1L	0.746156	-0.480089	-0.180841	-0.283743	-0.0186428	0.161953	0.0422916	0.0612273	0.158589	-0.0344222	0.0323429	-0.0349829	0.105398	-0.00245334	-0.0471132	-0.0785775	0.0421049	0.0517026	0.03259	0.112766	0.0240982	0.00832103	0.0212468	1.85198e-16
ASH2L	-0.221877	0.0385744	-0.346232	0.0271023	-0.443242	-0.284327	0.535339	-0.0846905	0.100154	-0.0793982	0.308658	0.104593	0.0512372	0.00425507	0.0381782	-0.0258705	-0.0471684	0.0890168	-0.249461	0.00852413	-0.140414	0.137089	0.139029	-2.32366e-15
ASIC1	-0.330351	0.755777	0.136296	0.0493659	0.166183	0.0532622	-0.0975967	0.264092	0.0916031	0.0991375	0.0883492	-0.190579	-0.0991664	0.198752	0.061884	-0.179334	0.0872219	-0.0925107	-0.000175998	-0.128305	-0.0913352	-0.0108275	-0.0131204	2.43072e-16
ASL	-0.549173	-0.744859	0.0969298	-0.0498429	0.0225136	0.0807615	-0.206345	0.142556	-0.1573	0.0509289	0.0494419	0.122177	-0.0206558	-0.00313659	-0.0267544	-0.0477387	0.0306073	-0.0782251	0.0679739	-0.0334365	-0.027919	-0.00327315	0.00773716	-6.13468e-16
ASMTL	-0.835265	0.145854	-0.0632199	-0.0939008	-0.344919	0.258077	0.0170458	0.121372	0.142419	0.00110087	0.0886136	0.0559359	-0.0154265	-0.0681193	-0.0280761	0.0203039	-0.140736	-0.0459801	0.0015894	-0.0373233	-0.0715558	-0.0432262	0.000553675	-2.3497e-15
ASMTL-AS1	-0.259946	0.823349	0.237108	0.1371	-0.169224	0.0657263	0.0512143	0.108164	-0.216141	-0.0364758	-0.052811	-0.178054	0.0123641	-0.123757	0.148487	0.00692273	0.010082	0.053586	-0.0342194	-0.0324313	-0.0499836	0.0537422	-0.039266	-3.00947e-16
ASNS	-0.404695	0.187309	0.294274	-0.359858	0.356198	0.132261	-0.0286036	0.0590695	-0.195453	0.333063	0.0684817	0.201559	-0.142441	-0.281587	-0.152055	-0.214857	-0.184452	0.0227397	0.0320917	0.154443	-0.0265454	0.0194428	-0.11201	-3.95861e-15
ASNSD1	-0.594659	-0.075919	-0.351837	-0.193676	0.427451	0.219756	-0.18123	0.0536158	0.00775495	0.0751682	-0.159672	0.107741	0.00349065	0.211986	0.0206183	0.163842	-0.133601	0.0444261	0.0619824	-0.124687	0.199427	-0.127336	-0.0485857	1.46133e-16
ASPH	0.625342	0.102211	0.524269	0.242049	0.0331132	-0.0470094	-0.088411	-0.138658	0.123646	-0.0818012	0.0853018	-0.384609	0.0329128	0.131109	0.104946	-0.0556679	-0.0900213	-0.0791064	-0.0110129	0.0620229	0.0718555	-0.0397824	0.00796841	3.61715e-16
ASPHD1	-0.503178	0.645586	-0.137343	-0.190818	0.181215	0.123994	-0.215932	0.194105	-0.163764	-0.152773	-0.00972634	-0.0199783	0.159525	-0.054824	0.0577687	-0.16803	-0.0388347	0.0841305	0.0274106	-0.0804862	-0.124493	0.012887	-0.00909179	2.54647e-16
ASPHD2	0.157287	0.401688	-0.644999	-0.0815227	-0.248118	0.0762752	0.185013	-0.27571	-0.147407	-0.18089	-0.230693	0.15055	0.0891312	-0.0496273	-0.0294549	0.0806689	-0.0852268	-0.0721477	0.170216	-0.0389347	0.118192	-0.0434761	-0.0817089	7.63942e-16
ASPM	-0.348959	-0.503182	0.511242	-0.210544	-0.371439	-0.145565	-0.102466	-0.226548	0.0165303	0.0932764	0.0948668	0.0799597	0.130907	-0.0887961	0.0664654	-0.163702	0.0135862	-0.00350101	0.00121915	0.0915728	0.0653489	0.0478643	-0.0510763	-6.36618e-16
ASPN	-0.0948888	0.830008	0.0565691	-0.335683	0.204436	0.25215	-0.0223008	0.109111	0.0184335	0.00916833	-0.0644165	-0.0974695	0.0643902	0.137787	-0.117352	0.0157264	-0.0462017	-0.0578265	0.0932937	0.00598659	-0.0097934	0.0537081	-0.000773158	1.85198e-16
ASPSCR1	-0.551062	-0.544602	0.114804	0.193815	-0.0138655	-0.228528	-0.0774531	0.102479	-0.169441	-0.0123706	-0.00170964	0.187818	0.159833	-0.184183	-0.202096	0.044932	0.0569429	-0.226015	0.0448801	-0.0414644	-0.208057	-0.00951873	0.110302	-2.7664e-15
ASS1	-0.151868	-0.182197	0.606	0.0314862	-0.099546	-0.0612173	-0.25492	0.0857044	-0.287252	0.0260664	-0.429763	-0.166487	0.2606	-0.183069	-0.0123973	0.141314	0.014225	-0.24815	0.00452829	0.00249917	0.0772102	-0.0475747	0.0483375	3.86167e-15
ASTE1	-0.0027117	-0.149684	-0.627413	-0.23478	0.0964983	0.000737341	0.150553	0.371787	0.152061	0.257187	-0.194649	0.194823	-0.291011	-0.0312508	0.155131	0.108894	-0.15537	-0.108993	-0.128564	-0.0194423	-0.0406831	-0.0713748	0.110632	-1.00701e-15
ASTN2	-0.00476939	0.660813	-0.475293	0.0691277	0.0647822	-0.0789803	0.364829	0.027948	0.030756	0.121456	0.224329	-0.014113	0.0552155	0.186462	0.0363332	-0.120559	0.0134973	0.0355312	0.161769	-0.105629	0.121443	-0.0140209	-0.121236	-6.30831e-16
ASXL1	-0.10481	-0.618807	-0.126608	-0.238755	-0.389942	0.295767	0.260987	0.0514629	-0.0442954	-0.172446	0.00980751	0.109556	-0.206062	0.0488933	-0.0171537	-0.0101708	0.177424	0.0304936	0.13378	0.0742789	0.0321025	0.194231	0.197828	-5.20869e-16
ASXL2	0.865439	-0.272725	-0.0450978	-0.0940773	0.100752	0.0845873	0.140769	-0.0315594	0.182741	-0.0666523	0.0398683	0.0995937	0.147264	-0.140514	0.107904	-0.0149547	0.0898757	-0.0173844	0.0868545	-0.0314243	0.020908	0.0859028	-0.0162221	4.44475e-15
ATAD1	0.223328	-0.211426	-0.624329	0.514151	0.22921	0.206611	0.0652425	-0.0839183	0.281912	0.0319048	0.0616702	-0.0326468	-0.127477	0.0993765	-0.111325	-0.0407093	-0.114096	0.0295273	0.020198	-0.0139552	-0.0458322	-0.0222801	0.0461883	-1.33979e-15
ATAD2	-0.249868	-0.700155	0.249753	-0.297675	-0.346234	-0.191192	0.0807802	-0.146716	0.156095	0.0731091	0.0364287	0.0112756	0.18754	0.0565133	0.126837	-0.02336	0.0730548	0.105044	0.0547641	-0.00281994	0.0315188	-0.0587316	-0.0435189	-2.95159e-15
ATAD2B	0.24222	0.295045	-0.155822	-0.221171	0.217676	0.343869	0.115929	-0.345824	0.338697	0.1431	-0.0677782	-0.0949306	0.10657	0.127191	0.0914801	-0.06334	-0.26761	0.137497	-0.0152406	0.258498	-0.17948	0.320468	0.0348927	6.29963e-15
ATAD3A	-0.913025	-0.0386257	0.202328	-0.143827	-0.087693	-0.141422	0.0615206	0.0937014	-0.095957	-0.195383	0.00328008	-0.0108085	0.0489091	-0.0811237	0.0301006	-0.00224511	-0.0158476	-0.0241252	0.0500685	0.0224358	0.00617345	0.0280014	-0.0309159	-2.47702e-15
ATAD3B	-0.88206	0.164751	0.216717	-0.206115	0.00638086	-0.0842484	0.095026	0.142845	-0.0642357	-0.14845	-0.0922828	-0.0127046	0.0038542	0.0186879	0.087069	-0.0136049	-0.0141433	0.0168372	0.141817	-0.0649095	-0.025531	-0.0189598	-0.00345153	-1.73623e-16
ATAD5	-0.379415	-0.666666	0.148995	-0.197873	-0.363297	-0.0563325	-0.052934	-0.256409	0.164556	0.0775019	0.180147	-0.0297295	0.235087	-0.0309659	-0.0292066	0.0990782	-0.0177811	-0.0380498	-0.0516379	0.0424071	-0.0701296	0.0348735	0.0293905	1.27324e-16
ATAT1	-0.430268	0.815927	-0.0434161	0.128108	-0.101735	0.0859874	-0.181683	0.130299	-0.104169	-0.0335174	0.0363183	-0.051395	-0.0975098	0.0480055	0.0589636	-0.0479429	0.0576511	0.0427029	-0.0746124	0.0703576	-0.0671011	0.0703979	-0.0667829	2.19923e-16
ATE1	0.232242	-0.855688	-0.0317028	-0.052903	0.172256	0.0964632	-0.117156	0.188501	0.271107	-0.00518546	-0.0917243	0.0301825	-0.00515061	-0.1189	-0.080632	-0.0936954	-0.0359248	-0.0332033	0.0417879	0.0279741	-0.0109618	0.0145041	0.0653884	-3.93546e-16
ATE1-AS1	0.321703	-0.239975	0.145039	-0.193857	0.104319	0.468319	0.0509133	-0.137404	-0.192715	0.285199	-0.146375	0.34873	0.0236299	0.0473083	0.0578199	-0.126144	-0.35637	-0.00540939	-0.124241	-0.0204223	-0.00706938	-0.134129	-0.29006	-4.39845e-16
ATF1	0.394772	-0.456811	-0.460517	-0.0793737	0.356242	0.220149	-0.213103	0.161892	0.218756	0.116558	-0.0278918	-0.0916956	-0.00278747	-0.0798556	-0.0681909	0.0325536	-0.104084	0.0763039	0.11297	-0.118982	-0.158432	-0.0439105	0.129549	-1.12566e-15
ATF2	0.551274	0.506784	0.0143602	-0.300462	0.259431	0.194424	-0.290627	-0.0681132	0.151423	0.184121	0.0206196	-0.0769019	-0.0817274	-0.0943429	0.0465511	-0.120463	0.0676719	0.113015	0.178437	0.0126255	-0.0848683	-0.0453009	-0.0232929	-6.16941e-15
ATF3	0.751774	-0.0672606	-0.0767296	-0.23763	0.0584649	-0.182384	0.170998	-0.281279	-0.0746505	0.0455495	0.233865	0.207941	-0.150387	0.0141997	-0.0513001	0.108127	-0.251165	-0.0186541	0.0902047	-0.0237325	0.0806585	-0.0392992	-0.0035877	-5.78744e-16
ATF4	-0.467236	0.244312	0.397379	-0.0385643	0.285475	-0.0920003	-0.0759283	0.0364347	-0.108811	0.160881	0.173093	0.230253	-0.203335	-0.37514	-0.208583	-0.0189728	-0.182179	0.0550593	0.176895	0.174253	-0.101922	-0.0788181	-0.0665846	-1.02264e-14
ATF5	0.425886	0.731051	0.15416	0.114144	0.0686442	-0.177858	0.175277	0.000853122	-0.250134	0.204656	0.0602758	0.016721	0.0953015	-0.121514	-0.11325	-0.0294623	-0.0886071	0.148413	0.00523145	0.014271	-0.065181	0.00778449	-0.000516826	1.03016e-15
ATF6	0.612595	-0.232063	0.301333	0.128891	-0.139788	-0.0990582	-0.364035	0.222004	-0.185247	0.224376	-0.233234	0.074332	0.132475	0.0792535	-0.0196011	0.0786216	0.103269	0.184923	-0.0783468	0.0973662	0.105327	0.0316756	-0.0688705	6.99122e-15
ATF6B	0.701552	0.51346	0.129904	0.0556789	0.0277528	-0.174405	-0.0187117	0.268435	0.140741	0.192497	-0.114189	-0.0406919	-0.014088	-0.169819	0.0616844	0.0221692	0.0556684	0.0260891	-0.0145556	0.086804	-0.0326882	0.0544863	0.012583	3.52021e-15
ATF7	0.88634	0.32414	-0.0681118	-0.0980298	-0.133243	0.0747636	0.0533135	0.156733	0.105818	0.0667132	-0.0417675	-0.065791	0.0183463	-0.0511731	0.0205288	-0.0159308	0.00864206	-0.0237555	-0.124428	0.0184431	-0.0253207	-0.04095	0.0142816	-1.6147e-15
ATF7IP	0.889841	0.277474	0.0104707	-0.0334976	-0.254796	0.0559015	-0.1004	0.00911751	0.132956	-0.1071	0.0362897	-0.0832262	0.0138295	-0.0634438	0.0222738	-0.0240807	0.0118554	-0.0332807	-0.0386739	0.0373016	0.0446298	0.0539538	-0.00527333	2.5812e-15
ATF7IP2	0.115177	0.0971589	-0.277971	-0.065345	-0.0792418	-0.125392	0.224762	-0.568957	-0.110217	0.0779148	-0.479856	-0.0566438	0.232214	-0.039302	-0.105063	0.111717	-0.0837926	-0.129631	0.231113	0.00439964	-0.111558	-0.000333153	0.281328	1.45409e-16
ATG10	-0.425243	-0.0607095	0.141598	0.117163	-0.403213	0.165052	-0.208916	-0.175844	0.0699143	0.448016	0.298394	0.0113713	-0.0865725	-0.0200543	-0.100519	0.00187349	-0.181599	-0.322508	-0.249955	0.00621289	0.070384	0.00858743	0.00167956	-1.25587e-15
ATG101	-0.748583	0.135931	0.281719	-0.330858	0.30125	0.0459022	-0.11166	0.0377838	-0.23971	-0.0603129	-0.0411401	0.129651	0.0714743	-0.0220219	-0.0160638	0.105451	-0.0593045	-0.119019	0.0228719	-0.0757481	-0.0428782	-0.054223	-0.0163159	3.79656e-15
ATG12	0.0588291	0.555999	-0.255512	0.363658	0.45279	0.0115762	-0.243344	-0.152413	0.360143	0.0584836	-0.0209728	-0.0368024	-0.0369402	0.162652	0.109175	0.0737243	-0.113481	-0.042068	0.00236883	0.0606312	0.054919	-0.0287998	-0.00230314	-7.60469e-15
ATG13	0.198396	0.895302	-0.180551	0.212774	-0.00588174	0.116106	-0.0430075	0.164421	-0.00540728	0.00303712	0.0461891	0.0781235	0.018647	-0.14911	0.0241126	-0.0103859	0.0326153	0.0387513	0.0444019	0.00355607	-0.0275234	-0.00112933	0.0441371	-3.47246e-16
ATG14	0.700589	0.351927	-0.375964	0.0799185	0.306029	-0.0675576	0.0477267	-0.145373	0.216194	0.107554	0.0848894	-0.100632	0.0871304	-0.0322781	0.0157611	0.0100778	-0.08511	-0.0228346	0.106556	-0.0545786	-0.0220541	-0.0557935	0.0750729	8.68116e-17
ATG16L1	0.407257	-0.0603085	-0.310709	0.201309	-0.0982671	-0.215169	0.285166	0.235128	-0.279113	0.275595	0.375754	0.0656632	-0.303889	0.024461	0.0270986	0.0246169	0.0732511	0.0896259	0.00297611	0.163499	-0.116954	0.229436	-0.0278466	1.37741e-15
ATG16L2	-0.143237	0.55058	0.332024	0.455745	-0.341626	0.0702984	0.0974949	0.227041	-0.0721911	-0.0489281	-0.165948	0.0774779	-0.0647625	-0.154898	0.0846987	0.192536	0.0537778	0.0268641	0.0607393	0.213157	-0.0634519	0.0715374	-0.0154146	-2.31498e-16
ATG2A	0.643545	0.205086	-0.220171	0.0467875	-0.169061	-0.0288578	0.161478	0.0479794	-0.134588	-0.477845	0.199776	-0.0422417	-0.0579764	-0.282408	0.0254478	0.0792433	0.0533651	0.0524975	-0.187506	0.0150073	-0.0734293	-0.0804202	0.0655691	-1.94458e-15
ATG2B	0.72402	0.273278	-0.146525	-0.268873	-0.191031	0.329592	-0.143873	0.107284	0.050995	-0.0811767	-0.0146668	-0.0228014	0.0103155	-0.105762	-0.00449419	0.15492	0.0440971	0.154204	-0.0136188	-0.168569	0.029578	0.0459747	-0.165734	-2.17608e-15
ATG3	0.134328	-0.33769	0.00824762	0.420559	0.563439	-0.113722	0.00667185	-0.0856467	0.144792	-0.256901	0.00210492	0.257872	0.0293914	0.0360428	0.213471	0.0337536	0.0890188	-0.0933718	-0.0781256	-0.0519487	-0.257994	-0.239383	-0.0394837	2.65065e-15
ATG4A	-0.70743	0.139406	0.250918	-0.0216708	0.315306	0.112941	-0.0642073	0.110189	-0.171109	-0.20366	-0.142736	0.0902001	-0.276776	0.0113409	-0.0766232	-0.230181	-0.104633	0.119909	-0.0313564	0.141635	-0.0566978	0.0157112	0.0596337	5.87425e-16
ATG4B	-0.327756	0.511086	-0.335966	-0.0265864	0.486406	-0.1625	0.112246	0.0628892	-0.298616	-0.150365	0.0596339	0.180876	0.0441162	-0.222131	-0.0475358	0.0947652	-0.095707	-0.0745003	0.0430058	-0.0570824	-0.0883346	0.00557755	-0.00079802	-6.08838e-15
ATG4C	-0.432949	-0.0396694	-0.545715	-0.0574636	-0.0699921	0.176886	-0.244279	-0.243791	0.228086	0.179196	-0.279166	-0.220776	-0.0516954	-0.120882	0.0744398	0.21759	-0.0506281	0.0742834	0.0957026	0.0501549	0.146844	-0.174571	0.0424722	3.47246e-16
ATG4D	-0.283516	-0.459291	-0.0158194	0.171674	0.12103	0.288742	0.407674	-0.0854486	0.180576	0.0182523	0.0782209	0.145537	-0.182976	-0.0920396	-0.0193267	-0.210295	-0.177816	-0.208258	-0.151706	-0.0950393	-0.358787	-0.143977	0.0643729	9.0284e-16
ATG5	-0.810398	0.223606	0.0535128	-0.170667	0.0474944	-0.00187667	-0.309138	-0.0438103	0.0188308	0.099016	0.0375532	0.0786685	-0.0534736	0.150822	0.0301547	0.0504603	-0.243672	-0.0714035	-0.0206365	0.0254738	-0.121591	0.0675183	0.172647	-1.38985e-14
ATG7	-0.27607	0.628615	-0.333933	-0.115304	-0.0638394	-0.0168786	0.160206	-0.103747	0.0649326	0.426816	0.0536108	0.119639	-0.174231	-0.177103	-0.0578956	-0.111918	-0.172101	0.156997	0.0186848	-0.0513763	-0.0922454	-0.0863245	-0.0929583	-1.90407e-15
ATG9A	0.418628	0.475142	0.292648	0.0143223	-0.000949235	-0.113228	0.085582	0.133	0.0990285	-0.38083	0.264609	-0.0331034	-0.239631	0.140463	-0.163661	0.0426053	0.105214	-0.0415716	0.294204	-0.155444	0.132916	-0.020878	-0.0445362	1.16241e-14
ATG9B	-0.347687	-0.136156	0.284907	0.202583	0.151976	0.244105	0.0823544	-0.448201	-0.0236851	0.0144045	0.483412	-0.0144012	0.0335111	0.170566	-0.0804827	-0.0941301	-0.047247	0.360832	0.0747336	-0.15582	0.0516719	0.0375241	0.037696	-2.22816e-16
ATIC	-0.785319	-0.112694	-0.371375	-0.143802	0.097968	-0.274667	-0.110378	0.142388	0.121867	0.0425165	0.14912	-0.0567844	0.0868155	-0.0153322	0.0525939	0.0946098	0.0552697	-0.0502455	0.113864	0.072066	0.0270871	0.0623848	-0.0671169	2.91108e-15
ATL1	-0.118184	-0.108382	0.614508	0.131862	0.274904	-0.304919	-0.102563	-0.0656305	0.168012	0.351423	-0.187753	-0.23706	-0.155665	0.251991	0.054221	0.132062	0.0741906	0.00351845	-0.0696867	0.103118	0.123655	0.0910101	-0.00616502	2.52332e-15
ATL2	-0.576596	0.0541036	-0.352192	-0.433359	0.0275284	-0.181041	-0.117154	0.201067	-0.0217316	0.0302998	0.164097	0.174843	-0.125277	0.0975761	0.184714	0.0806306	0.0589081	0.0865741	0.0871692	0.292394	-0.15802	0.0944034	0.0492038	5.24342e-15
ATL3	0.17589	-0.779911	-0.177936	0.3445	-0.102699	0.225938	0.256687	0.0982479	0.189331	0.11853	-0.00800905	0.0375965	-0.00782266	-0.0743048	-0.0542747	-0.0428755	-0.0223438	-0.0582636	-0.00720289	0.0144016	-0.0441927	0.0424542	-0.0606307	7.2806e-15
ATM	0.450038	0.352318	0.225202	0.0747705	-0.0109144	0.677421	-0.0435575	-0.0187973	-0.0652033	0.0824255	0.056082	-0.0958074	0.279778	-0.0495121	0.0287196	-0.0253415	0.181558	0.0888658	-0.000890758	0.0353507	0.00426105	0.0881209	-0.0174513	-1.07646e-14
ATMIN	0.787023	0.334288	-0.0367648	-0.301492	0.156824	0.170029	-0.117753	0.0450762	-0.00795651	0.100471	-0.17344	0.129179	-0.111974	-0.0277191	-0.0453505	0.109111	-0.0175073	-0.00215522	0.0109028	-0.12207	0.0198868	-0.0786686	-0.0329557	3.43195e-15
ATN1	0.61295	0.144839	-0.303637	-0.0346962	-0.372438	0.253023	0.223274	0.308844	-0.105612	-0.0157023	0.0659907	-0.0640846	-0.174095	-0.0857174	0.121073	-0.0413525	0.171087	-0.0179773	0.120328	0.0060162	0.165442	-0.0695639	0.108359	5.06401e-17
ATOH8	-0.447311	-0.611334	-0.314592	0.235699	-0.288787	-0.0539752	-0.189171	0.186746	-0.253853	0.0652947	0.0235915	0.120788	-0.0247374	0.0320664	-0.0314687	0.0363227	0.137232	-0.00312368	-0.00782129	-0.0863101	0.00180029	0.00301656	-0.0228961	8.82584e-16
ATOX1	-0.801334	0.267609	-0.0435215	0.396834	-0.0607318	-0.242427	0.140117	0.0569697	-0.0656741	0.0581209	0.0321193	-0.082619	0.047521	0.0786786	0.00349927	0.035365	-0.0621649	-0.0789711	-0.0492911	-0.00119578	0.0338878	0.0120751	0.0495429	-8.44966e-16
ATP10A	0.351176	-0.342912	0.461926	-0.504785	0.111204	0.289717	0.343125	-0.0631276	-0.0900943	0.0804686	0.0374125	0.0117445	-0.123041	0.0126588	0.0732156	0.0364409	-0.100879	-0.0800322	0.0986751	0.0059831	-0.080742	0.0120619	-0.041765	2.95159e-15
ATP10D	0.89122	0.196118	0.297958	-0.0314287	-0.0192789	-0.118795	-0.0132213	-0.00849407	0.056574	0.0741414	-0.184032	0.0630784	0.0390523	-0.0465587	0.0424673	0.0599862	-0.0306561	0.057709	-0.0462319	-0.00738396	0.00668785	0.0236408	-0.007964	-1.14591e-15
ATP11A	0.459587	-0.439831	-0.441312	-0.207611	-0.222806	-0.0869151	-0.0138457	0.286253	0.23147	0.0282492	0.200665	-0.14668	-0.171448	-0.0835615	-0.151449	0.0781361	0.13246	-0.0678069	-0.0911352	-0.0449945	0.0459128	-0.0202107	-0.0396702	1.73623e-15
ATP11B	0.849643	-0.0903179	0.168371	-0.279231	-0.0133238	0.0236621	-0.18724	-0.170328	0.0918083	0.174001	-0.0435159	-0.014615	0.039977	0.0582565	-0.089188	-0.07175	-0.0471023	-0.146602	0.043197	-0.0516947	0.0449683	-0.0779092	0.0597935	-8.03296e-15
ATP11C	0.677131	-0.117825	0.0248976	0.12105	-0.220993	-0.124836	-0.499266	-0.0414066	-0.0555193	0.0593077	0.0619914	-0.206394	-0.123797	-0.0746303	-0.106402	-0.00487144	0.112172	0.191483	0.109791	-0.0968279	-0.0189613	0.201167	-0.0121396	3.51297e-15
ATP13A1	0.378403	0.624955	-0.141045	-0.262505	0.149286	-0.184195	0.112248	0.345894	-0.262305	0.0366377	0.117974	-0.133874	0.0229336	-0.108929	0.110605	-0.112247	-0.035945	0.21065	0.0153879	0.0158385	-0.00921468	0.00899976	-0.0587595	-2.19923e-16
ATP13A2	0.698631	-0.146113	0.592622	-0.273478	0.0185594	-0.0672537	0.0958896	0.0341425	-0.0178399	0.0511987	-0.0661591	0.0631539	0.0028146	-0.00354307	-0.0570342	-0.11464	0.0374588	-0.0930695	-0.0135862	-0.068008	0.0498371	-0.0355151	0.0548284	-8.44966e-16
ATP13A3	0.816291	-0.454313	0.00166568	-0.133498	0.0330018	-0.0106619	0.068091	-0.16292	0.102694	-0.0575668	-0.0765925	-0.0817095	0.112384	0.0851934	-0.123251	0.0306432	0.0084297	0.102268	-0.00769303	0.0183685	0.050899	-0.00199021	-0.0334739	-3.47246e-16
ATP1A1	0.273914	-0.885212	0.0302826	0.21538	-0.112061	-0.0240768	0.0104775	0.222393	-0.0244211	0.0129195	0.0960189	-0.0668324	-0.0444775	0.011465	-0.00177907	-0.0386192	-0.0779231	0.0253204	0.0597497	0.00242489	0.0541116	0.00851229	-0.00410435	1.53946e-15
ATP1A2	0.537496	0.0735223	0.723368	0.045309	-0.0435278	-0.0801453	-0.0874764	0.121981	-0.0356933	0.245529	-0.0523286	-0.203247	0.0614606	-0.101486	-0.0929773	0.0264911	0.056811	-0.00490921	0.0187123	0.0813951	-0.0521203	0.0600381	-0.0628623	1.04174e-16
ATP1B1	-0.0515411	-0.543946	-0.350866	-0.231055	0.498242	0.110244	0.095814	0.157515	-0.238217	0.212428	-0.0899788	-0.0523912	-0.0463017	0.128009	-0.0094798	0.215061	0.196967	-0.0922181	0.0124907	-0.0608367	-0.0115606	-0.038137	-0.0158802	-2.65643e-15
ATP1B3	0.268193	-0.0853046	0.682864	0.0759129	0.410827	-0.359679	-0.0874248	-0.000431052	-0.0814666	-0.13767	0.122854	0.0627181	0.00805878	0.0687783	0.193182	-0.032311	0.122412	0.19262	0.0275215	-0.019638	-0.00456065	-0.0146442	0.0412043	8.10241e-16
ATP23	-0.330519	-0.372821	-0.0598511	-0.110801	-0.15119	0.0854683	-0.379005	0.431637	0.373925	0.0044649	0.312786	-0.156139	-0.111984	0.0200156	0.0456896	0.13673	-0.0336296	-0.256683	0.0351451	-0.0852309	-0.0103384	0.0659324	-0.00600098	5.78744e-18
ATP2A2	0.204489	-0.604337	0.327011	-0.312266	-0.247519	-0.18027	0.240793	0.178619	0.182434	-0.114906	0.0577785	-0.252456	-0.0506758	-0.0980168	-0.139256	0.155791	0.077993	0.011465	0.00697382	-0.035045	0.146903	-0.0689939	0.0404717	1.43528e-15
ATP2A3	0.365539	0.662019	-0.0583164	0.111756	0.118692	0.31717	0.0583274	0.0279476	-0.0721081	-0.113153	0.228933	0.236157	-0.172065	0.0446313	-0.0904256	-0.32818	-0.03284	-0.0128961	-0.0362674	0.0975914	0.039367	-0.0778382	-0.000679275	4.34058e-16
ATP2B1	0.793459	0.119069	-0.20094	-0.443632	-0.106253	-0.262313	-0.0578214	-0.13728	0.0053642	0.0382257	0.00992069	-0.0213528	0.0118421	-0.0668615	-0.0140759	0.0448588	-0.0589532	0.00749342	-0.0277359	-0.0197347	0.0159523	-0.0515228	-0.0175249	6.43325e-16
ATP2B4	0.733469	-0.308718	0.163801	0.439537	-0.135262	0.0764963	0.144011	0.022133	0.187117	-0.10273	0.10775	-0.130114	-0.0785854	0.0359818	-0.00216992	-0.0728254	-0.0606017	-0.000209247	0.0379502	0.0213817	-0.0101885	-0.0510475	-0.078434	-2.5349e-15
ATP2C1	0.499003	0.564193	0.286498	-0.373573	-0.143625	0.060689	-0.0135899	-0.18957	0.0674486	0.044771	-0.0292104	-0.167894	-0.157125	0.0637359	-0.0564612	-0.0961654	0.0726558	0.176366	-0.160753	-0.0643096	0.0710462	-0.0110663	-0.0479417	4.91932e-17
ATP5F1A	-0.822357	0.460321	0.142336	-0.0561259	-0.0737545	0.0815181	-0.164051	-0.0189712	0.137628	-0.120706	-0.0232039	0.0113807	0.0243576	-0.0511766	0.0357377	-0.0487966	0.0187205	0.0335691	0.0410612	-0.0386029	0.0163723	-0.00162841	0.0555998	-1.46422e-14
ATP5F1B	-0.938763	0.234911	-0.0762707	0.051748	0.107783	-0.0688866	0.00560874	-0.0571976	0.0762253	-0.0504763	0.118293	-0.018666	-0.0104485	0.00528958	-0.0751089	-0.0199142	0.0264913	0.0466086	-0.0182589	-0.0564713	-0.00583188	-0.00447181	0.00736622	1.5192e-14
ATP5F1C	-0.742478	0.425786	0.0897612	0.408698	0.128133	-0.027057	-0.127095	-0.141833	0.103645	0.0516665	0.0175003	-0.0347755	0.073186	0.0499646	0.0929585	0.0090953	0.0151206	0.046603	0.0337915	-0.0380504	-0.0414375	-0.000891238	-0.0266383	5.16818e-15
ATP5F1D	-0.72073	0.489905	0.164885	0.252589	-0.155521	-0.0688302	0.227813	0.0782073	0.0072582	-0.0906391	0.0444461	0.109088	0.0863365	0.120272	-0.0661766	-0.00579484	-0.0375534	-0.0153492	0.062267	-0.00244946	-0.000547768	-0.0863666	-0.0339066	1.44107e-15
ATP5F1E	-0.476039	0.639765	0.00231081	0.239187	0.233464	-0.205961	-0.144618	-0.262553	-0.0331446	-0.00229218	-0.110383	0.245502	0.137989	-0.0170543	-0.124597	0.050671	-0.0154901	-0.0083874	0.0233715	-0.0515115	-0.00547409	0.0349779	0.0659575	-2.94581e-15
ATP5IF1	-0.843356	0.162038	0.314538	0.252682	0.0592853	0.0553515	-0.0425623	-0.0745884	-0.0328355	-0.167697	-0.0628549	0.0176442	0.100941	-0.135708	0.0194478	0.0045483	-0.0326378	-0.00971999	-0.109443	0.0352282	0.0232576	0.0888962	-0.0216496	3.0847e-15
ATP5MC1	-0.946265	0.0607081	-0.167049	0.00420645	0.0144906	-0.0286273	-0.0941594	-0.00832191	0.102677	0.0281742	-0.160741	-0.0820245	0.0302175	0.0551046	-0.0667334	-0.0155404	0.036444	-0.0147089	-0.0468034	0.0619942	0.0301887	-0.0306798	-0.0321309	-4.39845e-16
ATP5MC2	-0.72836	0.549304	0.303648	0.158673	-0.136165	-0.00758175	0.0212588	-0.00416936	0.0374273	0.103743	0.0462373	0.0510047	0.0546135	0.0514112	0.0325238	-0.0120467	0.000260217	-0.0376302	0.0117809	-0.0410826	-0.0238077	-0.0358576	0.0498416	3.95282e-15
ATP5MC3	-0.68538	0.45796	0.355568	0.263636	0.228505	-0.087479	-0.146552	-0.0928029	0.0500327	-0.0642248	-0.0324529	-0.0113402	-0.00974196	0.10174	0.071725	-0.00974024	0.0556996	-0.000303103	-1.11507e-05	-0.0761578	0.0241414	0.0253568	0.0318464	7.188e-15
ATP5MD	-0.679513	0.390494	0.216904	0.471878	0.217156	0.0235819	-0.0424059	-0.0338546	0.159068	-0.0721964	-0.00819665	-0.132168	-0.00435431	0.0917334	-0.0513669	0.0516766	0.0117909	-0.0122033	0.0269593	-0.0053523	0.0478566	-0.00587139	-0.0155688	-2.34391e-15
ATP5ME	-0.769989	0.374546	0.170924	0.340836	0.202086	-0.0478537	-0.107985	-0.0931363	0.0404562	-0.0710738	-0.0695671	-0.0698559	0.145733	-0.00253594	-0.0376965	0.00375939	-0.052221	-0.0417763	-0.0475939	0.0176331	0.106531	-0.020528	0.00878626	9.2599e-17
ATP5MF	-0.822249	0.404624	0.0348632	0.283249	0.185266	-0.145569	-0.0773036	-0.0266638	-0.0481504	-0.071378	-0.0397293	-0.00907349	-0.00662258	0.0415057	-0.0108315	-0.0306018	-0.0114166	-0.0316536	0.0136079	0.0302278	0.0427269	0.00821766	0.0228132	-2.3034e-15
ATP5MF-PTCD1	-0.488866	0.209184	-0.0257246	-0.0404957	-0.146866	0.105086	0.449521	-0.293144	-0.177565	0.202146	-0.200837	-0.115517	-0.16953	0.0284421	-0.0565783	0.310451	0.00649625	-0.0647159	0.030809	-0.0450648	0.277978	0.181938	-0.146798	-2.95159e-16
ATP5MG	-0.652108	0.403075	0.0317184	0.533813	0.124916	-0.0902703	-0.140522	-0.156155	0.127756	-0.0653437	-0.138725	0.0165284	-0.0173411	0.0593312	0.0106649	0.0464592	0.0546879	-0.00803993	-0.00284523	-0.0226154	0.0914995	-0.00960507	-0.0140723	8.73903e-16
ATP5MPL	-0.799126	0.372689	0.188313	0.307137	0.108087	0.0703995	-0.120051	-0.00407443	-0.00315945	-0.094005	-0.0156959	0.0594004	0.0910008	0.0752446	0.0125628	0.0875527	-0.0390487	0.0308531	-0.102949	-0.102582	-0.0344323	-0.0229435	0.0440385	-1.26166e-15
ATP5PB	-0.851051	0.218161	-0.0545016	0.308438	0.217195	-0.01668	-0.100683	-0.0642531	0.136076	-0.050736	-0.050395	-0.03749	-0.099297	0.0553366	-0.0277241	0.00843334	-0.0358821	0.0481587	0.144892	-0.00280408	0.0620208	0.0188825	0.026204	1.18642e-16
ATP5PD	-0.691866	0.159873	-0.0818701	0.642981	0.0737454	-0.046341	-0.0585174	-0.111087	0.0877629	-0.0789028	-0.0214648	0.116304	0.0413261	0.0812314	0.0658748	0.0706238	-0.0513037	0.0161216	0.0197764	-0.0371565	-0.0233761	0.0388156	-0.00425244	-2.34391e-16
ATP5PF	-0.86605	0.297589	0.0576625	0.27442	0.11583	-0.066092	-0.137074	0.0317461	0.0716471	-0.0713024	-0.0483241	0.0535769	0.0950682	0.0838182	-0.00959041	0.0665276	-0.0299439	0.0191429	0.0305477	-0.0476585	0.0643912	0.0225527	0.00767761	3.70975e-15
ATP5PO	-0.770444	0.524087	-0.000148443	0.290409	0.0313054	-0.0172219	-0.0488572	-0.0956553	0.0786205	-0.0613946	-0.0318071	0.024572	0.0289984	0.106313	0.000110252	0.0436737	-0.0451196	-0.0550915	-0.056695	0.020127	-0.00682199	-0.00259201	0.0154171	-6.36618e-16
ATP6AP1	0.553771	-0.461816	0.304766	0.315092	0.330572	-0.0867879	0.0581349	0.132586	-0.205012	-0.0694695	0.167079	-0.124118	0.171454	0.0795626	-0.0826965	-0.0078992	0.0355835	-0.0192671	-0.113308	0.0383869	-0.009964	-0.0338369	0.0114131	-4.9309e-15
ATP6AP1L	-0.0660455	0.169857	0.367455	-0.130521	-0.0571948	0.359234	0.301599	0.268331	-0.204485	0.424313	0.170483	-0.00244086	-0.131545	-0.291527	-0.0847586	-0.288167	0.0398456	-0.0626298	0.104191	-0.0758446	-0.09087	0.115709	0.179548	1.04174e-16
ATP6AP2	0.771882	-0.289493	0.301729	0.195875	0.210311	0.140941	-0.0924705	0.0115177	-0.104372	-0.0541547	-0.0905479	-0.19181	-0.0406583	-0.0286051	-0.116772	-0.00510272	0.00613422	0.0252035	-0.124977	0.16094	0.0299624	0.00401635	0.0121849	3.95861e-15
ATP6V0A1	0.824209	0.114912	-0.14881	0.369481	0.0724443	-0.162476	0.141036	-0.0861947	0.200482	-0.146092	0.0935669	0.0163761	0.0139828	-0.0373102	-0.0373554	0.00349988	0.0288916	-0.0420729	-0.00213699	0.00558895	-0.0704201	-0.0479885	0.079933	7.89624e-16
ATP6V0A2	0.474591	-0.11737	-0.165683	-0.63947	-0.0796346	-0.273145	-0.103642	0.20446	0.0955151	-0.129161	-0.123447	0.127439	-0.140445	-0.162519	-0.186566	0.157992	0.0983991	0.0748459	-0.0496168	0.00554766	-0.0500575	-0.0868675	0.00996384	-3.36937e-15
ATP6V0B	-0.460782	0.66473	0.312009	0.122908	0.316759	-0.103005	0.0854568	0.198045	-0.189638	-0.000525248	0.037885	-0.0233264	0.0232585	-0.0670809	0.00945575	-0.0191643	-0.0100815	0.0719716	-0.093231	0.107556	0.0624446	0.0216879	-0.050362	-9.4914e-16
ATP6V0C	0.371255	0.171819	0.498682	-0.185367	0.19158	-0.320727	0.368328	0.15557	-0.157834	-0.180622	0.251727	0.242519	-0.137689	-0.0943199	-0.0802869	0.0801806	-0.0470804	-0.0256321	-0.128125	-0.0357034	-0.0783844	0.032208	-0.0444315	7.88828e-15
ATP6V0D1	-0.0109756	0.858608	0.276563	0.0425	0.235399	-0.20403	0.0302255	0.107364	-0.0332377	-0.109129	0.0876572	0.141184	0.0273792	-0.0527599	0.0358024	0.00563079	0.0564428	0.130045	0.00372624	-0.0191751	0.0158431	0.0428728	-0.0827793	-3.80813e-15
ATP6V0E1	0.397236	0.488684	0.0186197	0.524665	0.186951	-0.246499	-0.359249	0.0113758	-0.156067	0.112632	-0.0580133	0.0628449	0.0144142	0.216783	-0.0716035	0.0440386	-0.0545403	-0.00258786	0.0140214	0.0208131	-0.0167439	0.00911192	-0.0163928	-1.44686e-16
ATP6V0E2	-0.31828	-0.39193	-0.409564	-0.227106	0.00902626	-0.224826	0.103926	-0.325195	0.105748	-0.264499	-0.153361	0.106699	-0.06846	-0.102907	-0.15383	-0.0485693	0.26543	-0.145512	-0.206464	0.0456806	-0.23282	-0.0889668	-0.0527398	9.59268e-16
ATP6V1A	0.676606	0.695291	-0.0679088	-0.137157	0.0704195	-0.0141084	-0.111371	-0.00933673	0.0688485	-0.0823678	-0.0336712	0.0387445	-0.0102905	-0.0365869	0.0140896	0.0302395	-0.000261649	-0.0223652	-0.00381845	0.0140108	-0.00869146	-0.0134285	0.00442516	1.85198e-15
ATP6V1B2	0.768503	0.556185	0.110114	0.126909	0.135536	-0.145299	0.0163575	-0.0834807	0.0421128	-0.0437436	-0.0450325	0.0357412	0.101821	-0.00273295	-0.0266008	0.0689775	0.021028	0.0277409	0.0048629	0.00131606	-0.00551363	0.0267489	0.0172468	-1.3832e-15
ATP6V1C1	0.772996	0.441283	0.0273284	0.0371038	0.289108	-0.126862	-0.134972	-0.0943122	0.0358123	-0.172051	0.022125	0.11647	0.0588706	-0.0416492	0.0644172	0.0913963	0.0457812	-0.000634124	0.00954151	-0.0859779	0.0098508	-0.00266125	-0.0806689	2.12399e-15
ATP6V1C2	-0.379453	-0.530441	0.60877	-0.211575	0.0244527	0.00180347	0.0992353	0.021887	-0.185443	-0.109075	0.0906118	-0.130469	-0.0855876	0.122622	-0.159194	-0.0302881	-0.0423353	-0.0921087	-0.0430048	0.0586425	-0.0154045	-0.089049	0.066952	2.74325e-15
ATP6V1D	-0.281621	0.579953	0.0614308	0.149133	0.435819	-0.324661	0.0416375	-0.277244	0.19197	-0.104427	-0.122616	0.197393	-0.113188	0.126695	0.054669	0.181423	0.0368669	0.0386	-0.0903931	-0.0509718	-0.0243759	-0.0537697	0.0276185	-3.1339e-15
ATP6V1E1	0.109714	-0.059971	0.0999962	0.676603	0.327692	-0.256517	-0.45337	0.00310869	-0.138124	-0.102907	0.128142	0.154505	0.0101052	0.0431133	-0.0189913	0.158845	-0.0904058	0.0494708	-0.138675	0.0308332	-0.0309682	-0.056732	-0.073118	-5.39244e-15
ATP6V1E2	-0.198231	-0.587044	0.0803547	-0.197474	0.1625	0.124866	-0.24167	0.234047	-0.320272	0.297993	-0.10004	0.0445827	0.150483	0.111369	-0.178178	0.114307	0.131075	0.12757	0.166458	-0.205209	0.107319	-0.124424	-0.0441229	1.42371e-15
ATP6V1F	-0.00726029	0.708963	0.0896288	0.527121	0.324665	-0.212605	-0.150462	-0.0494492	0.0877765	-0.0163831	-0.0137848	0.0312684	-0.0311684	-0.0876003	0.0625418	0.0434171	0.0324388	-0.00574378	0.0331237	0.0110169	0.0704844	-0.0254829	-0.0650623	3.55349e-15
ATP6V1G1	0.0824853	0.570717	-0.0469044	0.365953	0.603082	-0.0495472	-0.262826	0.13095	-0.176833	0.0279314	-0.0641423	0.0231287	-0.00763987	-0.0212642	-0.0225653	0.0905011	-0.0111822	0.125579	-0.0718406	-0.0856785	0.0188631	-0.053797	-0.0375687	-2.43072e-16
ATP6V1G2-DDX39B	-0.395926	-0.638542	-0.105043	-0.215748	0.00759771	0.0916259	0.0799614	-0.0561148	0.275118	-0.0176858	0.0842132	0.0567675	-0.02074	0.140615	-0.360552	-0.0220628	-0.104819	-0.260136	-0.121761	-0.159481	-0.0366996	-0.0464336	0.0224595	5.55594e-16
ATP6V1H	0.5777	0.28287	0.00856824	0.216626	0.229892	-0.400575	0.207889	-5.27636e-07	-0.160413	-0.0301766	0.203622	0.0857895	-0.00960055	0.134671	-0.052314	0.0393036	0.0505905	0.261234	-0.234788	-0.211691	-0.0970137	-0.0382079	0.0559561	-9.00381e-15
ATP7A	0.615976	0.211901	-0.239921	-0.147598	-0.0497787	0.33468	-0.170079	0.0124289	0.0423486	-0.229976	-0.223897	0.04734	0.0575387	0.0455688	0.00590707	-0.0288738	0.0649633	0.286282	-0.335145	0.1068	0.133906	0.104666	0.0255684	1.45843e-15
ATP7B	0.339328	0.500598	0.334937	-0.192824	-0.0110347	0.448085	0.105962	0.208254	-0.110202	-0.0502879	0.0862718	-0.119419	-0.129077	-0.0892489	0.12501	-0.266403	0.0819721	0.0335551	-0.00840124	0.113447	0.148008	0.163177	-0.111687	-1.21536e-16
ATP8A2	0.190851	0.840763	-0.217562	-0.166827	0.0150322	-0.139277	-0.173457	-0.199541	0.00932834	0.058713	0.0624637	0.10824	-0.0118562	-0.0445495	-0.155517	-0.115726	-0.0813535	0.00611503	0.122673	-0.0508597	-0.00251197	0.0913147	0.0225825	-1.15749e-16
ATP8B1	0.512211	-0.0179286	0.145685	-0.523234	0.0963608	-0.209804	0.427073	-0.259565	0.17501	-0.0289975	-0.0505013	-0.196912	0.143047	-0.0066926	0.0344525	-0.00218213	-0.0797311	-0.142022	-0.027526	0.0743563	0.00445123	-0.0929407	-0.0573331	4.16696e-16
ATP8B2	0.301598	-0.610161	0.545976	-0.293639	0.070603	0.203632	-0.131375	0.0764973	-0.105851	-0.116806	0.0262745	-0.0962682	0.0568201	-0.135664	-0.0036337	0.124262	-0.00480767	-0.0341179	-0.0611867	0.0385667	0.0449021	-0.0430285	-0.0262338	-2.08348e-16
ATP9A	0.831298	0.145163	0.332862	-0.180159	0.0927531	0.0299489	0.114855	-0.178394	-0.0283763	0.0966908	-0.148731	0.0855299	0.0288635	-0.0253522	-0.0537016	0.148829	0.0652606	-0.0146958	0.00482144	0.0239565	-0.0307639	-0.102386	0.0865945	1.03016e-15
ATP9B	0.437959	-0.0812316	-0.798612	0.196952	0.00638138	-0.0546668	0.163334	0.0481961	-0.0473066	-0.0991348	0.148428	0.0431893	0.141969	0.0646227	-0.0516295	-0.0634633	0.100326	-0.0805958	-0.03609	-0.00431371	-0.000362979	-0.0770272	0.0468017	-5.67169e-16
ATPAF1	-0.283293	-0.423459	-0.101126	0.135108	0.326571	-0.196371	0.142069	-0.228769	-0.0263474	0.499667	0.210532	-0.111286	0.180409	0.203777	-0.0779088	0.126074	0.156721	-0.0727118	0.00866311	-0.000332803	0.195767	0.149586	-0.0220963	5.38232e-15
ATPAF2	-0.395899	0.416649	-0.23548	0.181639	0.345405	-0.185773	0.318002	-0.236643	0.218792	0.0243769	0.124308	-0.255984	0.0641327	-0.0879255	0.123226	0.0503423	-0.130376	0.100524	-0.127831	0.0641725	-0.159574	0.0267137	0.193743	-3.35671e-16
ATPSCKMT	-0.415784	-0.351174	0.0726167	-0.132566	0.242742	-0.275635	-0.393871	0.413489	0.0299282	0.170736	0.0172557	0.113493	-0.0488577	-0.0583681	-0.172435	-0.117132	0.243211	-0.00353233	-0.0554258	0.0492222	0.135069	-0.130581	-0.165897	8.73903e-16
ATR	-0.194717	-0.538788	-0.174278	-0.226747	0.025491	0.276673	-0.169371	0.0205212	-0.200156	-0.0622925	-0.152021	0.133839	0.0419653	-0.00151735	-0.0461589	0.20875	-0.282952	0.198922	0.00474479	-0.0371	0.340032	-0.267465	-0.20754	-2.18186e-15
ATRAID	-0.26358	-0.719511	-0.194902	0.391263	0.27508	0.110106	0.0556441	-0.015327	-0.216858	0.00434362	0.0268077	0.0346531	0.180148	0.113152	-0.112276	0.0527367	-0.00159308	-0.110368	-0.0332407	0.0202905	0.0615388	-0.0285077	0.0521844	6.62083e-15
ATRIP	-0.235426	-0.490714	-0.216173	0.213872	-0.26733	-0.0552557	0.42348	-0.140688	-0.128309	0.0248191	-0.103445	-0.169636	0.15673	-0.120291	-0.0428927	0.017691	0.253981	-0.280185	0.0348071	0.0403509	0.0766902	-0.295701	-0.0272245	2.6492e-15
ATRIP-TREX1	-0.508227	-0.168402	-0.0139507	-0.288989	-0.307592	-0.0552092	0.0796901	0.334167	-0.0947035	0.0158493	0.185528	0.249141	-0.38094	0.177864	0.091734	-0.130781	0.120467	-0.042826	-0.11976	0.0240064	-0.041813	0.245897	0.111791	-8.68116e-17
ATRN	0.743128	-0.548879	-0.157122	-0.0418194	-0.193559	0.103972	0.151924	0.0899149	-0.0118574	-0.0361262	-0.00532842	-0.131799	0.0677788	0.0344607	-0.00676053	0.0547215	0.0219465	-0.0308108	-0.0594139	-0.00234021	0.0265549	-0.0848986	0.00832927	1.45843e-15
ATRNL1	0.0246599	0.112856	0.497286	0.412457	-0.108717	0.542216	0.349065	0.0265647	-0.0792797	0.231755	0.0689228	0.0512662	0.0224641	0.0715861	0.00349613	0.0462087	0.0582217	0.195665	-0.0847277	-0.0111101	0.0572633	-0.0920372	0.0706699	-1.21536e-16
ATRX	0.56773	0.537563	-0.42129	-0.0386973	0.079608	0.207128	-0.180291	-0.0735854	0.253324	0.0284864	-0.100397	0.0173296	0.124853	-0.00732268	-0.0100523	0.00736977	0.077086	0.107967	0.0399773	-0.0607189	0.0478557	-0.0345658	0.0709651	1.86355e-15
ATXN1	0.164983	0.693522	-0.301185	-0.0818599	-0.113872	0.413613	0.21768	-0.0489151	0.312715	-0.13841	-0.00154722	-0.0401222	0.111066	-0.0559697	-0.115281	0.00469281	0.0589826	-0.0284617	-0.0212421	0.0625853	-0.0516728	-0.0116328	-0.0420956	2.08348e-15
ATXN1-AS1	-0.467399	0.305561	0.193835	-0.227536	-0.0216094	0.389838	0.118738	-0.280981	0.113598	-0.00483649	-0.0707029	-0.0844182	0.0356136	0.169312	0.00019809	0.158626	-0.049389	0.107925	-0.215884	0.208599	0.316499	0.238998	0.108112	-3.47246e-17
ATXN10	-0.866637	0.200487	-0.357052	0.0942961	0.0261847	-0.0349557	0.101053	0.0501559	0.0124673	-0.00219043	-0.0983653	0.025568	0.0301321	-0.00482576	0.0119047	-0.0541817	0.0866475	-0.00746791	0.114427	-0.133856	-0.0462754	0.0464089	0.0190676	-8.71009e-15
ATXN1L	0.623879	-0.276845	-0.485877	-0.179247	-0.22081	0.282973	0.202737	-0.0541866	0.109375	-0.00226947	0.0176381	0.0117724	0.0153283	0.162274	0.0267839	0.0229838	0.0553008	0.130893	0.0287219	-0.0722107	0.161224	0.00523204	0.0239634	1.47869e-15
ATXN2	0.691005	-0.266808	0.0181729	-0.132848	-0.108726	0.119896	0.0955396	0.347343	0.20822	0.0661068	0.116305	-0.148068	-0.234374	-0.207581	-0.0693231	7.09687e-05	0.168809	-0.11962	0.0137816	0.00555427	-0.0415722	0.175035	0.126413	5.49807e-16
ATXN2L	0.369149	0.623686	-0.22174	-0.332662	-0.056942	0.047468	0.178022	0.237975	-0.13254	-0.114465	0.228506	-0.00928968	-0.16991	-0.210857	-0.131509	-0.0222347	0.122255	0.134785	0.0154344	0.0385217	0.100909	-0.0253957	-0.0366123	-1.50473e-16
ATXN3	0.296842	-0.0134775	-0.143658	0.13063	0.270178	0.0391562	-0.415663	-0.000794215	-0.103165	0.503633	0.235074	0.235139	0.061887	-0.254006	0.0935676	-0.207184	-0.0911471	0.0140596	0.198316	-0.110099	-0.246596	-0.0727098	0.0759926	-4.27113e-15
ATXN7	0.518208	-0.498601	-0.483378	-0.203884	-0.163777	0.0227811	0.0750512	-0.177781	0.0137944	0.0993166	0.0913136	-0.0882257	0.0144273	0.029413	0.13193	0.0144752	0.0924548	0.0709294	0.177955	0.00673271	-0.174568	0.101034	-0.110527	-3.10785e-15
ATXN7L1	0.719225	0.0375764	-0.444067	0.15527	0.00060094	-0.0375678	0.204675	-0.166833	0.00149119	0.180026	-0.0874742	-0.202066	0.0656702	-0.125593	0.143563	0.136255	0.0268118	-0.0672496	0.0330295	-0.0588015	0.0677122	0.184761	0.0139501	1.86283e-17
ATXN7L2	-0.319404	-0.0137881	-0.677846	-0.151	0.0432996	0.0128533	0.122015	0.290378	-0.222123	0.154505	-0.227867	0.104268	-0.218317	-0.0853005	0.272604	-0.110683	0.0897256	-0.0901385	0.0208931	-0.0257796	0.13007	-0.0254537	0.0437812	-1.83751e-16
ATXN7L3	0.137734	0.690725	0.277704	-0.245257	-0.338997	0.0673678	-0.0422399	0.207801	-0.156146	-0.0646201	0.239278	0.00685166	-0.298977	-0.0220443	-0.0335668	-0.0323174	0.00949114	0.000819162	0.0347726	0.0131307	0.0162968	0.0110719	0.149907	-4.62416e-15
ATXN7L3B	0.574992	0.440471	-0.4859	-0.260107	-0.135543	0.186367	-0.108363	0.0146443	0.0592611	-0.0619214	-0.11016	0.0569998	0.0620736	0.0427489	0.0342241	-0.0699089	-0.103169	-0.140328	0.0780115	-0.00146879	0.145656	0.106862	0.0550062	-3.87758e-15
AUH	0.356302	0.0831276	0.224006	0.415525	0.233051	0.362958	-0.29179	-0.0989917	0.213077	0.0864936	0.153602	0.0374772	0.215568	0.0152774	-3.04113e-05	0.161151	-0.110505	0.19519	-0.206599	-0.12504	0.00950365	0.312842	0.0718629	-2.19923e-15
AUNIP	-0.547646	-0.244913	0.0282024	-0.3666	-0.321439	-0.222106	0.038413	0.0413313	0.184447	0.26641	-0.0361478	0.101474	0.144478	0.223109	0.027526	-0.210101	0.0711762	0.15448	0.0904032	-0.0345939	0.0259168	-0.177735	-0.215317	-7.52367e-16
AUP1	-0.236303	0.582682	-0.493957	0.0650827	0.415797	-0.0932269	0.166909	0.0805804	0.0837401	0.0865542	0.178778	-0.0272179	-0.208635	0.0102709	0.0507117	0.139818	0.00869405	0.0986728	0.0440374	0.0953351	-0.0599468	0.0162128	0.0531609	2.43072e-15
AURKA	-0.641023	-0.403315	0.381353	-0.197257	-0.349844	-0.172964	-0.0660195	-0.150363	-0.0315526	0.0554189	0.108341	0.0608273	0.0356239	-0.088666	0.100267	-0.0907291	0.0271828	0.00280425	-0.0324826	0.0851521	0.0194375	0.0684667	-0.0421	-5.78744e-16
AURKAIP1	-0.966057	-0.0186322	0.127309	0.05618	0.064523	-0.120063	0.0226646	-0.0052798	-0.00978907	-0.0268405	0.026667	0.0762494	0.0418266	0.0633239	0.0729872	-0.0217479	-0.0470666	-0.0187542	0.0252803	0.0175821	-0.0714057	-0.0182088	0.0075556	6.59479e-15
AURKB	-0.657884	-0.353467	0.394025	-0.219751	-0.347394	-0.192417	0.015825	-0.111889	-0.00799722	0.0746164	0.123101	-0.0175247	0.113626	-0.0403408	0.0723841	-0.0831706	-0.0160743	-0.019636	-0.0125674	0.0964735	0.0683263	0.0418908	-0.0625042	-9.83864e-17
AUTS2	0.770818	0.0262471	-0.0601578	-0.179321	-0.0625355	-0.0993891	0.197014	0.405559	0.0949091	0.0256842	-0.121287	-0.148513	0.111638	-0.115474	0.190078	0.0211757	0.111087	-0.104476	0.104451	0.0471963	0.0765694	-0.0346237	-0.00539358	1.67334e-15
AVEN	-0.596322	0.389854	0.259548	-0.335859	0.15355	-0.0581681	0.122693	0.0373276	-0.097514	0.28288	-0.146527	0.227377	-0.118574	0.00616474	0.0835222	-0.0610952	-0.0513362	0.0618589	-0.0499291	-0.159251	0.132514	0.0888551	-0.146838	-5.6196e-15
AVIL	0.41079	-0.587271	0.0823759	0.0442305	0.229844	0.28442	-0.0669814	-0.0593042	-0.254448	-0.0237548	-0.0325409	-0.0974502	-0.118865	-0.199017	-0.0803135	-0.0332277	-0.0878963	-0.25349	-0.0303686	-0.1839	-0.183576	-0.103942	-0.217977	8.10241e-16
AVL9	0.580648	0.0507391	0.0736795	-0.401896	-0.124746	0.0673707	-0.136436	-0.331083	-0.0341099	-0.0758947	0.0389169	0.0371026	-0.0391533	-0.358807	-0.0955708	0.0160104	0.0708261	0.110053	0.110004	-0.00862284	-0.344165	-0.218386	0.0082441	4.20747e-15
AVPI1	0.659023	-0.378946	-0.462139	0.273197	0.0221761	-0.147973	-0.110305	-0.0320007	-0.201666	-0.0912944	0.0531148	0.0519676	0.062446	0.0725184	0.0672878	0.0254163	0.0828512	-0.0786703	-0.0044582	0.0205278	0.0538327	0.0432872	-0.105721	-1.59155e-16
AVPR1A	0.227406	-0.644073	0.278513	0.142588	-0.0983155	0.253714	-0.00398979	0.228137	0.174167	0.0694957	0.0697148	0.256248	0.198274	-0.10333	0.124054	-0.00656556	-0.277565	-0.016358	-0.0246841	0.205744	0.133798	0.0139993	1.04432e-06	-3.24097e-16
AXIN1	0.661535	0.0432875	-0.26498	-0.35232	-0.0224557	-0.114468	0.3623	0.120738	-0.165076	0.185469	0.0614216	0.130716	-0.10068	0.247564	0.141683	0.0674994	0.0658345	-0.143511	-0.0363739	0.00875021	0.0418414	0.00497527	0.0063377	1.99088e-15
AXIN2	0.597133	0.322409	-0.173388	0.160624	0.302486	0.217585	0.245897	-0.0929059	0.101095	-0.175878	0.097859	0.0203297	0.278418	0.200843	0.0342388	-0.158182	-0.0284599	-0.0442934	0.0807971	0.165001	-0.0595106	0.200903	0.00798435	-3.2236e-15
AXL	0.428033	-0.432596	0.33554	-0.388339	-0.331445	0.00228962	0.282021	-0.277188	-0.0350286	0.206234	0.0953568	-0.0397565	-0.100955	0.00427541	-0.00804053	-0.0050889	0.00140449	-0.14668	0.00017811	-0.0630477	-0.0645383	0.0400894	-0.0634549	2.19923e-15
AZI2	0.30064	0.702638	0.272364	-0.156635	0.15968	0.221498	-0.125118	-0.217816	-0.197642	0.237093	0.13009	-0.107878	0.113705	-0.0615225	-0.00229719	-0.0650413	-0.141918	0.0430822	-0.0400359	-0.0786154	0.0350181	0.0610846	-0.00414457	3.37408e-15
AZIN1	0.613163	0.232217	-0.168224	-0.477987	0.128587	-0.18512	0.0774612	-0.222935	0.255134	0.00712977	0.00548247	0.185727	0.00458385	0.192006	-0.118247	-0.139785	0.049041	0.0181459	0.0839589	0.0896202	-0.129005	-0.0411287	-0.0245471	-2.10952e-15
AZIN2	0.0661514	0.871202	-0.0819982	0.31251	-0.0443626	0.0891466	-0.155625	0.017539	0.0072473	-0.183169	-0.00682952	-0.0725599	-0.0993704	-0.0940885	0.0338952	-0.067204	0.0678643	-0.0878241	0.124217	-0.0259753	-0.0435452	0.0601078	0.023752	-3.81971e-16
B2M	0.424652	0.396067	-0.293708	0.521704	-0.289428	-0.317089	0.0699524	-0.17963	-0.040607	0.148556	0.09864	-0.175306	-0.00310524	0.0328219	-0.0279811	0.108391	-0.0160777	-0.0227195	-0.000620071	0.0419523	0.0155959	0.00472425	0.0478448	2.41626e-15
B3GALNT1	0.0675911	0.494495	0.0389292	0.109216	-0.281992	-0.664014	-0.0777433	-0.0554609	0.142598	-0.0521636	-0.249197	-0.308836	-0.0146361	-0.00502401	-0.0339774	0.0262843	0.0103553	-0.00201261	0.0882226	0.00161828	-0.0525592	0.0924103	-0.0780414	-7.58154e-16
B3GALNT2	0.367556	0.473282	0.238207	-0.116869	-0.127467	0.122856	-0.0151047	0.371564	0.212061	0.330153	0.413783	-0.099372	-0.0370608	0.0378654	-0.0884077	0.0580513	-0.0714063	-0.00161655	0.0862399	-0.00788643	0.0478446	0.126067	-0.145045	-3.03551e-15
B3GALT4	0.581551	-0.391402	0.205072	0.428531	-0.0926321	0.106932	-0.185338	-0.0976313	0.0215018	0.170658	-0.0781148	0.111717	0.0553472	-0.0177508	0.154608	-0.170359	-0.132239	-0.103393	0.0570557	-0.0434013	-0.00922018	-0.261281	0.113445	-1.14591e-15
B3GALT5	0.0215042	-0.187911	-0.86436	0.00926707	-0.291232	-0.0224656	-0.0250429	-0.00795346	-0.0994166	0.152113	0.00823186	0.124781	0.0315371	0.169111	-0.0531314	-0.0745529	-0.130485	-0.0455287	0.124091	0.03175	-0.0321535	0.0606847	-0.06446	-3.06372e-16
B3GALT6	-0.509305	0.481144	0.324372	-0.333594	-0.0255008	0.138667	0.00180177	0.359099	-0.270285	0.0475517	-0.0528434	0.0376229	0.041439	0.098593	-0.034226	0.0474154	0.0118749	0.14409	-0.01437	0.00944876	-0.0939984	-0.132292	0.0430912	1.37741e-15
B3GAT2	-0.0411921	-0.687042	0.31275	-0.173228	0.193141	-0.00423259	-0.125327	0.149246	-0.098596	0.0924733	0.181296	0.118646	0.171155	0.0208453	0.0460039	0.146001	0.348292	-0.133332	-0.106698	-0.130813	-0.140815	0.10506	-0.0795383	4.86145e-16
B3GAT3	-0.0180187	0.829324	0.0896708	0.341672	0.192889	-0.0613044	0.136541	0.278897	-0.0841391	0.0420228	-0.123886	-0.0200498	0.0723712	-0.0868826	0.0357649	0.0321615	0.0186812	0.0527569	0.00228688	0.0270348	-0.0660245	-0.0401032	-0.0139392	-5.52122e-15
B3GLCT	0.560675	-0.34071	0.487733	0.144813	-0.16868	-0.0402114	0.0552136	0.465426	0.0682383	0.0510019	0.125866	-0.00203229	0.00834095	0.0883268	0.0689999	0.0710528	-0.0734291	-0.0692588	-0.0621672	-0.0241081	0.0374871	0.0519961	-0.0379295	1.03016e-15
B3GNT10	-0.407355	-0.298599	-0.406659	0.525784	-0.149384	-0.138163	-0.100147	-0.0712822	0.120438	0.111277	0.225202	-0.0836201	0.0537342	-0.0374602	-0.0370148	0.0155922	-0.121706	0.0248453	0.261675	0.0788544	-0.165733	-0.112035	0.16101	-9.29969e-16
B3GNT2	0.725601	0.374049	0.048514	0.34351	-0.230042	-0.206386	0.170308	-0.14616	0.0924297	-0.0335847	-0.0466123	-0.0180942	0.0410927	0.0875348	0.0864314	-0.0578956	-0.1094	0.100059	-0.0141968	-0.102762	0.0265126	0.0372912	-0.0132628	2.3497e-15
B3GNT5	0.815431	-0.0788451	0.18784	-0.290103	0.308423	-0.101925	-0.0832675	-0.0806621	0.0503065	0.0757514	-0.138269	0.0761145	0.0879552	0.0135594	0.0246518	-0.159931	-0.0455287	-0.0710718	0.0226125	0.0432607	-0.102563	0.0356002	0.0433467	-7.75517e-16
B3GNT7	0.406546	-0.830603	0.161293	0.10217	0.113221	-0.0398645	-0.125644	0.0703271	-0.188041	-0.0688929	0.0917152	0.037655	0.0671268	0.0365629	0.0352575	-0.0219438	-0.0445861	-0.0515987	0.0760143	0.0424508	-0.0475011	0.0244139	-0.0252935	3.47246e-17
B3GNT8	0.776005	0.322606	-0.162328	-0.0445259	0.0746166	-0.201978	-0.108524	0.1637	-0.0214801	0.0799834	-0.153827	0.126881	0.118903	0.0316061	0.0638824	0.129009	0.128268	-0.0510514	-0.086877	-0.0879874	0.135826	0.138373	0.161389	6.07681e-17
B3GNT9	0.254485	0.573132	0.294004	-0.126026	-0.0451665	0.186485	-0.26389	0.370412	-0.251512	-0.132867	-0.110193	-0.158107	0.240177	-0.113165	0.142125	0.0758293	0.0436827	-0.0657292	-0.153585	0.0873459	0.0308565	-0.0810433	-0.0363003	-4.30585e-15
B3GNTL1	-0.36265	0.0772815	0.0765972	0.195457	-0.233404	-0.266908	0.279005	0.0528327	-0.394388	-0.00226088	-0.496514	-0.191195	0.0540778	0.204583	0.0131425	0.198232	-0.186501	0.138129	0.0245628	-0.0631887	-0.0325645	0.0155049	0.171622	6.81471e-16
B4GALNT1	0.444982	0.108772	0.705792	-0.0537541	0.226135	-0.0672945	-0.139328	0.182436	-0.0769821	0.239727	-0.0304836	-0.0843128	-0.134465	0.044554	0.154622	-0.174096	-0.052852	-0.0756829	-0.0759721	0.107846	0.079748	0.049471	-0.017866	4.16696e-16
B4GALNT3	0.304803	-0.661861	0.450009	0.231815	0.197965	0.122944	0.19262	0.296414	-0.048252	0.0449566	-0.0183987	0.00992486	0.00500586	0.0257338	0.0493488	0.0634366	-0.124118	-0.00109374	0.00967216	0.0422133	0.0452505	0.0441841	-0.0174648	-1.01859e-15
B4GALNT4	-0.375536	0.707308	-0.446681	0.0254139	0.204836	-0.000580973	0.112276	0.231285	0.0190672	0.0443213	0.0778199	-0.0676249	0.0674328	0.0364741	0.0959311	-0.126889	0.0486555	0.0208275	-8.22268e-05	-0.0337655	-0.0342902	-0.0105563	-0.0330879	-1.73623e-16
B4GALT1	0.119733	0.310338	-0.517893	0.250471	-0.504341	0.271038	0.29553	-0.0183915	-0.201232	-0.0458466	-0.120062	0.0686785	-0.112442	0.0562509	0.0155981	0.0144104	0.144442	0.113462	-0.0622299	-0.0558921	-0.077279	-0.122046	-0.0576405	1.33111e-15
B4GALT2	-0.811205	-0.205044	0.363767	-0.228363	0.0990211	0.0892611	0.0566076	0.137347	-0.129136	-0.0456126	-0.151173	-0.015424	-0.0377102	0.149633	-0.0133531	-0.0233474	-0.0337504	-0.0408805	0.0338792	-0.0300106	0.0342305	0.0367473	0.0426846	1.79989e-15
B4GALT3	-0.351873	0.378491	-0.319382	-0.310327	-0.103545	-0.0118704	0.146871	0.345808	-0.33277	-0.21728	-0.0664185	0.000586487	0.0100837	-0.238513	-0.0635959	0.185907	0.0804581	-0.0628816	-0.0899476	0.0970072	-0.0726786	0.134214	-0.270975	-2.59277e-15
B4GALT4	-0.00538821	0.344582	0.568394	0.277524	0.0725049	-0.0299936	-0.00131101	0.0556917	-0.197375	-0.112441	-0.166635	-0.194365	0.131412	0.443624	0.191904	0.02232	-0.083765	0.0305776	-0.0455474	0.125381	0.0180047	0.275911	-0.0338156	-2.56094e-16
B4GALT5	0.539429	0.702154	0.0938205	0.113069	-0.18062	-0.131586	-0.0196959	-0.0873587	0.143068	-0.27136	-0.0424848	-0.0262034	-0.0507282	-0.100199	-0.0974657	0.0635522	2.77807e-05	0.0487765	0.0348182	0.0819694	-0.0479228	0.0319175	-0.0088013	-8.56541e-16
B4GALT6	0.770342	-0.413279	0.115425	0.244189	0.0901721	0.149752	0.0966542	-0.140186	0.0306527	-0.0637716	-0.074634	0.0593133	0.0395756	0.0969234	0.069928	0.0843756	0.0291852	0.0452313	-0.236855	0.0115735	-0.001057	-0.0165872	0.0824592	7.92879e-16
B4GALT7	-0.695876	-0.00308986	0.511377	0.333341	0.0657432	0.0651336	-0.0336575	0.228537	-0.0404969	-0.0735711	-0.152375	-0.0920495	0.122736	0.0109023	-0.131983	0.0230725	0.0129132	-0.072064	0.0413176	-0.0204792	0.0383668	-0.0103848	-0.0159043	5.54147e-16
B4GAT1	0.128567	0.214668	0.11212	0.680242	-0.0455213	-0.240083	-0.168441	0.00658967	-0.0215481	0.0553396	0.243914	-0.355127	0.11718	0.00446538	0.231115	-0.0157404	0.129809	-0.0934817	-0.207819	-0.0566925	-0.162353	-0.13486	-0.0295731	3.11364e-15
B9D1	-0.561203	-0.566062	-0.0155711	0.346982	-0.0746684	0.25392	-0.107361	-0.137413	-0.21335	-0.00699253	0.025394	-0.135241	0.0846205	-0.172831	0.0629812	-0.0134667	-0.0112104	-0.0978561	-0.0804819	-0.0737588	0.050843	-0.0476244	-0.106642	3.76183e-16
B9D2	-0.611772	0.326739	0.0166957	0.166519	0.0588331	-0.211823	0.0615929	-0.182687	0.1109	-0.109142	0.137574	0.142503	-0.327335	0.106055	0.0736341	-0.269686	0.135259	0.0026483	-0.245128	-0.105231	-0.00625409	-0.15761	-0.176452	-5.53333e-16
BAALC	0.0562469	0.821893	-0.0405401	-0.232189	0.00298586	0.0444522	-0.185489	-0.082014	0.0637712	-0.0533913	0.383904	-0.0357257	0.158298	-0.0257042	-0.10747	0.0474384	-0.00785673	-0.0346724	-0.0029787	-0.108459	0.110103	-0.0327228	0.0364741	3.93546e-16
BABAM1	-0.754512	0.366855	0.402801	0.101866	0.0290865	-0.0325051	-0.0167979	-0.0642459	0.186435	-0.055209	0.131912	0.0649552	0.119593	-0.102676	-0.0118855	0.00278746	0.00863662	-0.128846	0.00944695	-0.0382428	-0.0892706	-0.0529882	-0.0613659	4.86724e-15
BABAM2	-0.0209688	0.820717	0.201369	0.268647	-0.245705	-0.0251363	0.200904	0.0462268	0.174362	0.173586	-0.0351708	-0.0213213	0.166346	0.0670482	-0.0170126	-0.0898552	-0.0414357	-0.0115222	0.0408025	-0.01342	-0.0531737	-0.0141696	0.0168265	-9.43352e-16
BACE1	0.476771	0.688407	-0.262571	-0.258443	-0.0534061	-0.158924	0.0452158	0.145626	-0.118473	0.0167059	-0.208655	-0.035975	-0.0881447	0.0798077	0.0349433	-0.0505303	0.126659	0.0558107	-0.0471044	0.0230523	-0.0312975	0.0489817	-0.096658	-1.81726e-15
BACE2	0.501248	0.392563	-0.130055	-0.317212	-0.384418	-0.220167	0.299825	0.0429595	0.066802	0.0955257	-0.0286951	-0.00205239	-0.0639744	0.256113	-0.0988808	0.241765	0.0572374	0.0244139	0.0229676	0.0652074	-0.130406	-0.0809656	0.0676333	4.21325e-15
BACH1	0.924916	0.199113	-0.128018	-0.0728744	0.0723458	0.0866079	-0.14493	-0.167762	-0.0285312	-0.0745245	-0.00233358	0.029287	0.0482353	0.00606283	0.0254848	0.0835373	-0.0383725	-0.0137957	0.0281686	0.0297007	-0.0251166	0.000743954	0.010467	2.91976e-15
BACH2	0.146548	0.846288	-0.162927	-0.2841	-0.165772	0.166522	0.0109084	0.00923835	0.15243	-0.112355	-0.0109641	-0.0727097	-0.0159633	-0.0117552	-0.14645	0.085907	-0.03522	-0.0848538	0.0797592	-0.095196	0.0316462	-0.0651591	0.00705502	1.73623e-16
BAD	-0.312114	0.695629	0.238211	0.446641	-0.0817201	0.00885276	0.13051	-0.139603	0.0688429	-0.129494	0.01589	0.142187	0.0534086	0.16107	-0.00572266	0.0533494	-0.0565787	-0.126711	-0.0169976	0.0510502	-0.116452	-0.0238434	0.0961271	-2.15293e-15
BAG1	-0.3449	-0.184134	0.719504	0.123474	0.137536	-0.101629	0.191764	-0.107447	-0.121309	-0.185586	-0.111847	0.168329	-0.181118	-0.0601844	-0.185889	0.0281451	-0.0725982	-0.12619	-0.0979155	-0.147968	0.0700438	0.124977	-0.0408154	1.71308e-15
BAG2	-0.367203	0.381929	-0.56992	-0.0348555	0.101897	-0.181856	-0.312532	0.131424	-0.0207962	0.293904	0.034784	-0.190688	-0.138464	0.0955562	0.0279303	0.000246474	0.118917	0.0601583	0.227779	0.0450286	0.0387141	0.0703917	-0.0572138	-1.75359e-15
BAG3	-0.281439	-0.705893	0.228089	-0.17827	0.320127	-0.218208	0.155387	0.236066	-0.0914398	0.0516312	0.0508051	-0.0695193	-0.163002	-0.0590177	-0.112523	-0.036507	-0.0315448	-0.0708746	0.00710524	-0.0540631	0.0141589	0.182924	0.0599362	-4.49105e-15
BAG4	0.422621	-0.425086	-0.0318907	-0.495243	0.325092	0.317934	-0.0885151	-0.0956158	0.0763727	-0.220566	0.0563126	-0.0067256	0.0257724	-0.0964014	0.0841907	-0.0633444	0.243162	-0.0788398	-0.122091	0.00839865	0.0377181	-0.100423	0.00908274	-5.22208e-15
BAG5	0.0574964	-0.900393	-0.182598	-0.164854	0.0582726	0.00238096	0.182735	0.0345103	0.0601434	-0.197876	-0.0608265	0.0605918	-0.032796	-0.00478022	0.0398792	0.114752	0.00149579	0.136779	0.03927	0.0276123	-0.00396431	-0.00918974	0.019158	3.64609e-15
BAG6	-0.219421	-0.493462	-0.170089	-0.164035	0.199955	-0.0549124	0.377873	0.236515	-0.0941219	-0.311891	0.287272	0.267654	0.0782209	-0.219232	-0.137372	-0.099968	0.148071	0.104912	-0.107445	-0.0438989	-0.0520371	0.106183	0.0840058	7.40105e-15
BAHCC1	0.35303	0.0442466	-0.525124	0.34602	-0.377301	-0.0355804	-0.167281	0.144138	-0.124713	-0.235035	0.114449	-0.238809	-0.0109777	-0.193984	-0.0149638	-0.0578016	0.0513609	0.18153	0.0310512	-0.056344	0.090768	-0.181394	0.149785	-1.28481e-15
BAHD1	0.603339	0.4927	0.00148305	0.128034	-0.0267813	-0.14636	0.473665	0.304682	0.0173187	-0.0910282	-0.0769497	-0.0785119	0.0617994	0.0106987	-0.0661995	-0.0184944	-0.0317681	0.0541229	0.0290955	0.0476889	-0.0120206	-0.0311373	-0.00158369	1.15459e-15
BAIAP2	0.691962	-0.450812	0.403888	-0.177433	-0.00408247	-0.0168403	-0.0154254	-0.148277	0.120124	-0.0382479	-0.0423353	0.177374	0.0796573	0.0347416	0.0287802	-0.0858549	-0.0281849	-0.128779	0.0622496	0.0521542	0.0401089	-0.0956095	-0.0346987	-3.00947e-16
BAIAP2-DT	0.414072	0.538929	0.107354	0.416536	-0.354287	0.185572	0.24781	-0.117392	-0.0292234	-0.15034	-0.140403	-0.00759598	0.13476	-0.0232191	-0.0865144	0.011593	0.0827467	0.0949457	-0.0639794	-0.137387	0.0964657	0.0154636	-0.00229657	4.31164e-15
BAIAP2L1	0.349789	-0.046579	0.312729	0.487216	-0.0283069	-0.213473	0.594167	0.089334	0.188169	0.0485373	0.00675296	-0.0107646	-0.0835796	0.15346	-0.0910204	-0.173779	-0.0127001	-0.00463383	-0.019396	0.13611	-0.0190089	-0.0314609	-0.0743776	1.03016e-15
BAK1	0.135957	0.739306	0.478296	-0.35002	0.0278807	-0.0998938	0.0731205	-0.0882691	-0.102782	0.0105185	0.0758456	-0.0506544	0.0217026	0.0598823	-0.146691	-0.0591339	-0.076753	0.0296627	0.0095488	0.0127191	0.0454858	0.0501707	-0.0095868	1.73623e-16
BAMBI	0.796281	-0.228023	-0.0639354	0.284408	-0.0788861	-0.189432	-0.0177741	0.129671	-0.244535	0.121643	-0.09554	0.140095	-0.0507636	0.188451	-0.0315824	-0.00757512	-0.0337367	-0.0608873	0.0897142	0.0138534	-0.0640223	-0.0277687	0.0963227	-2.31498e-16
BANF1	-0.876531	0.049715	0.280946	-0.15599	-0.00947092	-0.168473	0.100547	-0.108909	-0.000396849	0.172838	0.0494343	0.0911908	0.114307	0.00790677	-0.128665	0.0381091	-0.0295907	-0.00483754	-0.0255442	0.0311336	-0.0307517	-0.00240411	-0.0165646	1.97831e-15
BANK1	0.850813	-0.101423	0.284579	0.186934	0.0514548	-0.0596125	0.0129999	0.113424	0.102398	0.126953	0.137709	-0.0165451	0.00871848	-0.0601518	0.0781508	0.0941146	-0.137566	0.200903	-0.000949549	0.0334548	-0.00515059	0.0685775	-0.0321146	-5.38232e-16
BANP	0.191789	0.875778	0.0561079	-0.0609859	0.0448615	-0.268612	0.10894	0.0334348	0.226971	0.0511051	0.055319	-0.0547351	0.0873074	-0.0347035	-0.00508387	-0.141648	0.04142	-0.0377584	0.071779	-0.00816265	0.0490556	0.00789484	-0.0477667	-1.15749e-15
BAP1	0.430875	0.731619	0.296961	0.0616653	0.0466778	0.057827	0.113111	0.102442	-0.107833	-0.162012	0.020893	0.153809	-0.188316	-0.0737793	-0.0680428	0.0223135	0.0928097	-0.052382	-0.15647	0.0406774	-0.0164786	0.0647009	-0.0912364	4.91353e-15
BARD1	-0.0905465	-0.763604	0.316795	-0.338415	-0.300203	-0.229325	0.014161	-0.14015	0.0901392	0.0248511	-0.0724739	-0.0216175	0.0726697	0.0373421	0.0934645	0.0064427	-0.00177731	0.0177774	-0.00654706	0.0110743	-0.00192284	-0.0243948	-0.0165339	-1.15749e-15
BARX1	0.110423	0.557007	0.651332	0.241757	0.0769205	-0.0167603	0.121128	-0.0168726	-0.154483	-0.0401384	0.164475	0.118176	0.0394704	0.253986	-0.114398	0.0631605	-0.118106	-0.0707287	-0.0202412	-0.0153754	-0.0529687	0.0332169	0.0239339	2.7201e-16
BARX2	-0.0787886	-0.793737	0.147949	0.170984	0.200248	0.300907	0.178083	-0.0796271	-0.163118	0.0501011	0.00977626	0.0536321	0.185278	0.096349	0.124145	0.00493742	0.0589896	0.0747174	0.145278	0.054947	0.0840559	-0.0529398	0.0987882	0
BASP1	-0.0164587	0.940305	-0.239721	-0.118995	0.0269603	-0.0193434	-0.0929807	-0.0341449	-0.0914849	-0.0286991	0.10681	-0.0214066	0.068656	0.0265275	-0.0618817	0.000548736	0.0240836	0.0321072	0.0114941	-0.00825676	-0.0279606	0.00558662	-0.00929864	-5.55594e-16
BATF	0.163067	-0.477266	-0.526339	0.402113	0.114217	-0.213461	-0.0826591	0.225485	-0.0348713	-0.160935	0.148773	0.0589024	0.0796302	-0.060418	0.0120272	-0.0896302	0.16798	-0.0848753	0.149168	-0.0369957	-0.143698	-0.19643	-0.0380607	-3.76183e-17
BATF2	0.720602	-0.110354	-0.205555	0.271955	-0.251969	0.000618239	0.165978	-0.224318	-0.174823	0.131605	0.116944	-0.127064	-0.114247	-0.108207	0.162596	0.0891198	-0.0823014	-0.18743	-0.02033	0.105108	-0.112794	-0.0873594	0.0205509	-6.07681e-17
BAX	0.480207	0.718945	0.0609128	-0.057952	0.280681	-0.134418	0.0317035	0.0224141	-0.176758	-0.154329	0.198293	0.0842822	0.0440424	0.0543228	0.14115	-0.0606598	-0.0351197	-0.106734	0.00660097	0.0133399	0.0210947	-0.0395182	0.0475517	1.80568e-15
BAZ1A	-0.0403702	0.724224	0.176482	-0.080052	-0.324447	0.144838	-0.2139	0.164778	0.0437903	0.067274	0.136613	-0.204267	-0.182255	0.102471	0.065497	0.100656	-0.0242006	0.292648	0.0706846	-0.133005	0.0210863	-0.048934	-0.0210212	-4.82672e-15
BAZ1B	-0.0392914	-0.326251	-0.540481	-0.494409	-0.262142	-0.0820682	0.350962	0.00220148	0.0865968	-0.000293363	0.0698272	0.13948	0.140481	-0.202901	-0.0674268	0.0537436	0.104356	0.164983	-0.0261587	-0.0452088	0.0142861	0.124688	0.0081971	-3.54481e-16
BAZ2A	0.699632	0.355557	0.239159	0.00587226	-0.254624	0.245154	0.293309	-0.0433874	-0.0627246	-0.120449	0.0787596	-0.0656362	-0.118405	-0.0774251	-0.000603299	-0.0977934	0.0641086	0.136049	-0.10235	-0.0726717	-0.0742944	0.0431364	0.0986328	6.07102e-15
BAZ2B	0.557768	0.367801	-0.427537	0.026999	-0.0636197	0.224047	-0.370977	0.0255921	0.0879402	0.121609	0.0477938	-0.228132	0.191509	-0.0770799	-0.0687627	-0.045515	-0.0171334	0.176387	-0.0829	-0.0534802	0.0979843	-0.0197862	-0.0133689	0
BBC3	0.500473	0.743515	-0.169026	-0.0564999	0.207321	-0.123585	0.13682	0.102911	-0.172082	-0.00228051	0.143375	0.0657664	0.00679269	0.00115542	-0.0506992	0.0376362	-0.127908	0.00390492	-0.0096463	-0.00344471	-0.0343249	-0.0103029	-0.0329471	-4.05121e-16
BBIP1	-0.628955	-0.278061	0.269842	0.517282	0.0749169	-0.0361973	-0.13452	0.0407246	-0.0982296	0.0289667	-0.0457377	-0.120856	-0.00546228	-0.107999	0.148507	-0.185498	0.023665	0.0135345	0.0408598	-0.176707	0.0899465	0.0911555	0.121014	-3.37986e-15
BBOF1	-0.811866	-0.0802728	0.17862	-0.101914	-0.226363	0.290218	-0.192488	-0.102639	-0.0560558	-0.0845644	-0.0898218	-0.0439854	-0.0581287	0.00262894	0.083435	-0.0275955	0.0115808	0.0189458	-0.255712	0.066733	0.0475131	-0.00887453	0.0707802	-7.89985e-16
BBS1	0.670736	0.278054	-0.329386	0.475723	0.0329878	-0.0428422	0.103735	0.141877	-0.0391194	-0.0348182	-0.192685	-0.16114	0.09667	-0.0804973	0.0347017	-0.0784552	-0.012497	0.00309586	-0.0516442	0.0875927	0.0362793	0.00931669	0.0570034	-9.4914e-16
BBS10	0.147447	-0.640402	-0.562125	-0.0653127	0.195877	0.171364	-0.00114377	-0.0745998	0.171072	0.288047	-0.158849	-0.0378163	-0.0601229	0.0551706	-0.033205	-0.0497068	-0.00765199	-0.0259809	-0.0372872	-0.0336693	-0.14746	0.0156972	0.0146636	-1.43528e-15
BBS12	0.459637	-0.416675	0.0221303	0.187097	0.0901924	0.415584	-0.270355	-0.136576	-0.100268	0.0915911	-0.119248	0.256599	0.0741599	0.0325943	0.0444454	-0.0765565	-0.289187	-0.131881	-0.0257851	0.12764	0.0935295	-0.196693	0.169447	-1.47001e-15
BBS2	0.631546	-0.164083	0.435077	0.263768	-0.362446	-0.0469724	-0.185592	-0.25628	0.0170822	0.173478	-0.0162154	-0.145787	0.081305	0.0364999	0.00234389	-0.0301366	0.0377548	-0.0501403	-0.0990522	0.0531581	0.0274952	0.00805357	0.059221	-1.84619e-15
BBS4	0.0207005	0.46347	-0.260776	0.534081	-0.104479	-0.0641898	-0.176799	-0.234341	-0.00326105	-0.180272	-0.401489	-0.0725318	-0.0262899	0.102966	-0.189245	0.0307965	-0.0472862	-0.0230351	-0.137723	0.181437	-0.0673133	-0.0619193	0.142386	-5.68326e-15
BBS5	0.433695	-0.0172912	-0.544328	0.23866	-0.172394	-0.127611	0.239015	0.234662	0.162857	0.121218	0.0715764	0.035596	-0.05873	-0.0578483	-0.0660976	0.332689	0.0564694	0.165636	-0.0360562	-0.0216931	0.152811	-0.033488	0.271731	1.25298e-15
BBS7	0.280421	-0.557552	0.000169374	0.108876	0.36575	0.304251	-0.247788	-0.227054	0.0354045	-0.0208337	-0.201486	0.0327276	-0.221825	0.073245	-0.149836	-0.0110836	0.1748	0.219728	-0.102304	-0.0989219	-0.188606	0.0604673	0.0231606	-1.11119e-15
BBS9	-0.471811	0.23315	0.237028	-0.155177	-0.1989	0.10938	-0.288751	0.181207	0.386898	0.0516852	-0.144792	-0.138346	-0.133667	-0.151382	-0.203024	0.187099	-0.115596	-0.0872241	-0.127298	-0.140842	-0.189339	0.183023	0.197995	1.2443e-15
BBX	0.70952	-0.199091	-0.260569	-0.0178383	0.00169333	0.425256	0.10166	-0.283248	0.139512	0.147337	-0.0686824	-0.148426	0.0834583	0.0675327	0.0965613	0.0838078	-0.0383789	-0.0811496	0.0350897	0.0658621	0.00724602	0.0877755	-0.0119605	5.99e-16
BCAP29	0.384318	-0.294896	0.555365	0.376135	0.321001	-0.0947852	0.0611973	-0.128421	0.195866	0.214851	0.0689109	-0.135653	-0.0344589	-0.0613368	0.0548969	0.0426893	-0.123682	0.14569	0.0924024	0.0254812	-0.0140739	-0.0937778	-0.104891	1.09961e-15
BCAP31	-0.0435906	-0.129711	0.382579	0.598222	0.10117	-0.369252	0.226002	-0.10478	-0.205075	-0.0560781	0.193812	-0.0989996	-0.0771614	0.167986	0.0150221	-0.0593036	-0.157263	-0.0848567	0.0186749	0.204284	0.153397	-0.194573	-0.0501764	2.37285e-15
BCAR1	0.395958	0.679993	0.469146	-0.204175	-0.131776	-0.0810954	0.040781	0.173968	-0.0559827	-0.114177	0.00154965	-0.0838596	0.0579228	0.0242708	-0.019544	0.0365391	0.0186438	-0.0792706	-0.0798309	0.0193987	0.0726141	-0.103289	0.070594	-1.5684e-15
BCAR3	0.450021	-0.0342632	0.727676	-0.255533	0.0924939	-0.300514	0.10729	-0.0106699	-0.0530369	0.192678	0.161281	-0.0513713	-0.0678497	0.0372956	-0.0813707	0.022153	-0.0591736	-0.0478389	0.0177988	-0.0102253	-0.0380189	0.040321	0.00550052	-4.7457e-16
BCAS2	-0.664343	-0.0657326	-0.224846	0.20461	0.557967	0.00136037	-0.157513	-0.118513	0.00851712	0.0805377	-0.00198798	-0.0989783	-0.0575835	-0.13497	-0.0386024	0.14045	0.138898	0.000357547	-0.147363	-0.0574513	0.0745859	-0.0463851	0.0242893	8.06769e-15
BCAS3	0.160034	0.596314	-0.401996	0.249096	-0.284973	0.297586	0.205589	0.0999964	0.192422	0.106125	-0.17044	0.209363	0.0556683	-0.150259	-0.0672147	-0.00179414	-0.0520411	-0.0458826	-0.0529217	0.0250656	-0.097546	-0.0623941	0.00974597	-1.56261e-15
BCAS4	-0.761573	-0.156405	0.0773916	-0.0682509	0.0507554	0.00456411	0.10498	-0.338784	-0.254696	0.261035	0.0164543	-0.0615818	0.0185915	-0.00211194	-0.0620257	0.0082977	0.138334	-0.0775429	-0.126555	-0.211699	0.109078	0.0557104	0.119091	5.15082e-16
BCAT1	-0.164795	-0.830326	-0.238506	0.0487077	0.196966	0.323868	-0.0654361	0.000490057	0.0973345	0.043617	-0.124115	0.101553	0.0123141	-0.148425	-0.0118268	-0.0629356	-0.0118503	-0.0680086	0.0733792	0.0279766	-0.00355467	0.035331	-0.0245999	-2.61592e-15
BCAT2	-0.812517	-0.133815	-0.33176	-0.195677	0.0727249	-0.1485	-0.0485726	-0.065388	0.138261	0.134072	-0.0320025	-0.0594108	-0.147805	0.0056854	-0.148475	-0.0942816	-0.0146922	-0.182887	-0.0315764	-0.00558136	-0.0904011	0.0475012	-0.000874538	7.71899e-16
BCCIP	-0.856612	-0.238407	-0.322644	-0.16838	0.0515621	0.000240499	0.00631414	-0.138153	0.0763007	0.0559874	-0.127169	-0.00809122	-0.00526946	0.0133559	0.0430584	0.0261294	-0.0861776	0.0561928	0.0555013	-0.0539135	0.0882475	-0.0532207	-0.00370973	3.58242e-15
BCDIN3D	-0.277403	-0.130667	-0.502203	0.210544	0.281068	-0.169898	0.171291	0.0599935	-0.423153	-0.12089	-0.210222	-0.219748	0.131931	0.0247426	0.150421	-0.0165139	-0.195049	0.174033	-0.26137	0.0625641	-0.0148595	-0.0278116	-0.00243482	4.13802e-15
BCKDHA	-0.810811	0.335593	-0.0521993	0.243567	-0.170776	0.15354	0.0615501	-0.002973	-0.0877196	0.016671	0.219618	-0.0244125	0.0213406	-0.107983	-0.125584	-0.0471646	0.0551369	0.0113658	0.100441	-0.0505956	0.00912011	-0.0812194	-0.0443607	3.29884e-15
BCKDHB	-0.475775	-0.684819	0.0111346	0.0106052	0.083015	0.316817	0.145853	-0.299504	0.130703	0.0238717	-0.0447102	-0.057894	0.0240776	-0.0714715	0.129885	-0.0608693	-0.0306149	0.0951548	-0.117658	-0.0200133	0.0337406	-0.104682	-0.0241736	-5.03507e-16
BCKDK	-0.553096	0.279023	0.559891	-0.17299	-0.0455608	-0.0135201	0.0160541	-0.171967	-0.0361811	-0.342888	0.253123	0.129839	-0.00772035	0.0308237	0.0394328	-0.0151517	-0.0635222	-0.132955	0.108985	-0.0272173	0.057751	-0.00714555	0.0204253	-2.0256e-15
BCL10	0.661095	-0.34839	-0.0178195	-0.366385	0.230267	0.00181118	0.155578	-0.171152	0.255647	-0.0525877	-0.0643268	0.162891	-0.0595384	-0.0725651	-0.016657	0.0765665	-0.174697	-0.0823195	0.0468619	-0.154641	-0.0284438	0.118398	0.0923239	-3.13679e-15
BCL2	0.734556	-0.489204	0.336661	-0.0575914	-0.188153	-0.0892288	-0.0350879	0.0818897	0.0125969	0.104554	0.0383646	0.0184471	0.0748948	0.066106	0.101597	0.00383112	0.0576145	0.107699	-0.0268696	0.0157704	-0.00456221	-0.0550185	0.0315356	-3.12522e-16
BCL2A1	0.591342	-0.444537	-0.410686	0.116565	-0.0907579	-0.256165	-0.037807	-0.034864	-0.005294	-0.181443	-0.0885546	0.244137	0.0980967	0.0769246	-0.0159885	0.00488638	-0.0189556	-0.0388066	0.138079	0.230279	-0.0354416	-0.0431268	-0.0256651	-2.89372e-16
BCL2L1	0.810118	-0.303852	-0.0732885	0.0862765	-0.00985013	-0.284604	0.202095	-0.149696	0.00389709	-0.06806	-0.0546644	0.11914	-0.212419	-0.056766	0.0578265	0.0365379	-0.10292	-0.055313	-0.0231568	-0.0500918	-0.044236	-0.0221176	-0.0149786	5.78744e-17
BCL2L11	0.157204	0.722624	-0.440028	0.202349	-0.0903775	0.195083	-0.179432	0.174182	-0.0293331	0.14502	0.107156	-0.0464755	0.0304005	-0.0763185	-0.061291	-0.190086	-0.058111	0.0837698	0.0420785	-0.0600998	-0.0310644	0.0144996	0.103185	1.55103e-15
BCL2L12	-0.735761	-0.0129444	0.407565	-0.25827	-0.155372	-0.212439	0.18463	-0.0243232	0.0395609	-0.122277	0.165717	0.154645	0.0521232	0.0104558	0.04755	-0.0695798	0.0624831	-0.123775	-0.0130032	0.102752	-0.022157	-0.0871402	-0.076595	6.37884e-16
BCL2L13	0.892736	-0.151799	0.0561302	0.0556356	0.0858644	-0.113723	0.0167529	-0.155135	-0.167674	0.0854556	0.156831	-0.0814946	0.066542	-0.112936	0.0962005	0.099611	-0.0794682	0.00514632	0.099725	-0.0443548	0.0015096	0.0683207	0.0560592	7.01437e-15
BCL2L2	-0.19772	-0.520472	0.414637	0.464612	-0.107387	0.0357392	0.351075	-0.277432	0.0814002	-0.0607872	0.101329	-0.0918659	-0.0922244	-0.0486702	-0.0956696	0.0721876	-0.0985029	0.0815616	-0.0192139	-0.0739959	0.0903433	-0.0310514	-0.0600303	1.47001e-15
BCL2L2-PABPN1	0.390008	0.273475	0.126872	-0.213839	-0.306341	0.00489692	-0.324035	0.204669	-0.1013	-0.267448	-0.223172	0.00965894	-0.132005	0.247687	-0.0882908	0.0177097	-0.181506	-0.313371	0.0309004	-0.256752	0.0548858	-0.080875	0.210659	5.17976e-16
BCL3	-0.37268	0.356689	-0.454654	0.567851	-0.287009	0.187522	-0.090817	0.130727	-0.0357614	-0.171509	0.101896	-0.0474738	0.0668266	-0.0529685	0.0528961	0.0216395	0.0695929	-0.00891556	-0.00771018	-0.0336908	-0.0204982	-0.0332502	0.0181622	1.26166e-15
BCL6	0.561207	-0.248486	-0.433595	0.514402	-0.179593	0.0497106	0.0616899	0.262408	0.197902	-0.0205656	-0.0194863	-0.0193392	0.0731328	-0.0253154	0.0120314	0.0359256	-0.0446709	0.0160231	0.0745284	0.0684286	-0.0377581	-0.039365	-0.00825269	-8.66217e-16
BCL6B	-0.427172	0.358303	0.469219	0.0546282	-0.533468	0.255998	0.00627317	0.0252609	0.0317796	0.0134864	0.0999311	-0.123818	0.017195	0.00460259	-0.0297326	0.0676598	-0.0313274	-0.0717142	-0.157091	-0.0981578	0.0419341	-0.134552	0.150345	2.66222e-16
BCL7A	0.307505	0.833455	-0.250996	-0.297569	-0.0928911	0.0726465	0.0223684	0.0470282	-0.0108972	0.0429277	0.0199753	0.051801	0.084183	0.040939	-0.0701459	0.0455847	0.0229659	0.0680484	0.0470298	0.0115133	-0.0901804	0.0522333	-0.0588346	-2.77797e-16
BCL7B	-0.0871568	0.0171298	0.551308	-0.0991135	0.122089	-0.416313	0.36365	-0.10575	-0.0287903	0.173802	0.0195231	-0.00361872	-0.127303	0.0844438	0.24744	0.0690574	0.188649	-0.134142	-0.141954	0.217974	-0.24528	0.199921	0.0675353	-4.86145e-16
BCL7C	-0.587527	0.294105	0.526347	0.0192499	0.0555116	-0.237294	-0.00690234	-0.20916	-0.0077456	0.0925633	-0.0923995	0.240072	-0.0118157	0.231597	-0.161011	0.0340169	0.0127468	-0.0387639	0.0086291	0.0728442	-0.0415491	-0.0840256	0.127383	-4.20747e-15
BCL9	-0.34314	0.651456	-0.377261	0.153191	0.0323277	0.248963	0.304023	-0.109075	-0.258836	-0.109121	-0.0874823	0.0123236	0.0691613	-0.00125251	-0.065218	-0.0119208	-0.0337476	0.0213436	0.0154324	-0.120731	0.0917108	-0.0342882	-0.0531798	7.17642e-16
BCL9L	0.271516	0.0992126	-0.374227	-0.0755196	-0.478985	0.223755	0.000297197	0.262156	-0.279594	-0.217351	0.278706	-0.2642	-0.0621855	0.0568764	-0.117852	0.23194	0.22412	-0.00955434	-0.0820472	-0.0612128	0.0730187	-0.092612	0.00896215	2.03718e-15
BCLAF1	-0.461163	-0.494748	-0.243618	-0.40735	0.202892	0.0228942	-0.305004	-0.188481	0.0760587	-0.136001	0.167145	-0.0432704	0.00757918	0.13105	0.0669288	-0.0608632	0.0285865	0.0957358	0.0839834	-0.083036	0.0639618	-0.0661506	0.187414	2.11965e-15
BCLAF3	0.226545	0.465262	-0.0758143	-0.119555	-0.276047	0.151957	0.232446	-0.252505	-0.0220005	0.173481	-0.442359	-0.186317	-0.0805204	-0.0959671	0.307876	-0.0690976	-0.164626	0.00753889	-0.134976	0.241717	0.0191171	-0.121178	-0.000916298	8.97053e-17
BCOR	0.18935	-0.839611	-0.37404	-0.127161	-0.0318553	0.0262129	0.125171	-0.0767011	0.0533099	-0.0728138	0.125956	-0.0357877	-0.122197	0.0710394	-0.0972758	0.0072704	0.0496331	-0.0157256	-0.084965	-0.0258027	-0.104133	-0.0380469	-0.0469118	1.90985e-16
BCORL1	0.128122	0.494412	-0.419027	-0.186118	-0.11497	0.1419	0.421512	0.142453	0.213001	-0.187707	-0.153001	-0.244981	0.0694903	0.000121302	-0.169208	-0.193242	-0.0835486	0.0845667	0.0866896	0.133749	0.0507158	0.121435	0.0768905	1.8867e-15
BCR	0.708584	-0.511005	0.293702	0.1773	-0.00520183	-0.140231	-0.0824827	0.15165	-0.0472497	0.100954	-0.150068	0.145146	0.0316496	0.0109834	0.0594315	0.0196556	0.0253309	-0.0127366	-0.0255352	-0.0224415	0.00525625	0.0807039	0.00634766	-1.933e-15
BCS1L	-0.813373	-0.188338	-0.319208	0.0559946	0.0169893	-0.180115	0.120465	0.130632	-0.055945	0.168369	0.0406318	-0.195474	-0.0510195	0.0409768	-0.0370463	-0.0575666	0.0124764	0.186663	-0.0497871	0.0307813	-0.0666977	0.0158044	0.100927	3.15922e-15
BCYRN1	-0.880488	-0.0544075	-0.139418	0.0792789	-0.165819	-0.0546969	-0.0259826	0.0590892	0.157041	-0.0109703	-0.00938598	0.0535562	-0.222046	-0.0378217	-0.120705	-0.153242	0.0162524	0.0810596	0.11962	-0.0417597	-0.00531693	0.0831368	-0.122682	-4.16696e-16
BDH1	0.0785573	-0.256791	0.174764	0.621526	-0.0518518	-0.0180752	0.066475	-0.210651	0.10225	-0.420354	-0.170296	0.0919757	0.159625	-0.398825	0.138953	-0.145362	-0.00512293	0.0146408	0.042352	-7.04238e-05	0.0329427	0.00933087	0.0802642	1.20668e-15
BDH2	0.340066	0.25328	-0.596291	0.595095	-0.0755657	-0.0653363	-0.199929	-0.0690179	0.0888211	-0.109252	-0.0791317	0.0991395	-0.02097	-0.0677493	-0.000732316	0.0446625	-0.0360046	0.00585049	-0.0265871	-0.0639206	0.0284469	-0.0622713	-0.0451497	-1.33111e-16
BDKRB2	0.639577	0.0922057	-0.547549	-0.0740863	-0.0294699	0.0278806	0.237911	-0.0267791	0.0122268	-0.31535	0.213423	0.0312776	-0.0398719	0.167647	0.0443275	-0.0597103	0.049273	-0.0239928	-0.0546981	-0.0458382	-0.134418	-0.0378724	-0.0960663	5.96106e-16
BDP1	0.51248	-0.690051	0.230893	-0.042092	0.0807759	0.232736	-0.010471	-0.014773	0.160422	0.121739	0.155166	0.0213286	0.00211279	0.0974477	0.0799717	0.0133205	-0.163372	0.123189	0.0715394	-0.0160588	0.0785921	-0.0900922	0.0489484	7.75517e-16
BEAN1	0.790999	0.478283	0.137853	-0.163091	-0.0499195	-0.0355954	-0.192004	-0.1158	-0.00077463	-0.0104927	0.0394719	0.152338	0.0502601	0.0360357	-0.0153286	0.0215054	0.0191494	-0.0911065	-0.0142077	-0.00429323	0.0816307	0.0238	0.0203603	4.91932e-17
BECN1	-0.29705	-0.0624522	-0.698285	0.38006	0.193956	-0.0238909	0.159661	0.088665	-0.0274241	-0.325568	0.0220709	-0.108499	-0.105442	-0.0151696	-0.0446306	-0.0636123	-0.113582	0.176548	0.0556178	0.113268	-0.0526048	0.0368055	-0.0613454	2.12399e-15
BEGAIN	0.0938691	0.773481	-0.351923	-0.227954	0.0878393	-0.0798782	-0.0195329	-0.00217725	-0.131878	-0.132988	-0.0629082	0.157574	-0.0371123	0.0459392	0.0885179	-0.00847524	-0.12304	0.0943076	0.193001	-0.162407	-0.0291929	-0.194189	0.0337772	-6.94493e-17
BEND3	0.139729	-0.360796	-0.206336	-0.279457	-0.25545	-0.128076	0.127368	0.293578	0.188152	0.367977	0.0529153	0.182836	0.0673455	-0.00331233	-0.321236	-0.102619	-0.0556176	0.198658	-0.0903961	-0.0298111	-0.00963483	-0.295414	-0.285087	-1.57418e-15
BEND3P3	0.383741	-0.332947	0.194202	0.119896	0.127537	0.472637	0.329926	0.0599188	-0.0529589	-0.0654336	-0.0918752	0.0984182	0.379079	0.12614	-0.0670123	-0.159422	-0.331353	0.0530548	0.0634202	-0.0470149	0.0617103	-0.00269469	0.0178346	4.68782e-16
BEND5	-0.577099	-0.11833	-0.214988	0.174122	0.0493247	0.413353	0.132302	-0.346196	0.151412	-0.116184	0.385205	0.0545222	0.0372426	0.234502	-0.0288208	0.0092019	0.0509829	-0.0515382	-0.0414497	0.0546705	0.0205346	-0.0358984	-0.0949782	-8.10241e-17
BEND6	-0.244281	0.217066	0.0916226	0.100154	-0.279192	-0.13189	-0.171128	-0.561098	0.149092	0.172761	-0.405552	-0.164617	-0.181923	-0.18827	-0.173459	-0.0212869	0.0965761	-0.0591446	-0.144169	-0.0553923	0.0818657	0.103851	-0.19604	6.97097e-15
BEND7	-0.120014	-0.564773	0.353598	-0.0369969	-0.0169545	-0.0238437	0.360003	-0.235058	-0.163299	0.14444	-0.116091	0.277708	0.0377832	0.126023	-0.363851	-0.017955	0.221448	-0.0520709	0.0013867	0.103829	-0.0123538	0.060639	-0.00278827	2.54647e-16
BEST1	0.695976	0.46122	-0.298159	7.41884e-05	-0.011308	-0.192783	-0.176131	0.00304061	-0.198892	0.160751	-0.102926	0.23254	0.0164371	-0.0222406	0.0817418	0.037243	-0.0594029	-0.0178682	-0.03355	0.00387142	0.0198787	0.0324257	-0.0182418	-2.8561e-15
BET1	-0.576092	0.438208	-0.0280961	0.0694465	0.330773	0.161619	-0.455468	0.0552378	-0.184201	0.0402145	0.0418803	-0.15667	-0.0929868	-0.0642289	-0.0920632	0.0815675	0.14873	-0.0524081	0.0308985	0.00319382	0.0457898	-0.0533612	0.0626261	-3.04419e-15
BET1L	-0.796224	-0.174727	0.152862	-0.187628	0.0291916	0.205805	0.0103806	-0.0403599	-0.225215	-0.289051	-0.241352	-0.125183	0.0660114	-0.0859568	-0.072009	0.00405779	-0.0210699	-0.0486713	0.0101919	0.0362867	-0.0245897	-0.0177229	0.0410898	-5.44019e-16
BEX2	0.481931	-0.533874	0.376351	0.158362	0.110847	0.0786482	-0.0269744	0.307017	-0.238304	0.0977151	-0.152118	0.123587	0.131081	-0.147197	-0.0378102	0.0723506	0.0466686	0.0249958	0.10224	-0.122848	-0.112365	-0.0948297	0.0480875	8.10241e-17
BEX3	0.20468	0.724912	-0.0154528	0.490536	0.0153759	-0.0117206	-0.25066	-0.138279	-0.0381437	-0.0660652	0.0718596	-0.100446	0.24971	0.0603293	0.0244634	0.00587149	-0.020519	0.0195313	-0.0508249	0.101139	0.04896	-0.0204365	0.0727323	-3.07892e-15
BEX4	0.465591	-0.0819885	0.119004	0.48135	0.3497	0.241044	-0.196829	-0.0409479	-0.211402	-0.22647	-0.259308	0.156595	0.273758	-0.147947	0.000606301	-0.0271179	-0.079495	0.0229161	-0.0775324	0.0696834	-0.028062	0.0607737	-0.0482798	4.57786e-15
BEX5	-0.0303978	-0.699485	0.393009	0.126268	-0.250779	0.280457	-0.103917	-0.238271	-0.142471	0.00384355	-0.0580757	0.141689	0.0172732	-0.0653271	0.0193034	0.00442037	-0.0178095	0.0355547	-0.170041	-0.194672	-0.00874943	0.0640624	0.0947985	1.50473e-16
BFAR	0.354432	0.64616	0.528455	-0.281737	0.101668	-0.125409	0.0778926	0.0315109	-0.0401918	0.167995	0.00504135	-0.0215934	-0.0285096	0.0586902	0.0162246	0.0737332	-0.004095	0.0767326	0.0397875	0.0252183	0.117283	-0.0359449	0.0404114	1.2367e-15
BFSP1	0.0211192	-0.836754	0.385858	0.0798836	0.018358	-0.0970328	-0.0422136	0.0465588	-0.130572	0.216141	-0.102414	0.0175436	-0.0439282	-0.0084414	-0.0887298	-0.0550181	-0.045361	-0.0532203	-0.0336854	0.134547	-0.0458171	-0.124961	0.0334972	-1.85198e-16
BGN	0.443551	0.628904	0.295984	-0.339868	0.135561	0.0969439	-0.0464578	0.317432	-0.151394	0.0148178	0.0776776	-0.0281858	0.130413	0.0788966	-0.0777151	0.0427382	0.0107758	0.00395494	0.109649	0.000110606	0.0260786	0.00524191	0.000631884	1.38899e-16
BHLHB9	0.390687	0.51013	-0.445844	-0.2871	0.0921326	0.116297	0.082182	-0.0895208	-0.0939019	-0.140115	-0.0765687	-0.115103	0.248862	0.0696422	-0.136221	0.0361167	0.108944	-0.157747	-0.139966	0.00844283	-0.104587	-0.139297	-0.21951	5.32444e-16
BHLHE22	0.395477	0.82495	-0.171706	0.0635392	0.0886626	-0.0816558	0.0116201	0.0787081	0.0471982	0.0834499	-0.00718704	0.00123776	0.14545	-0.00179556	0.0621918	-0.114041	-0.183016	0.0312825	0.0506634	0.118938	0.0314416	0.0829116	-0.0484795	-3.24097e-16
BHLHE40	0.239825	-0.163119	0.587527	0.34805	0.10306	0.163744	0.0647086	-0.00111912	0.178346	-0.402986	0.35736	0.135396	-0.0846362	-0.136181	-0.0922908	0.0483987	-0.0419561	0.0408056	0.0349214	-0.0644746	-0.124451	-0.0384328	-0.073133	-3.54191e-15
BHLHE41	0.516313	0.368231	-0.193538	0.107278	0.00647264	0.150112	-0.380965	-0.301097	-0.000185032	-0.372116	0.237389	-0.0842842	0.0573809	-0.040888	-0.186866	-0.0488794	0.0681859	0.00539547	-0.0382579	-0.0943514	-0.0337237	0.127737	-0.117447	1.73623e-15
BHMT2	0.467206	0.789846	0.126489	-0.216583	-0.0349577	-0.122752	-0.219607	-0.0162557	-0.05633	-0.0173261	-0.0308398	-0.0757331	-0.0363455	-0.0447732	-0.0581394	0.0176382	-0.0282926	-0.0896972	-0.0193796	0.0593179	0.00594143	0.0117652	-0.00898334	1.50473e-16
BICC1	-0.0250909	0.82601	-0.415116	-0.21974	-0.129322	0.137964	-0.0805131	-0.0684662	0.0557692	-0.13827	-0.0630499	0.012171	-0.0368014	-0.0217037	-0.00127094	-0.0158398	0.0878341	-0.0204349	0.0890462	0.0138687	-0.0428012	0.00635927	-0.0546529	1.85198e-16
BICD1	0.707672	0.176194	-0.319239	-0.300069	-0.0397589	0.0318975	0.31844	-0.0173185	0.169031	-0.0545729	-0.284989	0.138852	0.0309002	0.015099	-0.0633118	-0.0791284	0.0469807	0.00895305	-0.0673072	-0.0355483	0.0862048	-0.110604	-0.0255386	4.13078e-16
BICD2	0.576637	0.327477	0.224711	-0.115273	-0.139877	-0.453057	0.187201	0.175648	0.0636793	-0.0912066	0.333524	-0.0677443	0.0789263	0.0473332	-0.00846548	0.0436333	-0.0587849	-0.0117822	0.151307	-0.0110259	0.155938	0.121784	0.0365955	7.37175e-16
BICRA	0.331104	-0.00602974	-0.478134	-0.0312846	-0.435648	-0.0975995	0.311542	-0.0340361	-0.206937	-0.345297	-0.0826158	-0.126621	-0.0813608	-0.0827145	-0.0640111	-0.147235	-0.0355116	-0.09514	0.0428934	-0.08264	-0.109584	-0.218948	-0.245223	2.60435e-16
BICRAL	0.555109	-0.667698	-0.270088	-0.165521	0.123646	0.146026	0.00852491	0.0834186	-0.0892687	0.1762	-0.0518003	0.0811101	0.0761473	-0.0701135	-0.114953	-0.0528395	0.0292687	-0.0167588	-0.102921	-0.0117797	-0.0942373	-0.0657543	0.0444231	5.49807e-16
BID	-0.310825	0.685455	-0.54184	-0.190136	0.103938	-0.171423	-0.140632	-0.0601216	-0.0554706	0.0570299	-0.0836187	0.0789226	0.0647694	-0.0484847	-0.0406258	0.0224597	-0.0565333	0.0154429	0.051442	-0.00921237	0.0109804	-0.0265344	-0.0705249	-5.78744e-16
BIN1	0.0729799	-0.0455508	0.0116838	0.0876977	-0.240096	-0.540755	-0.324416	0.0248486	0.00445584	0.185895	-0.149058	0.314237	0.114797	-0.0785771	0.41076	-0.343866	0.0911392	-0.177067	0.0176284	0.0903422	-0.0433426	0.129318	-0.0159004	6.01894e-16
BIN3	0.444825	-0.378009	0.474364	0.128409	-0.25813	-0.0605249	-0.108226	0.00318554	-0.0867843	-0.151949	-0.166359	0.246151	0.00681024	-0.209006	0.144602	0.0957751	-0.230543	-0.0512206	0.10868	-0.0423283	-0.138116	-0.125435	0.197047	9.2599e-17
BIRC2	0.32215	-0.768697	0.297565	0.268846	0.0498994	0.229042	-0.0734436	0.0556036	0.0124439	-0.0452444	-0.065488	-0.0817383	-0.0996705	-0.000929419	0.180455	0.0988404	-0.0827144	-0.0770017	-0.0221984	-0.0250919	0.0109946	-0.0342544	-0.0209002	-1.67836e-15
BIRC3	0.735486	-0.428028	-0.13656	0.0344537	0.154267	-0.287104	-0.2557	-0.0817977	-0.133009	-0.0224081	0.0635022	-0.0209484	0.00850361	0.118947	0.0754418	0.0969593	0.0127288	-0.0387633	0.0821057	-0.0947203	0.0128387	0.0840346	0.033686	-2.0256e-16
BIRC5	-0.690519	-0.360993	0.419363	-0.145701	-0.320225	-0.217608	-0.0428503	-0.0229782	0.0833699	0.0848953	0.0861561	0.03602	0.0635379	-0.0589902	0.0661824	-0.0774198	0.0306703	0.00190689	0.0118538	0.023321	-0.00105528	0.0129734	-0.0307502	4.91932e-16
BIRC6	0.640928	-0.522028	-0.101201	-0.140877	-0.047188	0.333115	-0.0555679	-0.0850071	0.176882	-0.186737	-0.0356828	-0.107099	0.048033	0.0300724	-0.0491414	-0.200419	-0.0869169	0.0568075	-0.0883211	-0.0141296	0.110456	0.0545494	-0.0667099	1.76517e-15
BIVM	0.236964	0.667311	-0.0747198	0.155967	-0.115937	0.295337	-0.211272	-0.106211	-0.111854	0.161005	-0.354408	-0.0854524	0.0701225	-0.253911	-0.0992119	-0.0223467	0.104713	-0.0366605	-0.004669	-0.05253	-0.0214042	0.0475673	-0.207777	-1.63206e-15
BIVM-ERCC5	0.213844	0.146443	0.191443	-0.48561	0.156151	-0.028552	0.199098	0.249696	0.147158	-0.109523	0.250521	-0.104512	-0.301408	0.407603	0.0131481	0.0745149	-0.126575	0.142537	-0.272367	0.194555	0.114294	0.0127404	-0.0390632	-4.31164e-16
BLCAP	0.385025	-0.0584505	0.218645	-0.429271	0.125694	0.0513662	0.446732	0.154898	-0.00792947	0.0534326	-0.286428	-0.0265878	-0.123683	0.091171	-0.186564	0.0160729	-0.169748	-0.255685	-0.133756	0.0482381	-0.0902528	0.190383	-0.266687	1.07646e-15
BLM	-0.446401	-0.578625	0.0934964	-0.356979	-0.352763	-0.211079	0.0481426	-0.216253	0.107602	0.100307	0.073742	0.0447025	0.0907603	-0.0775094	0.167395	-0.00102011	-0.0866238	0.10866	0.0795871	0.0341875	-0.0862139	0.0778869	-0.00292725	-2.31498e-17
BLMH	-0.323675	0.791583	0.13132	-0.268915	-0.0901089	-0.0340896	-0.242274	0.1142	-0.0834508	0.108246	0.133828	0.0320205	0.180339	-0.0361415	-0.0247718	-0.013684	0.138004	0.0361185	0.0339616	-0.00170507	-0.0392756	-0.045535	-0.0261302	2.2108e-15
BLNK	-0.568782	0.459652	0.148429	-0.0809906	-0.243666	-0.365979	-0.0300507	-0.0624828	0.127605	-0.0675616	0.0324006	-0.0822935	0.13606	0.0944791	0.015004	0.0464357	-0.119841	0.152322	0.217957	-0.173096	0.104172	0.196854	-0.123979	-5.78744e-16
BLOC1S1	-0.615242	0.405162	0.152279	0.469685	0.157189	-0.19626	-0.140345	-0.230476	0.0317553	0.139353	-0.0224474	0.131329	0.130425	0.0161765	0.00914615	0.0157111	-0.0391053	-0.0591192	-0.0933983	-0.00581648	0.0184359	-0.0702172	-0.0514991	-1.17485e-15
BLOC1S2	-0.0816227	-0.49987	0.245089	0.412735	0.363296	-0.0534069	-0.333501	0.0163544	-0.242217	-0.0551356	0.0857594	0.130289	-0.29541	-0.0258779	0.15782	0.109289	-0.108698	-0.0162958	0.0779186	-0.187075	-0.0344477	-0.0310271	-0.0244129	2.77797e-16
BLOC1S3	-0.117539	-0.749578	0.415263	-0.0551632	-0.00828055	0.087818	0.227658	0.269001	-0.085865	-0.073985	-0.0237517	0.0607983	-0.0252226	0.0919844	-0.0058391	-0.114646	-0.205917	-0.0544155	-0.0753099	-0.00140444	-0.137331	0.018689	0.0850507	3.12522e-16
BLOC1S4	-0.698751	0.406807	0.0183522	0.144572	0.158012	-0.0881716	-0.0648357	0.0969009	-0.143378	-0.287105	-0.0817033	-0.0536238	0.0198753	-0.275089	-0.0301276	0.0468375	-0.216515	-0.0950507	0.0665581	0.00939521	0.0509739	0.0728172	0.136537	1.82883e-15
BLOC1S5	0.720099	-0.0736667	-0.0953152	-0.289674	-0.104336	-0.270992	-0.10349	0.135532	-0.0709557	0.260748	-0.252838	0.0330114	-0.00403238	-0.0181716	0.0675332	0.143586	0.0608422	-0.280061	-0.100768	-0.044635	0.0307196	0.0645332	-0.081712	1.79411e-16
BLOC1S5-TXNDC5	-0.00208295	-0.544922	-0.141319	-0.122226	0.0819693	0.0880531	-0.00722254	-0.142885	-0.129302	0.108846	0.0895327	-0.131346	-0.125977	-0.127491	0.0463536	-0.225774	-0.284812	-0.196053	-0.0576914	-0.198311	-0.274944	-0.2501	-0.440193	-7.46579e-16
BLOC1S6	0.410896	0.326691	-0.174748	0.422642	0.37668	0.167829	-0.39081	0.0957383	0.251072	-0.157267	-0.0225147	0.0714524	0.0822936	-0.00687476	0.0285924	0.0892014	0.00371578	0.220728	-0.0223042	-0.0907565	-0.00504818	0.108721	0.0709342	4.87302e-15
BLVRA	-0.371432	0.617376	0.314523	0.397187	-0.0927832	-0.00686021	0.256716	-0.245617	-0.0392653	0.212093	-0.0049877	-0.0675131	0.0854912	0.00092063	0.000943202	-0.0469894	0.0784669	0.0740358	-0.0442833	-0.0630291	0.090737	-0.0221507	0.0489295	-1.11408e-15
BLVRB	0.426285	-0.0762852	-0.0829554	0.554489	0.197523	-0.158334	-0.0119862	-0.251403	-0.11353	0.177639	0.0953109	0.28245	0.219081	0.249591	-0.182499	-0.0207442	0.0568231	-0.107551	-0.130094	-0.0422379	-0.104798	0.206275	0.0794867	7.0028e-16
BLZF1	-0.141913	0.126049	0.366736	0.22096	0.397005	0.13981	0.0968653	-0.40663	-0.35167	0.0808205	0.0455307	-0.345845	-0.146688	-0.00718188	0.170808	0.179901	-0.212484	0.120992	0.0591726	-0.0548049	-0.129088	0.0907607	0.0507408	2.61303e-15
BMERB1	-0.200324	-0.303367	-0.31465	0.280368	-0.0504092	-0.191943	0.562004	-0.138847	0.184672	0.193002	-0.351246	0.0655528	-0.0268973	-0.0272544	-0.229076	0.0501649	-0.155278	0.0541058	-0.0725116	-0.14152	0.028162	-0.0781536	0.031768	-1.05331e-15
BMF	0.500784	-0.536981	0.130511	0.19077	-0.37131	0.0227229	-0.088942	0.110689	-0.0840091	-0.241882	-0.276246	-0.0768534	0.0695405	0.0727884	0.114123	0.123363	-0.0714736	-0.134897	-0.0621608	-0.156466	-0.0103629	-0.0888889	0.0554168	-4.39845e-16
BMI1	0.405488	-0.255021	-0.690545	-0.233772	0.214615	-0.0503606	-0.0538278	0.195302	0.149469	0.0364438	-0.092275	-0.0376934	0.0675349	0.102413	-0.0384078	-0.222656	-0.141217	-0.00332751	0.094526	-0.0400297	0.0577928	-0.122351	0.0300178	3.89205e-15
BMP1	-0.401321	0.224913	-0.141645	-0.196702	-0.184654	0.168389	0.0958689	0.548369	-0.322926	0.245188	-0.155504	0.0206951	0.327827	0.0778015	0.0754581	-0.118682	0.0895258	0.0840677	0.0436744	-0.0967021	0.0473663	0.0316959	0.073142	-5.68326e-15
BMP2	0.589398	-0.603656	-0.25157	0.284338	-0.102483	-0.17952	-0.219088	0.0145392	-0.0835976	-0.143405	0.0534325	0.0490202	0.0348413	0.0405471	0.0130268	-0.0215406	-0.0599177	-0.0124467	-0.0236507	-0.107048	-0.00870017	-0.0191703	-0.0249531	-5.03507e-16
BMP2K	0.563348	0.591537	0.0733671	0.0746488	0.0236698	-0.118906	-0.0873477	0.238749	0.103703	0.0651753	0.184086	-0.125781	0.000444096	0.0970964	-0.203219	0.0130436	-0.0389934	0.279822	-0.0432679	0.191344	0.0651708	-0.0561514	0.033538	3.10207e-15
BMP4	0.683532	0.462502	0.164256	0.106542	0.096621	0.0626672	0.198537	-0.193731	0.214155	-0.239245	-0.00158623	-0.101306	0.0168821	-0.0700207	-0.0681761	0.0643505	0.0346855	-0.131761	-0.134435	0.0674095	0.108095	0.0650672	0.0767501	1.4295e-15
BMP6	0.0433203	-0.942825	-0.125942	0.111756	-0.0517613	-0.119851	-0.0796262	0.126992	-0.00922372	0.048262	0.00457538	0.113807	0.0574495	0.0100702	-0.0250074	0.00198804	0.0122529	0.0477658	0.0248002	0.0373882	-0.059596	0.0039899	0.117946	-1.38899e-16
BMPER	0.760506	0.0767932	0.53646	0.183493	-0.164769	-0.148042	0.0493793	-0.0318367	0.0368813	0.0112826	0.0686329	-0.0760309	-0.0032077	-0.0558206	0.0678362	-0.0499245	-0.0272811	0.0445813	-0.0595974	0.0641607	0.0809646	0.00993624	0.0500281	2.31498e-17
BMPR1A	0.538039	0.600934	-0.188842	0.178998	-0.106528	0.231602	-0.0286638	-0.05065	0.148089	-0.0579548	-0.00167903	-0.290062	-0.184742	-0.00884141	0.0688026	0.0755521	0.107949	-0.079213	0.0332413	-0.0827093	-0.0369888	-0.0209039	0.177651	-6.60925e-15
BMPR1B	0.0919967	-0.102497	0.520943	-0.253235	-0.349937	0.17398	-0.106708	0.424994	0.372851	-0.0432334	0.228692	-0.10833	-0.119127	0.121456	-0.101375	0.115588	-0.016083	0.00895202	-0.0640867	0.134471	-0.107203	0.0817774	-0.0507722	-4.08376e-16
BMPR2	0.927376	0.115367	-0.0931417	-0.0871252	0.0525446	0.0995507	-0.135411	-0.178956	0.121621	-0.0288789	0.0341133	0.0579763	-0.127096	0.0152686	-0.0170763	-0.0394092	0.0242028	-0.0798523	0.0409293	-0.00381543	-0.017798	-0.00137332	0.00350662	4.72834e-15
BMS1	-0.736108	-0.407762	-0.207384	-0.26611	-0.108552	0.196902	-0.204168	0.0806533	-0.117696	-0.164734	0.115948	0.00648526	0.0784309	-0.0532994	0.0612257	0.06064	-0.0166793	0.0297641	0.0246413	0.00798426	0.0361097	0.0701847	0.0187113	1.09961e-15
BMS1P1	0.192645	-0.536655	0.406966	0.407817	-0.0351869	0.0620303	0.0298509	0.271936	0.10391	0.12362	0.175667	-0.31345	-0.0990691	-0.125797	0.0337652	-0.120712	-0.0642527	0.176793	0.0417367	0.118051	0.120991	0.0136429	-0.0244946	-1.38899e-16
BMS1P14	-0.260652	-0.231041	0.0348477	0.29969	-0.422215	-0.315968	0.154439	-0.0792058	0.0703282	0.432276	0.0939754	-0.111157	0.12955	-0.0999955	-0.289273	-0.0366992	-0.307831	-0.061184	0.144898	-0.093488	0.0328206	-0.158865	-0.00827301	9.2599e-17
BMS1P2	0.182587	-0.264175	0.479431	0.476246	-0.0455331	-0.253208	0.0441501	0.330814	0.156148	0.149358	0.129695	-0.334857	-0.0328092	-0.133358	-0.0154577	0.0220593	-0.100577	0.0858599	0.0675182	-0.00118018	-0.197417	-0.0260981	0.0755381	-1.04174e-16
BMS1P2-AGAP9	-0.176903	-0.11813	0.153576	0.297338	0.232467	-0.335449	-0.0866696	0.574009	0.336993	0.10052	-0.0278306	-0.362198	0.00615497	-0.106953	0.0979255	-0.0265219	-0.0621936	-0.0486693	0.0145681	0.0753154	-0.0633058	-0.2113	0.031841	4.77464e-16
BMS1P20	-0.452343	0.286627	0.395213	0.464651	0.331991	-0.191068	0.345383	-0.0141878	-0.021582	0.00578216	-0.046685	-0.156583	0.0317682	0.0296113	0.0555062	0.00382015	0.0710294	0.0291215	0.0323039	-0.118183	0.0961801	0.0888395	-0.0685328	-5.51253e-16
BMS1P4-AGAP5	-0.407186	-0.626895	-0.314168	-0.0375801	-0.109232	0.176949	-0.00413454	0.144384	0.00704629	-0.136361	-0.0574901	-0.130677	0.0630352	0.138989	0.105446	-0.348777	-0.029319	-0.161407	-0.0599871	-0.202055	0.0987352	-0.0219808	0.0182312	9.4914e-16
BMT2	0.327576	0.192595	-0.573537	0.496238	0.325333	0.0259332	-0.29014	-0.0418478	0.0406481	-0.00136131	0.117009	-0.041761	0.00243931	0.000733735	0.109212	0.00616511	0.212589	-0.0383655	-0.0542735	-0.062497	-0.0142564	-0.0513331	0.0504061	-1.19221e-15
BNC1	0.35363	-0.212146	0.745205	-0.0400431	-0.20946	0.0882607	-0.137107	-0.247423	-0.225548	0.0289732	0.00913631	0.123884	-0.0338152	0.0609304	-0.116035	0.0763523	0.190703	0.0540603	-0.00839146	0.0064345	0.0154225	0.0644264	-0.0790183	2.77797e-16
BNC2	-0.144291	0.872695	-0.414803	-0.0271512	-0.0235537	0.0724392	0.0222815	0.0296963	0.125398	-0.0286237	-0.0113463	-0.00494989	0.0624605	0.0301358	-0.00146488	-0.0892164	0.0485116	0.0458914	0.0493024	0.0193267	0.0246054	0.00856339	-0.013931	-2.08348e-15
BNIP1	-0.846557	0.0617119	-0.246205	-0.174615	0.163087	0.0261831	0.181164	-0.0556125	-0.0288395	0.078896	-0.0693331	0.17193	0.086559	0.0666372	-0.0930201	-0.127596	0.0623121	-0.0128618	0.0208287	0.110206	0.126682	-0.110403	0.0455569	7.79857e-16
BNIP2	0.702533	-0.250377	0.233176	0.490388	0.238201	0.0314217	-0.0898377	-0.000388361	0.099712	-0.120066	0.0163853	0.0145916	0.00562275	-0.105052	-0.0935159	0.014097	0.0324231	0.0515447	-0.0845475	0.0563214	0.116661	0.103048	-0.000992461	-2.04875e-15
BNIP3	-0.626606	0.000168791	0.060656	0.325259	0.320376	0.163932	0.0627773	-0.288478	0.106894	-0.136793	0.423964	-0.0305294	-0.0233369	0.187208	-0.0744151	-0.0776731	0.0323762	0.0395653	0.119995	0.00373293	-0.0785117	0.0063064	0.00296702	-1.37162e-15
BNIP3L	-0.144638	0.433369	0.0593781	0.286929	0.176239	0.293717	-0.0377485	-0.392662	0.139556	-0.227578	0.481097	0.193317	-0.0326769	0.227336	-0.0814944	-0.0547082	-0.079194	0.039204	0.0755269	-0.0185853	-0.114791	-0.0482409	0.0252856	-3.47246e-15
BOC	0.482595	-0.708349	0.069513	0.330407	-0.0828645	-0.00417305	0.137871	-0.179955	0.00490143	-0.17469	0.00155477	-0.136376	0.0308032	0.0569889	-0.0839173	-0.101291	-0.0382747	0.0612414	0.104312	0.0333044	0.0636486	-0.0339574	0.00425262	-2.31498e-16
BOD1	-0.0168415	0.804647	0.186771	-0.317061	0.100326	0.0998582	-0.226175	0.0410828	-0.20741	0.0388123	-0.0116749	0.192534	0.145088	-0.120026	-0.0551315	0.115484	-0.0431346	0.0140823	-0.00677483	0.0437665	0.00410137	0.0795193	-0.00673252	-1.06489e-15
BOD1L1	0.746721	-0.17825	-0.483295	-0.0147895	0.183195	0.160433	0.00464838	0.0972923	0.041545	-0.257872	0.044135	0.0517302	0.0224362	-0.0671188	0.078706	-0.0304625	0.0847437	0.0443592	-0.0729232	-0.0383869	0.0530979	0.0576682	0.0314815	-1.02438e-15
BOK	0.226376	-0.0755014	0.776696	-0.384722	0.201591	-0.00247438	0.0633311	-0.116902	-0.137938	0.00917385	-0.0719202	0.161858	0.0245654	0.120205	-0.0633532	0.0626791	0.203125	0.000203877	0.0715654	-0.069404	-0.0731589	0.0136908	0.0569888	9.83864e-16
BOLA1	-0.725826	0.144077	-0.237031	0.162912	-0.144518	0.0697943	-0.219267	0.0526688	-0.203087	0.0906527	0.124563	0.0130307	0.246826	-0.184176	-0.0953625	0.0526986	0.108563	-0.153634	-0.13609	-0.0196081	-0.175983	-0.151579	-0.11394	-1.94458e-15
BOLA2	-0.524372	0.407105	0.15237	0.565398	-0.0751178	-0.20377	0.0564889	0.139732	0.0483418	0.100234	-0.0883146	-0.00611391	-0.0702368	0.0353179	0.0500122	0.130332	-0.0639499	-0.0514425	-0.0610052	0.255171	0.135012	-0.02004	-0.0802379	-3.76183e-17
BOLA2-SMG1P6	-0.587134	-0.186597	0.585708	0.444313	0.118213	0.158453	0.0546516	-0.00973101	-0.040821	0.0748752	0.00904389	0.0595027	0.0646751	0.0460295	0.0453136	-0.0247327	0.0348753	0.0395667	0.0530849	-0.063452	0.0750604	0.0293454	0.0428976	1.59155e-15
BOLA2B	-0.742844	0.346789	0.217607	0.233063	0.171944	-0.218265	-0.158956	-0.0575129	0.134364	0.0316316	0.0602503	-0.0612956	0.0874466	-0.0183973	-0.0961935	0.126683	-0.0795642	0.0884568	-0.0951425	-0.0711716	-0.150552	0.0337435	-0.0930821	-7.92879e-16
BOLA3	-0.796138	-0.179508	0.0769559	0.099658	0.214686	-0.255838	0.100876	-0.214624	-0.0371657	0.0436458	0.167936	-0.132018	-0.18716	0.210528	0.0317548	0.035342	0.0757388	-0.0185843	0.0841593	0.0388678	0.0564615	-0.022474	0.0375563	-6.94493e-17
BOLA3-AS1	0.141045	0.415133	0.00516245	-0.0757027	0.308663	-0.0484742	-0.207092	0.0559893	0.343188	-0.276142	0.215316	-0.398839	-0.213229	0.0319359	-0.0414453	0.286676	0.179657	-0.128269	0.11845	-0.241666	-0.0399141	0.0753897	0.00872312	2.31498e-16
BOP1	-0.917009	0.051257	-0.0876203	-0.2474	0.0227106	-0.139064	0.0703412	0.184911	0.0254101	0.00681469	-0.0042823	0.0402947	0.0200274	-0.0417131	-0.0296009	-0.0649006	0.0135793	-0.0661055	0.0609804	-0.0261147	-0.092443	0.0373467	0.0114211	-1.10251e-15
BORA	-0.583839	-0.533452	0.000821955	-0.381339	-0.227523	-0.0482105	-0.140521	-0.269118	-0.04358	-0.0438418	0.14275	0.103742	-0.0602246	0.0508098	0.0256011	-0.109284	0.0408254	-0.0807853	0.0134213	0.0961107	0.0775523	0.0686519	-0.027794	4.57208e-16
BORCS5	0.31501	-0.238605	0.41845	0.35851	-0.202037	-0.100507	0.106357	-0.109859	0.237598	0.186647	-0.280821	0.287961	0.327416	0.155803	-0.129417	-0.0150771	0.152249	0.0636533	-0.0507902	0.0434744	-0.160893	-0.0649099	0.0508016	1.67836e-16
BORCS6	-0.271834	0.516239	0.575011	-0.0762374	0.141068	-0.149348	0.170827	0.0299136	-0.00917896	-0.0344296	0.11476	0.207898	-0.0633783	0.106221	-0.0310531	-0.0690196	0.016807	-0.114528	-0.146901	0.0343119	-0.345635	-0.0878457	0.0940551	-5.17397e-15
BORCS7	0.630977	0.230316	-0.327651	0.154272	0.271369	-0.345452	-0.288763	0.0456182	0.0733504	0.00102148	-0.249311	0.0909298	-0.0210145	-0.0383981	0.136541	0.0319208	-0.0274238	0.111998	-0.0890482	-0.0412541	0.0863265	0.0797375	0.0714342	-3.83418e-16
BORCS7-ASMT	0.132018	-0.0522788	0.202635	-0.256627	0.118085	-0.0985619	-0.254191	-0.0442726	-0.0250518	-0.429459	-0.132159	0.0528664	0.230421	0.202137	-0.016711	0.210345	-0.400394	0.0614724	0.126303	-0.206324	-0.415207	-0.151727	0.144407	5.72956e-16
BORCS8	-0.509145	-0.507083	0.323985	0.0622148	-0.235125	0.0162555	-0.370178	0.224178	0.201258	0.0222043	0.022926	-0.0233629	-0.184802	-0.107485	-0.0763353	0.00806359	-0.111979	-0.0152669	-0.078915	-0.0340433	0.10286	-0.0708279	-0.0504439	2.21659e-15
BORCS8-MEF2B	-0.0435131	0.183204	-0.680978	0.0942158	0.193361	-0.0587952	0.15658	-0.00393433	-0.27533	0.162425	0.0744521	-0.0146235	-0.107209	0.14209	0.11175	-0.149878	0.162634	0.240264	0.255411	-0.242945	0.0645992	0.0780791	-0.182412	9.40459e-18
BPGM	0.0504164	-0.550579	0.345695	0.502864	0.36711	-0.118856	0.014809	-0.100052	-0.0512648	0.0814438	-0.175436	0.13243	-0.159969	0.0337435	0.146792	-0.140626	-0.0475904	0.0483817	0.13667	-0.0736311	0.0533146	0.0128762	0.0739844	-3.17152e-15
BPHL	-0.123699	0.748064	0.0848376	0.256842	0.1156	0.459987	-0.00547768	0.0749063	-0.0314685	0.0215857	0.220273	0.0161206	0.119055	-0.0539443	-0.00599979	0.139732	0.0871203	0.00768157	-0.0162344	0.108121	0.0776826	0.0938684	-0.00325701	-2.08348e-16
BPI	-0.00981905	-0.873445	0.18289	0.14523	-0.306918	0.0580674	0.0284558	-0.038668	-0.0769971	0.14961	-0.0169233	0.109124	0.0865401	-0.0526244	-0.038984	0.0492853	-0.0680864	-0.0956668	0.0192962	-0.011238	-0.0678347	0.0888556	0.0329518	2.08348e-16
BPNT1	-0.627341	-0.128977	-0.377727	0.380022	-0.030042	0.0209102	-0.106253	0.140811	-0.116418	-0.27417	0.177881	-0.191434	-0.118563	-0.0347908	0.0160115	0.148296	0.0055994	0.13891	0.0451059	-0.195839	0.0729147	0.030794	0.0987528	5.37653e-15
BPNT2	-0.155828	-0.78865	0.246328	0.391004	-0.00738106	0.120262	0.0073604	0.021712	0.05615	-0.222748	-0.0261753	-0.166725	-0.0497425	0.0822195	-0.0547115	-0.112313	0.12671	-0.00681127	0.0350774	-0.0189983	0.0224459	0.0280418	-0.00819906	-6.74815e-15
BPTF	0.825284	-0.260494	-0.182306	-0.326056	0.144859	0.0681687	0.0730661	0.0874503	0.120185	-0.107713	-0.0865206	-0.109802	0.0271636	0.00624347	0.0658914	-0.0781762	0.0550767	0.0245248	-0.0457062	0.0612168	0.018618	-0.0113325	0.0782223	-4.45633e-16
BRAF	0.899662	-0.198741	-0.0401452	-0.0113545	0.114128	0.230364	0.0537157	0.0058828	0.100407	0.038437	-0.0200928	-0.0911424	0.112438	0.0665474	-0.0417306	-0.0041955	0.0514072	-0.152442	0.0445486	0.0707419	-0.0502242	-0.0751235	0.0148417	-8.13135e-16
BRAP	-0.0231877	-0.0794451	-0.704321	0.103445	0.33609	0.217178	0.112185	0.124516	-0.127537	0.13936	0.0785618	0.128883	0.0221778	-0.00855463	-0.0322358	0.0588211	0.364238	-0.134204	0.087619	0.00270169	0.225844	0.154676	0.0366289	-6.42695e-15
BRAT1	-0.167829	0.762333	0.267074	0.11924	0.00307088	0.106711	0.103734	0.310549	-0.11908	0.0241485	-0.0141211	0.179296	0.0405962	-0.330691	-0.0200744	-0.0501531	0.0558816	-0.105709	0.0117928	-0.0204325	-0.0599737	0.0800383	0.0254668	-5.20869e-15
BRCA1	-0.399869	-0.537317	0.33057	-0.376945	-0.35475	-0.161464	0.0014182	-0.140929	0.190718	0.0671406	0.069225	-0.0883494	0.2142	0.0212312	0.05097	0.0635333	0.0797334	0.0444454	0.0251259	-0.0607265	-0.091978	0.0132202	0.0227692	-2.61592e-15
BRCA2	-0.340275	-0.654235	0.281438	-0.217969	-0.366068	-0.0591968	0.0592722	-0.243369	0.115566	0.147393	0.030717	-0.164608	0.202264	-0.0414137	0.107359	0.0390968	-0.0762911	-0.0011112	0.0456316	-0.00646155	-0.0229994	0.0356426	-0.025981	-1.27324e-16
BRCC3	-0.358462	-0.306102	-0.209723	-0.0132284	0.0904143	0.22508	0.139288	-0.491775	0.381683	0.0546643	0.162059	-0.0675804	0.0622715	0.127791	0.0913427	0.130334	0.232023	0.0715269	-0.0481932	-0.277533	0.0837865	-0.155085	0.138422	7.23855e-15
BRD1	0.314448	0.0633014	-0.461731	-0.330465	-0.239349	-0.291782	0.42951	0.210725	0.178822	-0.0233747	-0.0273468	0.118626	-0.0742338	-0.102333	0.212977	0.0679012	0.00267582	0.205167	-0.0987702	-0.0784071	0.116617	0.126735	-0.0494254	-3.0847e-15
BRD2	0.206749	-0.650349	0.191925	-0.442706	0.281257	0.0203705	0.232799	0.160666	-0.0672175	0.119264	0.205699	0.0822785	-0.107006	-0.190496	-0.0418869	0.0283963	-0.0849071	0.00263301	0.0680657	-0.000325546	0.070142	0.0761371	0.0354672	6.25043e-16
BRD3	0.671827	-0.204467	-0.548219	-0.0393247	-0.18847	0.0176424	0.0602536	0.337706	0.118245	0.0440161	0.028708	0.0246921	-0.0178653	0.0289556	0.0297904	-0.0211566	0.0392837	0.0803238	0.0535134	0.0689471	0.00787746	0.122476	-0.0268793	3.43701e-15
BRD3OS	0.443895	0.570673	0.462614	0.104639	0.094125	0.111485	-0.026064	-0.0100519	0.0278448	-0.170755	0.244647	0.154499	0.0449654	-0.238172	0.0421538	0.00088882	-0.0111526	-0.118462	-0.185751	-0.0584576	-0.0437947	0.0214663	-0.0402703	1.44686e-15
BRD4	0.606222	-0.226257	-0.435132	-0.124654	-0.521491	0.00917131	0.0721154	0.143853	0.0257098	-0.059172	0.0299444	-0.0106812	-0.00729622	-0.116818	-0.0326211	-0.0936506	-0.0235073	-0.0445856	0.144908	-0.0841256	0.0460643	-0.0777961	-0.104859	3.94124e-15
BRD7	-0.150896	-0.0420482	0.378137	-0.230431	-0.118299	0.153754	0.572866	-0.267354	0.0439137	0.273361	-0.0112943	-0.231364	-0.0568923	-0.188715	0.190085	0.270428	0.170825	0.145535	-0.00420204	-0.0702436	-0.0440225	0.0417246	-0.068335	2.30919e-15
BRD8	-0.453385	-0.402757	-0.375893	-0.320957	-0.244916	-0.161836	-0.235123	0.0523693	-0.0589679	-0.102597	0.106123	-0.0335797	-0.10053	0.233639	0.18433	-0.0956129	-0.109021	-0.00841894	-0.210599	0.0397963	0.115284	-0.00640828	0.195678	1.18483e-14
BRD9	-0.520429	0.446266	-0.023781	-0.542263	-0.190734	-0.0781204	-0.0141942	0.208893	-0.13065	-0.0287797	-0.0249894	0.19782	0.160967	0.00499559	-0.0110112	-0.143099	0.0606666	-0.145489	-0.0868019	-0.0200578	-0.0288803	0.0588752	-0.08827	2.65065e-15
BRF1	0.267659	0.271474	-0.197235	-0.498744	0.163744	-0.023174	0.385312	0.383747	0.0873023	-0.26879	0.0109253	0.232093	-0.0316511	0.000706712	-0.112077	-0.109481	-0.0796618	0.034247	-0.00209879	-0.164774	-0.0448215	-0.19956	-0.0895796	-2.99789e-15
BRF2	-0.290952	-0.520083	0.152418	0.00917952	0.386367	-0.158751	0.299979	0.25903	-0.0681047	0.100782	0.155667	-0.0877068	0.0207884	-0.0914371	-0.0584602	0.302552	0.204936	-0.139508	-0.208871	0.072727	-0.10371	-0.0282006	-0.132605	-3.41459e-16
BRI3	0.699939	0.41454	0.34696	0.238954	0.248437	-0.132944	0.143924	-0.0583374	-0.0225842	0.0263491	-0.058095	0.17949	0.0839746	-0.0146517	0.0265324	0.0728357	-0.0319469	-0.0401624	-0.0407949	-0.0123038	-0.0188754	0.0461531	0.0155246	-1.44686e-17
BRI3BP	0.35846	-0.745069	0.131608	-0.205324	0.147987	-0.328347	0.153995	-0.0302445	0.0387682	0.0686094	0.0490476	0.0571201	0.155443	-0.0112088	-0.111334	0.0941704	0.0238493	0.128734	-0.0415303	-0.0312717	-0.0787549	-0.111079	-0.0821277	-3.81971e-16
BRIP1	-0.282541	-0.411188	0.393242	-0.233134	-0.487477	-0.131057	0.00792558	-0.307432	0.0903736	0.01651	0.195678	-0.137778	0.223204	0.0407916	0.0269056	0.048621	0.100734	0.0938326	0.0502676	-0.0956192	-0.0834155	0.112815	-0.148747	3.00947e-16
BRIX1	-0.726313	-0.338727	-0.519549	-0.123913	0.0725851	-0.120689	0.0209727	0.0779572	0.0286097	0.0107648	-0.0591585	0.0256267	-0.0109867	-0.0148775	0.0962921	0.124311	0.0243419	0.0952312	0.00215154	0.0358242	0.0319478	-0.0539674	-0.032482	1.46133e-16
BRK1	-0.46958	0.194081	-0.251843	0.600104	0.219012	-0.157749	0.0642406	-0.361809	0.0502451	-0.17049	-0.214204	0.0143247	0.0788173	0.00186644	-0.117619	0.0491018	-0.0300044	0.0158224	-0.0210345	-0.088008	-0.00492524	0.0296413	-0.00348059	3.5477e-15
BRMS1	-0.60421	0.656262	0.0194136	0.261359	0.0840795	-0.184353	0.126121	0.0289871	-0.00659985	-0.000615027	-0.0345202	0.181345	-0.0339593	-0.0772587	0.0873003	0.00180182	0.00572341	0.0345835	-0.0682004	0.0715154	0.13156	0.0141613	0.0197819	4.06857e-15
BRMS1L	-0.548318	-0.324614	-0.297805	-0.0208373	0.0208431	0.0904631	0.13236	-0.214292	0.222586	-0.150908	-0.249783	-0.0526954	0.0897467	0.297737	0.311629	0.0689712	0.170623	-0.075384	0.139811	0.113124	0.0488035	-0.0272042	0.162712	3.80235e-15
BROX	0.538144	-0.136263	-0.336582	-0.320617	0.527625	-0.0440404	-0.310574	0.0633044	0.121654	-0.0104687	0.0371876	-0.140488	-0.0159168	-0.103121	0.125324	-0.00599137	0.0253414	-0.00282921	-0.0519146	-0.0899933	-0.0253684	-0.080725	-0.117031	-4.8846e-15
BRPF1	-0.177945	-0.423693	-0.224358	-0.521933	-0.10798	-0.154851	0.13443	0.440374	0.0357239	-0.00869572	0.202941	-0.0820571	-0.123156	-0.0451798	0.0656368	-0.0103913	-0.0693684	-0.114652	-0.143761	0.251558	-0.0704181	0.0995727	0.175374	-1.82015e-15
BRPF3	-0.0214304	-0.601971	-0.126581	-0.639295	0.142527	0.0282717	0.0908223	0.280861	-0.120749	0.0620088	-0.046457	-0.021967	-0.00756455	0.0333658	-0.0291928	0.156747	0.11496	0.152989	0.0353314	0.123621	0.0174142	-0.0470711	0.0295896	3.58242e-15
BRSK1	-0.548453	0.348906	-0.581412	0.221807	-0.143231	0.241512	-0.00280791	0.0472143	-0.108076	-0.208228	0.0129105	-0.00639652	0.0315414	0.0302587	0.00890279	-0.0413574	0.0540327	0.0737015	-0.156882	0.0564327	0.0711194	-0.0947203	-0.0044098	-2.08348e-16
BRWD1	0.47638	-0.0163554	-0.253001	-0.274662	0.117969	0.604413	-0.0628107	-0.329364	0.0470956	0.114078	0.0698651	0.0260427	0.097009	0.0164966	-0.167765	-0.159135	-0.11394	-0.0721954	-0.12652	0.0695892	0.0588366	0.069621	-0.101945	-3.21203e-15
BRWD3	0.132855	0.597868	0.209328	0.17466	-0.0921621	0.516356	-0.131859	-0.182964	0.283962	-0.161467	0.180588	-0.0262259	-0.0135223	0.131467	0.053794	-0.172795	0.08054	0.154944	-0.0377353	-0.0229877	0.0289671	-0.00265359	0.0328912	-3.93546e-15
BSCL2	-0.197161	-0.197331	-0.0506577	0.574577	0.398223	0.184886	-0.0335905	-0.335887	-0.438453	0.0348543	-0.0179954	-0.0808227	0.185633	0.0618782	0.10447	-0.128208	0.00572548	-0.0722055	0.0443679	0.0525846	-0.0192876	-0.0604234	-0.0530549	1.1819e-15
BSDC1	-0.124287	0.448537	-0.190456	0.0627017	0.544235	-0.211012	0.0404578	0.127383	-0.4785	0.149426	0.060356	-0.0658304	0.0239311	-0.130261	0.0367566	0.0100447	-0.151739	0.0664161	-0.0068719	0.152833	0.0615645	0.203258	-0.101869	-3.93546e-16
BSG	0.675161	-0.315201	0.089715	0.160053	0.39304	-0.141303	0.203054	0.235844	-0.0646756	0.0206139	0.223509	-0.0263506	0.0271135	-0.0377498	-0.0671629	-0.0153961	-0.0662714	-0.116901	-0.159697	0.164487	-0.0368218	-0.0754884	0.00145976	-7.63942e-16
BST1	0.197395	-0.307848	0.380703	0.431266	0.263977	-0.0375323	0.452719	-0.338848	0.0619621	-0.0997395	0.0629269	-0.011691	-0.0875024	-0.0886946	0.166657	-0.0402185	0.0194106	0.0156414	0.0318836	0.0803821	-0.178328	-0.120083	0.165394	-9.2599e-17
BST2	0.307533	0.633517	-0.150931	0.23978	-0.15218	0.0473948	0.146281	-0.197157	-0.232943	0.207881	0.274319	-0.175327	0.04588	0.0227606	0.0725557	0.316638	-0.0443622	-0.0250153	-0.0458199	0.110964	-0.0216221	-0.0720668	-0.0620396	-1.15749e-17
BTAF1	0.256094	-0.378504	-0.209712	-0.0353983	0.00738657	0.575503	-0.10389	-0.338896	0.262793	-0.204306	0.169333	-0.191077	-0.104184	0.16408	0.0611335	0.0287406	-0.0113012	0.0833513	0.0634648	0.0337657	0.0422392	0.234336	0.0418559	2.96172e-15
BTBD1	0.488431	0.601304	0.291958	0.0660614	0.335099	-0.155817	-0.275529	-0.128105	0.198743	-0.0816944	-0.0468796	-0.0875809	-0.0426241	-0.00292037	0.0236544	0.0420983	0.000454743	-0.0655018	0.0450024	-0.00365629	0.064612	0.0817974	-0.0630488	-2.83584e-16
BTBD10	0.0807252	0.261771	0.469275	-0.346642	0.333595	-0.0367648	-0.419032	-0.188788	-0.094761	0.212618	0.0435849	-0.14724	-0.203325	0.0613728	-0.0636986	-0.154633	-0.0536178	-0.0321564	0.203928	0.097954	-0.140989	0.150005	-0.111363	-4.27113e-15
BTBD11	-0.0223529	0.439767	-0.750468	0.0111204	-0.216392	0.0788387	-0.258952	0.263053	0.0886088	-0.100367	0.0765581	0.0697287	0.0456798	-0.0500928	-0.0353009	0.1043	0.0517543	-0.0600747	0.0159318	0.00135364	0.00332357	-0.0296494	-0.0261369	2.77797e-16
BTBD19	0.535687	0.33687	0.384319	0.483256	-0.150375	0.11822	-0.045552	-0.0736541	-0.0143814	-0.262611	0.101418	-0.00050557	-0.0917861	-0.144096	0.180289	-0.103373	0.0211768	0.0843536	0.0376829	0.0297409	0.0181772	-0.107564	0.0250418	1.77964e-16
BTBD2	0.292373	0.800029	-0.265881	0.0522177	-0.125563	0.22576	-0.143226	-0.0184058	0.0195331	0.0963269	0.215158	0.174289	0.055702	0.0349158	-0.00888852	-0.044596	-0.0212802	-0.11442	-0.0178187	-0.0218699	-0.00667245	-0.0267666	-0.0751325	-7.98666e-15
BTBD3	0.739825	0.539627	0.292597	0.00126505	-0.051835	-0.055135	0.10269	-0.00358839	0.0871054	0.0344289	0.0396564	0.0605146	0.104878	0.091666	-0.0240216	-0.0533721	-0.0694947	0.104377	-0.031008	0.00745853	-0.0161556	0.020528	-0.0728267	1.34847e-15
BTBD6	0.093084	-0.325691	0.702892	-0.358504	0.181093	-0.129015	0.0611287	-0.133502	-0.165409	-0.0201095	-0.171947	0.294902	0.0470537	0.064126	0.0697115	0.0869195	0.019768	-0.124706	0.0361543	0.0189358	0.0818672	0.0520247	0.0403081	5.37074e-15
BTBD7	0.639192	-0.227076	-0.00118159	-0.443274	0.181686	0.270703	0.170061	0.249425	0.118444	-0.0136041	-0.173152	-0.0874311	0.0631017	-0.0832339	0.0277347	-0.00958213	0.106653	0.132986	0.0576724	-0.0125413	-0.115023	-0.175699	0.0754911	-4.87158e-15
BTBD8	0.737903	-0.147375	-0.0148924	0.3818	0.184667	0.00871358	-0.0866272	-0.0193651	-0.0396081	0.152007	-0.114766	0.0550649	0.0454849	-0.0564062	-0.0581635	-0.0727326	0.229749	-0.0783527	-0.0330458	0.130267	0.0676312	-0.0260031	-0.329686	1.27324e-15
BTBD9	0.500287	0.639999	-0.178416	-0.19516	-0.210837	0.137396	0.262833	-0.101088	0.238538	-0.0231785	0.162655	0.0986855	0.0422554	-0.00688962	-0.0969461	-0.00366319	0.112532	-0.0198169	-0.0582293	-0.0542492	0.0430488	-0.0372231	-0.00762399	-1.933e-15
BTC	0.365479	-0.7518	0.182825	0.201852	0.0534396	-0.0151841	0.0905687	-0.166194	-0.0460623	0.176548	0.188125	-0.153537	0.209369	-0.00987005	-0.0194046	-0.0740845	-0.121484	-0.0088155	0.000968213	-0.0759549	-0.0539817	0.00519535	-0.150142	3.47246e-17
BTD	0.751375	0.162078	0.266056	0.377754	-0.125951	0.0595121	0.0493763	0.178663	0.0806557	0.00540737	0.0151058	-0.0137187	0.113804	-0.199612	0.0495582	0.0282484	0.0847793	-0.00279277	-0.171076	0.0434577	0.154157	-0.0988299	0.0838771	-2.93712e-16
BTF3	-0.825331	0.394219	0.238492	0.151339	0.0507448	0.0377084	-0.0657703	-0.151694	0.186782	0.0359872	-0.0381292	0.071564	0.0244167	-0.0423173	-0.0251522	-0.00720836	0.0348936	0.0163362	0.0599411	0.0225684	-0.0199756	-0.0221075	-0.00114807	2.10663e-15
BTF3L4	-0.488277	0.0982563	-0.694397	0.0685049	-0.0115975	0.223725	-0.0787328	-0.0889488	0.153317	-0.00413439	-0.139854	0.152554	0.168398	0.0138414	-0.205203	0.05788	-0.0508422	0.0216556	0.131186	0.0654994	0.0305303	-0.16366	-0.0901024	-4.38688e-15
BTG1	0.133405	-0.778696	-0.277253	0.351744	0.00038523	0.0978492	0.25755	-0.11879	0.11303	-0.104146	0.172741	0.0500573	-0.0392474	0.0254245	-0.0277712	-0.0223831	-0.106822	-0.0358955	0.0660736	-0.0473581	0.0799748	-6.5359e-05	0.00978296	3.58821e-15
BTG2	0.357885	-0.831087	-0.204406	0.208223	-0.0703126	-0.168235	-0.0648193	0.146496	-0.0731546	-0.106126	0.0267506	0.00513424	-0.0168948	0.106974	-0.0252927	0.00593488	-0.045092	-0.0516114	0.0420136	0.0231755	-0.00380131	0.00786794	0.0181475	6.82918e-16
BTG3	-0.28593	-0.596341	-0.0713978	0.438744	0.0046306	-0.364131	-0.0298711	0.0929009	-0.150113	-0.22183	0.286454	-0.0725182	0.0877912	0.0341024	0.11739	0.153978	-0.0200138	0.0255325	-0.0440586	0.046579	0.00206433	0.0399681	0.103486	2.5566e-15
BTN2A1	0.227408	-0.532422	-0.238006	0.113957	0.0359602	-0.121423	0.359041	-0.185892	-0.0813757	-0.0476551	0.259713	-0.258797	-0.233577	0.174492	0.200565	0.0515409	-0.206756	0.0966078	0.0827457	0.169891	0.149555	0.165385	-0.0834215	6.01894e-16
BTN2A2	0.418786	0.62524	-0.398574	0.136465	-0.0154085	0.0863422	0.0410375	-0.138647	0.0298331	-0.051123	0.187586	-0.177969	-0.170621	0.166527	0.186938	0.144479	0.118117	0.0941479	-0.0536664	0.0812504	0.0179675	-0.108924	-0.00990022	-1.27324e-16
BTN3A1	0.32309	0.814168	-0.234019	-0.0933465	-0.0429644	-0.0881142	-0.13774	-0.138485	-0.183477	0.220525	0.08981	-0.144139	-0.0427782	-0.0237305	0.0346252	-0.00452898	0.0235537	-0.00884321	0.0309238	0.0198447	0.0159993	0.0670645	-0.0043166	1.11119e-15
BTN3A2	0.416116	0.602751	-0.317851	0.00219418	-0.319611	-0.163489	-0.332145	0.0172804	0.0232823	0.0566537	0.27796	-0.131325	-0.0424425	0.0306914	0.0793581	-0.0193105	-0.0572344	-0.0813231	0.0169459	0.0503243	-0.00171383	0.0320989	0.0398874	7.98666e-16
BTN3A3	0.387295	0.716363	-0.308299	-0.0131941	-0.144979	-0.222651	-0.27225	-0.104865	-0.122887	-0.0378014	0.0310072	-0.23198	0.0484751	0.0242013	0.0369064	0.0415663	0.0320409	-0.0304918	0.0426716	0.0222184	-0.0212522	0.0485817	-0.0384728	-6.25043e-16
BTRC	-0.208239	0.373623	-0.507872	0.0169938	0.20923	0.327368	-0.0364214	0.0126285	0.00660013	-0.0881833	-0.383711	-0.008538	0.101853	0.155923	-0.11106	-0.226148	0.0753002	-0.0192691	-0.110302	0.331203	0.0417931	-0.000636423	0.15312	1.52788e-15
BUB1	-0.572851	-0.405047	0.398111	-0.276248	-0.354133	-0.196209	0.0161095	-0.219576	0.0756669	0.0158738	0.0761495	-0.00538065	0.0665615	-0.0900605	0.0783224	-0.128077	-0.031609	0.0505841	-0.0199007	0.0342031	0.0152666	0.0172819	-0.0897329	-4.39845e-16
BUB1B	-0.572199	-0.338697	0.413095	-0.213524	-0.434902	-0.197821	-0.0852641	-0.168292	0.0956827	0.100889	0.109705	0.0407754	0.130852	-0.0720994	0.019693	-0.0613186	0.0557426	0.0566205	-0.0739305	0.0512409	0.0380992	0.0411546	-0.0267839	-1.27324e-16
BUB3	-0.544231	-0.481585	0.334819	-0.162024	-0.125894	-0.373025	0.0289993	-0.296924	0.127954	0.116363	0.0635859	0.00729323	-0.0163776	-0.108688	0.114525	0.0292576	0.0329929	0.118399	0.0498738	-0.0242285	0.080672	0.0676903	-0.0140516	5.23184e-15
BUD13	-0.339465	-0.665454	-0.0425737	-0.320672	-0.123738	-0.23477	-0.0868548	-0.00765561	0.277043	0.167543	0.0614114	0.137442	0.0311642	-0.0469911	0.144823	0.225762	-0.0246763	-0.116387	0.0048043	0.0504996	-0.125846	0.136245	-0.0743412	-3.88916e-15
BUD23	-0.521935	-0.707157	-0.0873618	0.225918	0.242602	-0.0761185	0.173423	-0.0540705	-0.14248	-0.046244	0.0595267	-0.0763095	0.135852	0.0515598	-0.0495362	0.017144	-0.0161191	0.0101058	-0.0627176	0.0395646	0.0470907	-0.0536833	-0.0675695	2.03718e-15
BUD31	-0.887993	0.374999	0.0921714	0.015182	0.159896	-0.0357757	-0.0105784	-0.034309	-0.0179221	0.0352195	-0.00910976	-0.0253248	-0.0195315	0.00421683	-0.113327	0.0294247	-0.107812	0.0321115	0.0297684	-0.0180982	-0.0187901	-0.0575718	-0.00723198	1.56261e-16
BVES	0.759082	0.371392	0.193908	-0.31518	-0.117963	0.0148507	-0.131039	0.116607	-0.0322846	0.0674276	0.187913	-0.0678495	-0.12324	0.132377	0.0328961	0.0425007	-0.0314376	-0.0727263	-0.109691	-0.0159767	-0.0138277	-0.0337781	0.0549406	4.39845e-16
BYSL	-0.775912	0.00306728	-0.469242	-0.0527975	0.0665302	-0.163283	0.207734	0.16992	0.0435284	-0.0351435	0.026901	0.0389106	-0.102686	0.00466509	-0.0434819	-0.130216	-0.0157457	0.104598	0.0651135	-0.118651	-0.0657699	-0.0248725	0.0512772	-1.69283e-15
BZW1	-0.0734015	-0.85342	0.125589	0.0573772	0.00237771	-0.0105421	-0.116263	-0.27835	0.27067	-0.0912318	-0.149889	0.170451	-0.0776009	0.0373435	-0.0178041	-0.00311516	-0.0637359	0.0524655	0.0591673	-0.014467	0.0619851	0.0201111	0.0220986	-3.26411e-15
BZW2	-0.752007	0.568576	0.0512041	-0.250803	0.0131311	-0.0353783	-0.0432308	0.0565444	-0.00573576	0.0364601	0.0198801	-0.0175784	0.0899405	0.0969733	0.0801719	-0.0664325	-0.0202949	0.00839165	0.0715159	0.00617204	0.0516673	-0.0132939	-0.0176332	-1.25009e-15
C10orf105	0.534317	-0.536461	0.322682	0.465743	-0.0645963	-0.144649	-0.0506057	0.0021333	0.162663	-0.0120939	-0.127342	-0.076708	0.101923	0.00302897	-0.0526349	0.0691564	-0.0475608	-0.0353076	0.0051304	-0.0115758	0.0247426	0.0828106	0.0147838	2.89372e-16
C10orf143	-0.202051	-0.0912793	-0.369097	0.00137244	-0.12136	-0.349931	-0.0610684	-0.125111	-0.0732375	0.502085	-0.181422	-0.0674511	-0.0924521	-0.205529	0.129095	-0.2267	-0.14995	0.151855	-0.364893	-0.176966	-0.152895	0.103504	-0.0135433	-5.44019e-16
C10orf55	-0.0253766	0.836294	-0.106482	-0.0791664	0.00224494	-0.0346352	0.313892	-0.0660143	0.245953	-0.161461	0.00338335	0.0592212	-0.150612	-0.0834367	-0.0630005	0.0209671	0.100153	0.162873	0.112107	-0.0221443	-0.00598002	-0.0495645	-0.045024	-2.89372e-16
C10orf88	-0.551029	-0.297893	0.151438	-0.268414	0.0577014	0.147022	-0.32704	0.143802	-0.188638	-0.18212	0.0552007	-0.104752	-0.0587541	-0.0181622	0.0456816	-0.0591493	-0.0389911	-0.11748	-0.164506	0.0474512	0.347836	0.0491152	-0.316056	1.57635e-15
C10orf90	-0.266618	-0.483146	-0.162821	0.232366	-0.110977	0.0179526	-0.357698	-0.116944	0.0641933	0.109754	0.248388	-0.00701308	-0.0759162	-0.152648	0.558279	-0.0328682	0.0172108	0.106954	0.117696	0.00528177	0.0386637	-0.0389691	0.11116	-8.04454e-16
C11orf1	-0.585856	0.306025	-0.136516	0.459061	0.158509	-0.390608	-0.045401	0.0783126	-0.112767	0.0376437	-0.00485666	0.0592457	-0.0224468	-0.133152	0.0850747	-0.0561515	0.0472551	0.283734	0.0897734	0.0104288	0.00353089	-0.102421	0.0123895	-2.01692e-15
C11orf24	-0.655938	-0.198411	0.188352	-0.563108	0.116448	0.0510772	-0.00911298	0.251023	-0.209418	-0.0271892	-0.107031	-0.122903	0.0625436	0.0813125	-0.0279027	0.0445326	0.056055	-0.0944283	-0.0180529	0.0107962	-0.00264108	-0.00610243	0.0395054	-2.17029e-16
C11orf45	0.280888	0.338781	0.651948	-0.224606	-0.217779	0.0194669	-0.0149196	-0.300834	0.244762	0.0625212	0.124143	-0.0394594	0.0528684	-0.098013	0.172917	-0.00261362	0.0314267	0.0380238	-0.0235116	-0.157203	-0.0607405	-0.191661	0.0331257	1.89177e-16
C11orf49	-0.353454	0.387163	0.240045	0.544432	-0.179562	0.0065804	0.0714198	-0.232456	0.0339091	-0.0106939	0.0513227	0.0248165	-0.0758486	-0.322544	-0.100244	-0.183568	0.148453	-0.148782	0.0286072	0.2486	0.0223005	0.1169	-0.026824	-2.82138e-15
C11orf54	-0.235214	-0.0480739	-0.417473	0.619186	0.454762	0.102414	-0.0734628	-0.0875905	0.0870558	0.112924	-0.0646714	-0.0458958	0.222585	-0.0843787	-0.0422588	0.180094	0.11973	-0.0347221	-0.0544998	0.0280619	-0.0684869	-0.0647086	0.0929696	-7.87092e-16
C11orf58	-0.651804	-0.319764	-0.460915	0.1846	0.311273	0.111735	-0.209114	-0.153632	0.0919782	-0.0435845	-0.0977381	-0.00425142	0.00091123	-0.0878274	-0.0332819	-0.0561724	-0.0120789	0.00890139	0.00952236	-0.0590799	0.0950916	-0.0105083	-0.0693523	2.45677e-15
C11orf68	0.525871	0.627285	0.024759	-0.0880497	0.0293457	-0.240633	0.262719	-0.136141	-0.0613061	0.166055	-0.109524	0.109208	-0.0512528	-0.173253	-0.0340096	0.00205942	-0.0400611	-0.148652	0.128624	-0.0389136	-0.0658139	-0.171772	0.103104	2.44754e-15
C11orf71	-0.216722	-0.677072	-0.233456	0.389127	-0.024318	0.015376	-0.241207	0.0499795	-0.0914411	0.0520101	-0.20902	-0.0607114	-0.190006	-0.160713	-0.101548	-0.124631	-0.127199	-0.0298028	0.0597728	-0.11816	-0.130905	0.0142514	0.170346	6.59768e-16
C11orf80	-0.310688	-0.10603	0.721752	-0.0762321	0.176948	0.125656	0.21072	-0.216034	-0.157267	-0.188886	-0.036332	0.0914449	0.0407137	0.121562	0.0503831	0.0970473	0.141447	-0.157592	0.201276	-0.111618	0.0626225	0.0461967	-0.158006	4.9772e-16
C11orf87	-0.163705	0.84445	0.0198248	-0.318891	0.136092	0.00054703	-0.123806	0.15422	0.110191	-0.153067	-0.0851432	-0.0570884	0.0294763	-0.0209693	0.10119	-0.0646847	-0.112538	-0.108769	0.0491331	0.0254004	0.0651039	0.0194808	0.080007	1.27324e-16
C11orf91	-0.430454	-0.647	0.213	0.101076	0.0733101	0.108042	0.0664774	-0.18025	-0.143787	0.149014	0.260692	0.115222	-0.137171	-0.0185943	0.0296613	0.146331	0.258928	-0.123274	0.000559355	-0.0901089	0.0837473	0.0902282	0.124388	0
C11orf95	0.584585	0.657204	0.0933444	0.232759	0.201649	-0.0422151	0.0795977	0.190186	0.0373079	-0.0615124	-0.0838738	0.123327	-0.0433636	0.0356473	0.0155475	0.0108309	0.0125332	0.189472	-0.0699861	0.0140347	0.0799807	0.00247628	0.00414652	-3.15994e-15
C11orf96	0.298134	-0.323768	-0.387766	-0.00311937	-0.127315	-0.178796	0.226884	-0.28635	-0.381814	0.237367	0.0504966	0.250049	-0.233667	0.209601	0.11337	-0.129981	-0.0464907	0.182651	0.0338641	-0.185811	0.0130409	0.0280605	0.0814557	-1.33111e-15
C11orf98	-0.810612	-0.107317	-0.374994	0.223652	0.136319	-0.175359	-0.061279	-0.0446455	0.102395	0.113521	-0.0418639	-0.0449897	-0.0104693	0.060892	-0.0647655	-0.0121966	0.0571389	-0.0676353	-0.0949613	0.146021	0.0885835	-0.0408864	-0.0515889	-1.57708e-16
C12orf29	-0.415538	-0.492629	-0.151855	0.157157	0.345927	0.167129	-0.36532	0.100367	0.334684	0.0781845	-0.185864	-0.105179	-0.0498652	-0.026497	-0.171058	0.0313661	-0.0606721	-0.0599685	0.0862847	-0.135144	0.0905789	-0.0533749	-0.0674577	-1.27902e-15
C12orf4	-0.282383	0.249001	0.16382	-0.511101	0.424201	0.0111467	-0.115649	-0.0772324	-0.333803	0.12712	-0.0105633	-0.0435524	0.143102	0.0891118	0.199292	0.315554	-0.135891	0.191837	0.0387176	-0.0611011	0.0935326	0.0611142	-0.0223555	5.21448e-15
C12orf43	-0.316523	-0.0587584	-0.371604	-0.372359	0.22721	-0.458879	0.0638056	-0.225723	-0.102615	0.0202903	-0.119132	0.0765332	0.219335	-0.122996	0.231737	0.0970625	-0.114818	-0.203018	-0.162569	-0.12394	0.15954	-0.100072	-0.115741	-2.37285e-16
C12orf45	-0.521935	0.331716	-0.391202	0.17031	-0.0341272	0.0667196	-0.0744146	-0.0666539	0.373291	0.00305322	-0.098337	0.196012	-0.112944	-0.114691	0.0960727	-0.0971968	-0.0590888	-0.179283	0.048864	0.208158	-0.301133	0.124854	0.0159083	1.83462e-15
C12orf57	-0.760725	0.218073	0.018853	0.356233	0.157077	-0.154855	-0.207476	0.135565	-0.124493	0.0729028	-0.0528896	0.136343	0.14006	0.195556	0.0158834	0.00546484	-0.0895407	-0.110467	0.0120628	0.0639273	0.0175311	-0.0392217	0.0988283	-3.48404e-15
C12orf60	-0.702805	-0.0807424	-0.405205	0.27468	-0.0776482	0.0853396	0.0055668	0.104443	0.030775	-0.092654	0.134825	-0.010522	-0.179772	0.00432988	-0.0961887	0.145968	0.21286	-0.0232937	0.0795932	0.225661	-0.015236	-0.00424102	-0.203909	2.4886e-16
C12orf65	-0.403222	-0.475616	0.0181394	-0.33419	-0.360364	-0.0719521	-0.23972	0.132397	-0.279928	-0.0837127	0.276213	0.0187783	-0.0557975	0.135743	-0.0894301	0.211112	0.0964085	-0.104824	-0.102613	-0.113378	0.0183639	-0.0949531	0.00392502	-2.98053e-16
C12orf66	-0.022636	-0.473851	-0.309507	-0.0233158	-0.275548	0.150251	-0.222119	0.00414673	-0.0568524	0.375795	-0.232423	0.00381471	-0.124054	-0.29407	-0.299382	0.0483393	0.0999892	0.093324	0.14486	-0.264194	0.122904	0.00499892	-0.117539	5.72956e-16
C12orf73	-0.501492	0.268809	-0.197999	0.422835	0.150785	0.113374	-0.230873	-0.201735	0.20106	-0.135095	-0.150753	0.0434184	0.15409	0.148579	-0.0841225	-0.029907	-0.119432	-0.166992	-0.154892	0.182903	-0.0302434	-0.29023	-0.0827293	-1.33111e-15
C12orf75	0.295762	0.0175992	0.340059	-0.0694251	0.522517	0.221003	0.521015	-0.104439	0.17118	0.0282314	0.252529	0.0142246	-0.0778279	0.226325	0.0793054	0.102725	0.0576864	-0.0612656	-0.0205568	-0.0660389	-0.0424426	-0.061445	-0.0434435	7.92879e-16
C12orf76	-0.0268571	0.715001	-0.108675	-0.130624	-0.120945	0.0261293	-0.268753	0.156722	-0.114017	0.245044	-0.051559	0.0196304	-0.321534	-0.294662	0.0318609	-0.0385436	-0.156255	-0.109539	0.0399445	-0.0409503	0.183264	0.0398023	0.0585019	-6.2215e-16
C14orf119	-0.681775	0.627603	0.0488576	0.0195147	0.0140304	0.142594	-0.206136	-0.00172277	-0.0512671	0.155018	-0.0535941	0.0437876	0.00759347	-0.0587203	0.0815707	0.050662	0.0712861	-0.0734293	-0.123471	-0.0451397	0.0585968	-0.00758672	-0.00905487	2.36127e-15
C14orf132	0.696292	0.274871	-0.253468	-0.310663	0.0500823	0.165675	0.199241	-0.373374	-0.0372365	-0.128003	-0.0148193	0.0802342	0.0821828	0.0827484	-0.0230166	-0.0294025	0.0875081	0.0258144	-0.000327117	0.0932131	0.0313712	0.0355497	-0.10545	1.30796e-15
C14orf28	-0.137061	-0.465926	0.394965	-0.0167184	0.200309	0.292518	0.007281	-0.34849	-0.287496	-0.0130187	-0.0771593	0.101371	-0.113762	-0.0798772	-0.173426	0.268117	0.0619121	-0.189125	-0.0792801	0.0584662	-0.223206	-0.0517749	-0.196256	-1.41213e-15
C14orf93	0.125312	0.394313	-0.101159	0.564867	-0.346717	0.223932	-0.227912	-0.0669112	0.0597988	0.326139	0.109092	0.154136	-0.0227275	-0.0705419	0.0107871	-0.155418	-0.111256	-0.2404	0.0437482	0.0302091	-0.0664839	-0.0145097	0.140479	2.64197e-15
C15orf39	0.432196	-0.688674	0.202577	-0.343702	-0.0218165	-0.11098	-0.146194	0.0552316	-0.0872744	0.0193708	0.0765174	-0.0196509	0.0141866	-0.0585616	-0.149822	-0.0702765	-0.0148785	-0.185053	-0.0314158	-0.132758	0.0670111	-0.0433349	0.194564	-1.15749e-15
C15orf40	-0.318517	-0.107315	-0.386511	0.608863	-0.0443348	0.104575	0.324899	0.0410993	-0.141286	0.308284	0.0518877	-0.111229	0.210357	0.0342537	0.116386	-0.0351062	-0.022819	0.0446354	-0.0083031	0.0510665	0.160405	0.0376754	0.155464	-3.96367e-15
C15orf48	0.0257145	-0.669405	-0.358877	0.310013	-0.0286027	-0.212219	-0.391906	-0.0237927	-0.144626	-0.266028	0.128783	0.001653	0.00635346	0.0219367	-0.00465224	-0.00761738	0.0546595	-0.0532643	-0.0929973	0.0262229	-0.00562095	0.0392884	-0.0266586	3.76183e-17
C15orf61	-0.308449	0.631027	0.277675	0.0927159	-0.145381	0.0126783	-0.04852	-0.0211397	-0.0772464	0.2532	-0.147408	-0.103648	-0.0248191	-0.305944	-0.0683589	0.0791704	0.258368	-0.0834436	-0.136132	0.23425	-0.193684	0.0439334	-0.0509236	1.53946e-15
C15orf62	0.310081	-0.476125	-0.558567	-0.0794202	0.197799	-0.0979753	0.253135	0.260742	-0.0278263	-0.0671678	0.109757	-0.0858298	-0.0454281	-0.147427	-0.00512469	-0.23194	-0.00260315	-0.114027	-0.159699	-0.12631	0.0380614	-0.0851266	-0.112161	5.78744e-16
C15orf65	0.118235	-0.171891	0.373887	0.472494	0.327803	0.137586	-0.239272	-0.171615	-0.0571931	0.0683367	-0.00234766	0.350582	-0.15717	-0.264336	0.00903836	0.132483	0.201881	-0.13463	-0.192863	0.0623645	0.0476505	0.168014	-0.0825472	5.55594e-16
C16orf70	0.140886	0.620005	-0.319046	-0.0151185	-0.283682	0.00323427	-0.149647	0.416049	-0.176505	-0.0748099	-0.102035	-0.067301	0.0459506	-0.164823	-0.131546	0.185227	0.155542	0.116938	0.0399044	-0.0288663	-0.123424	0.170224	-0.0257771	-2.82427e-15
C16orf72	0.513097	-0.054183	0.280315	-0.437503	0.524731	0.0792717	0.0761388	0.0596318	0.222196	-0.0378125	-0.022949	-0.10948	0.0915389	-0.223546	-0.00807587	0.0299342	-0.156368	-0.0970842	-0.040825	-0.0809419	0.0449611	0.00142762	-0.0780088	-2.40179e-16
C16orf86	-0.16578	0.2409	0.344245	0.69011	-0.110225	0.213703	-0.0515211	0.277699	-0.113598	0.19446	0.188977	-0.0185306	-0.11859	-0.0827081	-0.201697	0.155042	-0.0725896	-0.051866	-0.0284667	0.0259441	-0.00429235	-0.00588202	0.0155777	4.91932e-17
C16orf87	-0.34797	0.599434	-0.156281	-0.146278	0.046726	0.127013	-0.309807	-0.112737	-0.181426	0.2258	0.185257	-0.015528	0.0167581	0.0205172	0.213351	-0.0374299	0.206081	-0.198635	0.0481711	-0.0327984	-0.184649	0.242756	-0.048348	-2.3497e-15
C16orf91	-0.682249	0.380858	0.00777406	0.3402	0.133396	-0.0998058	0.0315817	0.167982	-0.0814392	0.133241	-0.240941	0.0353165	-0.137845	-0.0442022	-0.0402878	0.031678	0.0460587	0.039363	0.136973	-0.172643	0.189285	0.10279	0.104003	-1.04897e-16
C16orf95	-0.42314	0.321506	0.472354	0.0243673	-0.351447	0.072522	0.317994	-0.0553066	-0.108445	0.144252	0.0968825	0.128805	-0.100381	-0.163093	-0.19329	0.0695144	-0.0913253	-0.109422	0.0805556	-0.0458454	-0.0725503	0.291618	0.0655507	-5.61381e-16
C17orf100	-0.600493	0.0412851	-0.177101	-0.164613	-0.131474	0.0589783	-0.184297	0.153169	0.141159	-0.102776	-0.00204346	0.226452	-0.142859	0.184705	-0.0385165	-0.292472	0.224443	0.261745	0.12404	0.271573	-0.0649515	-0.10214	-0.234639	-1.06199e-15
C17orf107	-0.376149	-0.603925	0.445161	-0.244541	0.122889	0.204442	-0.179423	0.216409	-0.17512	-0.17848	-0.0308674	0.00576745	0.114418	0.0557002	-0.0898376	-0.0104953	-0.0675091	-0.0389352	-0.0403853	-0.00752186	-0.0602367	0.00429852	-0.0245687	-5.35338e-16
C17orf49	-0.701158	0.180983	-0.0243443	0.488723	-0.159262	0.115736	0.018883	-0.0573885	-0.147612	0.155655	-0.201953	0.134304	-0.0489852	-0.0430553	-0.0837086	-0.0877292	0.043238	-0.170341	-0.0235848	0.0273367	0.044713	0.11556	-0.149771	-2.05237e-15
C17orf58	-0.437101	-0.188614	-0.641005	-0.00420178	0.281063	0.140877	0.230935	-0.0919961	0.153125	-0.00744072	0.115359	-0.111438	0.173544	-0.23613	0.0366225	-0.0914502	0.0936399	0.111054	-0.0817433	-0.025761	0.130123	0.0978967	-0.0453217	4.62995e-16
C17orf75	-0.460085	-0.318663	-0.555289	0.388039	-0.0362901	-0.0364256	0.0679477	-0.100092	-0.043068	0.348843	0.177467	0.092438	0.018793	0.0525185	-0.0879711	0.03211	0.0524605	0.0115165	0.0364758	0.128322	0.04029	-0.0148831	0.112174	-3.06734e-16
C17orf80	-0.240924	-0.318397	-0.7664	-0.151879	0.074573	-0.098384	-0.123704	-0.23561	-0.113686	-0.036584	-0.169427	-0.172906	0.0380502	0.0370199	-0.00282517	-0.124168	-0.0211452	0.0662121	0.0856285	-0.0401998	0.00415459	-0.0296141	-0.195713	2.61303e-15
C17orf97	0.143644	-0.572547	-0.486831	0.137676	0.491911	-0.0699671	0.189191	0.211077	0.00447511	-0.0913878	0.180191	0.102155	0.00533356	-0.0859956	0.035491	0.00121179	0.0403195	0.00458743	-0.0184029	-0.0354217	-0.0465092	-0.052948	-0.0145119	4.13802e-16
C18orf21	-0.601233	0.311748	-0.13279	-0.0178867	0.0308782	0.0280986	0.00938154	-0.236429	-0.0898568	-0.0477405	-0.0822238	-0.0763932	-0.104924	0.0415269	0.105296	0.322302	0.13587	-0.138863	0.079517	0.318733	-0.139693	-0.221006	0.317779	6.48193e-16
C18orf25	0.0394735	-0.814834	-0.244612	-0.118077	0.095179	0.10825	0.109071	-0.258751	0.069351	-0.0630891	-0.0120375	-0.259815	0.00559786	-0.0172869	-0.20123	0.0460116	0.0727575	0.025415	-0.0628364	-0.0669338	-0.142047	0.0813803	-0.0231777	2.26868e-15
C18orf32	0.165728	-0.21781	-0.362091	0.487271	0.00400532	0.316545	-0.137747	0.22841	0.0975882	0.094896	0.123835	0.133169	0.193227	0.225513	0.0850877	0.370566	0.0587662	-0.054542	-0.239935	-0.0134323	-0.0245408	0.186293	-0.0368004	3.93546e-16
C18orf54	0.0892627	-0.151659	0.390044	-0.679986	-0.305864	-0.21204	0.172608	-0.183482	0.099564	-0.127703	0.02817	-0.110307	-0.0218371	0.186403	0.0418711	-0.0315235	0.123148	0.19772	-0.0964612	-0.0263269	-0.0641985	0.0255396	-0.0797621	3.03262e-15
C19orf12	0.527777	0.665945	0.0744518	-0.106059	0.108728	0.0929419	-0.116751	-0.128743	-0.101463	-0.182921	-0.175892	-0.0789665	-0.0847159	0.0525034	-0.0697095	0.219392	-0.0610197	-0.211884	-0.024987	-0.101626	0.0436488	-0.0508861	-0.0509138	-4.30585e-15
C19orf25	-0.357449	0.55811	-0.108594	0.214766	0.247699	-0.417999	0.22294	0.00552183	-0.0307377	0.221648	0.0348653	0.210482	0.149583	0.0900696	-0.0720096	-0.0252073	-0.0412964	0.00623275	-0.094694	0.00217499	-0.180047	0.119738	0.16627	1.16906e-15
C19orf44	0.254308	-0.403456	-0.243313	0.107288	0.284825	-0.122646	0.284663	0.421911	-0.0675195	0.393204	-0.136998	-0.0983044	0.199098	-0.100279	-0.10602	-0.102534	-0.115718	0.163942	-0.121019	0.0242047	0.103058	-0.146469	-0.002639	-2.08348e-16
C19orf47	-0.64628	-0.423281	0.2443	-0.196226	-0.258394	0.134263	-0.117741	0.258737	-0.114559	-0.101242	0.20875	0.0641116	-0.0226377	0.116929	-0.0197126	0.143938	0.0452658	0.0658326	-0.0782751	0.032613	0.084279	-0.00356039	0.111021	1.06887e-15
C19orf48	-0.732446	0.377161	0.208767	-0.283547	-0.0791373	-0.170085	0.184371	-0.0501075	0.00326878	-0.191206	-0.114345	-0.104087	-0.0190524	0.129843	-0.0332173	0.0588627	-0.0308253	0.0353868	0.0353343	0.0988429	-0.084055	-0.122075	-0.0902076	1.22115e-15
C19orf53	-0.596744	0.575479	0.39264	0.201008	0.145818	-0.103042	-0.196689	-0.0119485	-0.0190654	0.0541364	-0.01878	-0.0714428	-0.0452278	0.0371422	-0.0987738	0.0668576	0.00955822	-0.0859026	0.0511137	0.0732789	0.0665866	0.0338187	-0.00264722	-2.72588e-15
C19orf54	-0.271394	0.295343	-0.172177	0.208354	-0.360689	0.0201389	0.323169	0.349966	-0.292812	-0.1284	0.023124	-0.218474	0.133283	-0.139373	0.154204	-0.30309	0.0511383	-0.206597	0.162856	0.0105585	-0.0844654	-0.148106	-0.0657366	3.81971e-16
C19orf57	-0.102841	-0.714371	0.077004	-0.207747	-0.171942	-0.203818	0.0776491	0.15617	-0.0478778	0.064463	-0.200306	0.00707009	0.421912	0.0960419	-0.146516	-0.126188	-0.0295007	0.0356954	-0.0588196	-0.0538332	-0.140046	-0.160316	-0.0585175	1.15749e-17
C1D	-0.513777	-0.156338	-0.118212	0.153418	0.395656	-0.144185	0.00415787	-0.166683	0.0428809	0.368362	-0.100827	-0.131456	0.0370144	-0.015024	-0.186781	-0.203938	0.261535	0.00501678	0.043747	-0.289042	0.160148	-0.0642968	0.205501	-2.65065e-15
C1GALT1	0.185732	-0.45209	-0.369592	0.503237	0.348786	-0.130976	0.0167228	-0.279523	0.0736872	-0.234499	-0.0406289	-0.0821167	0.135333	-0.0917914	0.0611776	0.084436	0.144798	-0.0999668	0.046301	-0.0848311	-0.0513846	0.0260348	-0.0633152	3.10351e-16
C1GALT1C1	-0.207484	-0.795141	-0.267778	0.411334	-0.0745038	-0.0580664	-0.0985997	-0.128451	-0.0962615	-0.0896619	-0.0568281	-0.0456448	-0.0093442	0.101562	0.0850665	0.043625	0.00538354	-0.0237025	-0.0236534	-0.0384596	-0.0143589	0.0536282	-0.0280052	3.76183e-16
C1GALT1C1L	0.0348528	-0.785069	-0.084158	0.3631	0.0876742	-0.0313565	-0.302119	0.00955073	0.205238	0.0890653	-0.150256	0.015964	-0.0409475	-0.0270933	0.0566821	-0.0579452	0.169988	-0.0366645	0.109386	-0.01317	-0.0141759	0.0830023	0.110241	0
C1QA	-0.45461	0.407591	-0.721927	0.0157948	0.231766	0.0673166	0.104536	0.00932277	-0.0573067	-0.0252179	-0.0372324	0.000274382	0.0281675	0.0203874	0.0668313	-0.0255505	-0.0384475	0.138075	0.0518669	-0.00874641	-0.019572	-0.0122413	-0.0321368	-2.31498e-16
C1QB	-0.525541	0.431328	-0.686294	-0.02243	0.109075	0.0175801	0.0753496	-0.0383079	-0.0946865	-0.025521	-0.0567111	-0.0128242	0.0958733	0.0363407	0.0579244	-0.0824073	-0.0238725	0.0612724	0.0832751	-0.00948382	0.0199161	-0.0284037	-0.0264558	-2.19923e-16
C1QBP	-0.95246	0.150106	-0.128291	-0.0936225	0.123758	-0.113012	-0.0164394	0.00312912	0.0258837	0.0460343	0.0665334	-0.0253952	-0.0393981	0.00526341	-0.0213433	0.0244548	0.00195025	0.0398554	0.0598842	0.0046267	0.0251775	0.0163727	0.0100207	-1.43528e-15
C1QC	-0.54395	0.367011	-0.692284	0.0221972	0.148264	-0.008449	0.113326	0.000656585	-0.0555943	0.0632991	-0.0752274	0.00373578	0.0285329	0.0507711	0.0395035	-0.0990347	-0.0650835	0.122061	0.0767389	-0.0026912	0.0414647	-0.0177667	-0.0133092	-4.39845e-16
C1QL1	-0.0306505	-0.78657	0.154279	-0.218021	-0.0248274	-0.0732006	-0.3167	-0.320616	-0.188545	0.0986589	0.117031	0.0615401	0.0265266	-0.0203227	0.0342155	-0.0254472	-0.0591618	-0.104739	0.0566382	-0.0730394	-0.10604	-0.00172527	0.00155446	5.78744e-17
C1QTNF1	-0.517178	0.736466	-0.098914	0.188589	-0.143968	0.176247	0.0641977	0.229045	-0.123849	-0.0266034	0.0392089	-0.0352005	-0.043412	0.0571662	-0.000643531	0.0486622	0.0720125	0.0247461	0.0405104	0.012067	0.0489933	0.0081149	0.00518514	1.42371e-15
C1QTNF2	0.379532	0.0892538	0.580825	0.116443	0.0498584	-0.432743	0.208023	0.0731022	0.0271939	0.127613	-0.212988	-0.0403497	0.297699	0.168359	0.159565	-0.0674593	0.0673297	0.109651	0.0713596	0.0125604	-0.13524	0.0682631	0.0543064	7.35005e-16
C1QTNF3	0.0428831	0.759042	0.48651	-0.295908	0.238602	0.0508972	-0.0235392	-0.0198615	-0.052509	-0.0179363	-0.0374542	-0.142273	0.0499234	0.0437397	-0.0479897	0.0416296	-0.0162525	-0.0243268	0.0418482	-0.00881559	0.0352042	0.00450383	0.013533	-5.03507e-16
C1QTNF3-AMACR	-0.121667	0.566471	0.332672	-0.349103	0.42676	-0.011983	-0.0621291	-0.226005	-0.181491	0.120922	0.0848883	-0.20146	0.00397953	0.128684	-0.0114882	-0.0104832	0.0323656	-0.112096	0.200766	-0.0894191	0.0147218	-0.00131435	0.142315	7.7841e-16
C1QTNF5	0.242303	0.902321	0.158742	0.115647	0.143395	0.00834067	0.108379	0.175603	-0.0139084	0.0840835	-0.0244492	0.0474154	0.0764712	-0.0097995	-0.0190908	0.0604221	-0.00819607	0.0199133	0.0117201	0.058222	-0.0288339	0.0192573	-0.00747778	1.20379e-15
C1QTNF6	0.237865	0.923694	-0.0109873	0.00861894	-0.221878	-0.00248029	-0.0205953	0.0975221	0.0390115	0.00275714	-0.0671399	0.0625307	0.00432336	-0.0126356	0.0352294	-0.0684431	-0.0140378	-0.0292525	0.0730593	0.00324643	-0.0165793	0.0890528	-0.0136483	-9.4914e-16
C1QTNF7	0.782594	0.109665	0.424349	-0.1425	-0.0203041	-0.15833	-0.0167541	-0.120155	0.223654	-0.0280541	-0.10392	-0.0861372	0.0541783	0.0210346	-0.0419283	-0.0257402	-0.0673746	-0.0545608	0.0304088	-0.0114938	-0.0623844	-0.183216	0.118679	3.06734e-16
C1QTNF8	0.171507	-0.58571	0.421161	0.243638	0.42328	-0.17822	0.00101161	0.191817	-0.157671	-0.133281	-0.187342	-0.123242	0.0897841	-0.00503359	-0.0940734	0.0372946	-0.0724912	0.123548	0.0541391	-0.0019015	0.0618878	-0.00316347	-0.0673697	4.16696e-16
C1R	0.303395	-0.126589	-0.683926	0.305933	-0.394039	-0.126376	0.227546	0.0886294	-0.0818498	-0.0236097	-0.11366	-0.0624557	0.0521305	0.0578859	-0.0700161	0.126128	-0.137454	0.0195614	0.141071	0.0865514	0.0400191	0.0206787	-0.00733847	-2.05309e-15
C1RL	0.311967	-0.10355	-0.553108	0.510568	-0.326425	0.154255	-0.130075	-0.0773804	-0.16856	-0.110753	-0.169817	-0.208541	0.120423	-0.119578	0.0949045	0.0114371	-0.0344459	0.0525759	0.0599605	0.0611085	0.0976286	-0.00207805	0.018192	-3.44931e-15
C1RL-AS1	0.457448	-0.573383	-0.276907	0.289096	-0.0421484	0.198377	0.137462	-0.38541	-0.166072	-0.10494	-0.137293	-0.0115646	0.051442	-0.0980887	0.067747	0.0704301	0.0825708	0.0378454	-0.0112469	-0.0413208	-0.021318	0.0185838	-0.0536238	7.98666e-16
C1S	0.641085	-0.180287	-0.502849	0.267249	-0.328615	-0.178935	0.120265	0.116923	0.0231872	0.00333845	-0.0524421	-0.0381736	0.0219554	0.106359	-0.0390268	0.132988	-0.102464	0.0178898	0.0766798	0.10345	0.0282661	-0.0100446	-0.00526562	-2.44519e-16
C1orf109	-0.10358	-0.41317	-0.551811	-0.107315	0.207472	-0.230526	0.415966	-0.108904	-0.155876	-0.147636	0.0247971	0.191467	0.126751	-0.00213463	-0.203001	-0.0703644	0.0688361	0.0636787	0.0393169	0.106208	0.16897	0.0416585	0.154821	-6.64977e-15
C1orf112	-0.0656013	-0.152208	0.243273	-0.0739316	-0.28816	-0.326458	0.0341082	-0.379669	0.0418299	0.137583	-0.203038	0.0663905	0.571779	0.0885207	0.0698794	-0.0360541	-0.103845	0.24558	0.191952	-0.0155677	-0.173635	0.124563	0.108862	-8.27604e-16
C1orf115	-0.0901162	-0.82572	0.250967	0.131023	-0.304656	-0.0314438	-0.0815796	0.0731092	0.0218905	0.0662316	0.0142862	0.117918	-0.00170335	0.116631	-0.0580502	0.126202	0.175915	0.0785891	-0.00761406	0.0883341	0.112155	0.0931012	-0.0774785	-1.62048e-16
C1orf122	-0.921617	0.0628219	0.101239	0.175931	-0.0693152	0.0792536	-0.0211014	0.095185	-0.199094	0.0264441	-0.0592036	0.0060092	0.0621946	0.093854	-0.124909	0.081755	-0.0185766	-0.027693	-0.064289	-0.0013188	0.0201478	-0.0165154	0.010747	4.57208e-16
C1orf131	-0.59647	-0.314055	-0.533763	-0.174271	-0.0159922	-0.0358925	-0.128621	0.127835	0.113545	0.268329	0.036306	-0.0239088	0.0540129	0.145501	0.0122537	0.169996	0.00948926	-0.0010972	0.0324466	0.120527	0.0244438	0.167574	-0.107807	-8.65222e-16
C1orf159	-0.677367	-0.00571791	0.112495	-0.0238189	-0.0725441	-0.197869	0.288371	0.0179624	-0.252388	0.196478	0.107305	0.209157	0.0920178	-0.230274	0.191271	0.127439	-0.0820818	0.211384	0.149094	-0.0707662	-0.00606848	-0.197837	0.101521	4.61548e-16
C1orf162	-0.437244	-0.10288	-0.64209	0.192005	0.399993	-0.104524	0.0769964	-0.102811	-0.0807986	-0.0382555	-0.262854	-0.021298	0.0684912	0.00248595	0.00185227	-0.0928523	-0.0237965	0.212493	0.00990175	-0.0201058	0.120301	0.0605323	-0.080319	-2.28604e-16
C1orf174	-0.481787	0.145434	0.511038	-0.54631	0.111735	0.00217945	-0.0802572	0.159474	0.0902948	0.0158419	0.0936448	0.137259	-0.121247	-0.14184	0.0951174	-0.0353982	-0.0528057	-0.0416858	-0.0854089	0.123345	-0.147569	-0.111204	-0.0210157	-6.09128e-16
C1orf198	0.613548	-0.121531	0.558734	-0.333546	-0.0809223	-0.0256123	0.183846	0.149624	0.0518905	-0.00447335	-0.137384	0.0319359	-0.0178239	0.0557665	0.0682143	0.191516	-0.129917	-0.094147	-0.0352345	-0.0427645	-0.0762448	-0.139678	0.0214545	-1.63206e-15
C1orf21	0.361536	-0.60048	0.336256	0.486379	-0.00548662	0.0636275	0.188664	0.00689411	0.193884	0.14816	-0.0235999	-0.0891281	0.101907	0.137135	-0.0607398	-0.0572972	-0.0448025	-0.0757309	0.0504312	-0.0369612	-0.0482809	-0.028725	-0.0186509	-5.90319e-16
C1orf216	0.770661	-0.0200157	0.00900129	-0.113567	0.0885737	-0.386212	-0.138527	-0.115151	-0.224444	0.0177613	-0.174018	0.246982	0.0770737	-0.0561633	0.129909	0.044468	0.000396462	-0.083869	0.0264059	0.126786	0.0360168	-0.0900665	0.0105609	-7.72623e-15
C1orf35	-0.48594	-0.398064	0.0866047	-0.128279	0.0835134	-0.476126	0.126851	0.0348167	-0.0994339	0.276686	0.16148	0.0714183	-0.14671	-0.186349	-0.183769	0.113801	0.103466	-0.0955852	-0.0915112	-0.068292	-0.125731	0.246763	-0.0175254	-9.14415e-16
C1orf43	-0.775379	-0.37507	0.241546	0.130337	0.190873	0.142938	-0.234947	-0.0252123	0.0259654	0.0778984	0.0908132	0.0279811	-0.016568	0.0858614	-0.049963	0.160502	-0.00948806	0.090176	0.0416596	-0.0114163	-0.0285941	-0.0856587	0.012613	1.93879e-16
C1orf50	-0.528452	0.430426	0.243957	0.17218	0.349504	0.0103556	0.0596462	-0.112033	-0.106461	0.0879871	-0.198167	-0.0491613	0.0562122	0.0481178	-0.332138	-0.0553498	0.0342105	-0.0340684	0.232582	0.140957	-0.0221034	-0.158402	-0.162634	-2.00535e-15
C1orf52	-0.640333	-0.396077	0.0474872	0.084177	0.338993	0.0602483	0.112125	0.0513144	-0.0959995	0.0640719	-0.189174	-0.214421	-0.0497528	0.211863	-0.240736	0.11178	-0.187877	-0.0339645	-0.099376	0.0542698	0.163399	-0.0316154	-0.0118037	3.61715e-15
C1orf53	-0.78922	-0.106869	0.066351	0.245287	-0.161332	-0.285557	0.0684041	0.118228	0.131982	0.168305	-0.185563	-0.074181	0.070122	0.0883915	-0.0111865	-0.154938	0.027681	-0.148211	-0.0432986	0.10242	0.0543081	-0.0856736	0.0835735	-3.5014e-16
C1orf56	0.229226	0.310925	-0.359578	-0.109866	0.0206247	-0.230168	-0.383489	0.0642894	-0.379271	0.473017	-0.12582	0.0475615	0.118676	-0.138175	0.119451	-0.0193957	-0.0219993	0.127927	-0.0889693	0.067247	-0.0766017	-0.158805	0.104577	-7.17642e-16
C1orf74	-0.144285	0.0345715	0.173815	-0.230596	-0.341746	-0.115469	-0.353398	-0.282646	-0.414938	0.149168	0.196212	0.0950995	-0.445611	0.0840297	-0.0186713	-0.133382	0.0387483	0.111626	0.158076	-0.144828	-0.113076	-0.145622	-0.0066463	-1.77674e-15
C2	0.216894	0.653513	-0.382	0.281054	-0.234176	-0.399964	0.056796	0.186485	0.121646	-0.0259708	0.0216231	-0.0838289	0.0677867	0.0154659	-0.0246702	0.0346046	-0.112408	0.0173033	0.0513011	0.0489144	-0.0192714	-0.0140494	0.00383401	5.78744e-17
C20orf194	0.587329	0.179684	0.451775	-0.142718	0.164905	0.0266415	0.316481	0.1454	0.204381	0.0399156	0.0807781	-0.0888663	0.00769621	-0.121915	-0.0558265	-0.175534	-0.251789	-0.192601	0.018239	0.109727	0.13091	0.0975817	-0.0540446	4.82094e-15
C20orf27	-0.592764	0.666246	0.0651726	-0.0451127	0.065958	-0.137014	0.187867	-0.00728515	0.153031	0.0208323	0.200788	0.102672	0.0879825	0.0138715	-0.0797232	0.0800832	0.139022	-0.0969787	0.0738975	-0.0123169	-0.0854756	-0.0535733	-0.00778065	1.50473e-16
C20orf96	-0.10247	0.762506	-0.284402	0.379595	0.0439219	-0.0450952	0.127125	-0.202841	-0.114871	0.0838546	-0.0611718	0.158332	0.0167193	-0.111746	0.0983567	-0.0461279	0.113262	0.0991436	-0.141092	-0.0401954	-0.0473161	-0.0236719	-0.035414	-3.58821e-16
C21orf58	-0.453701	-0.173226	0.566759	-0.187069	-0.423368	-0.217002	-0.066305	0.172166	-0.117064	0.0252655	0.0156351	0.0536914	0.158068	-0.13683	0.00966011	-0.0101108	0.130464	0.190831	-0.0363663	-0.0899925	-0.132286	-0.0763583	0.00266935	-3.83418e-16
C21orf91	0.667486	0.473832	-0.0760258	-0.0579446	0.175371	0.229609	0.213387	-0.0361144	0.256954	0.167538	-0.0799031	0.032228	-0.0754321	-0.0995443	0.0393384	0.0771672	0.0565056	-0.138414	0.111129	-0.10263	-0.110091	-0.0532824	0.075385	7.45133e-16
C22orf23	0.649792	-0.366598	0.0176385	0.1666	-0.293475	-0.0813753	-0.384829	0.063399	-0.188418	-0.197626	0.0507971	-0.0178138	0.0614696	-0.00781423	-0.118634	-0.0457065	0.0425733	0.0557258	0.00578742	0.140457	0.101776	-0.193656	0.0211738	1.10974e-15
C22orf39	-0.388535	0.0975879	0.427684	0.138357	-0.244587	-0.132044	0.0486337	-0.355549	-0.0607773	0.368254	-0.271193	-0.0132339	0.0482995	7.05741e-05	-0.140724	-0.0110567	0.321069	0.0231587	0.0660725	0.0155663	-0.249991	-0.0219453	0.157895	-3.07313e-15
C22orf46	-0.36381	-0.80612	0.132011	-0.00894714	-0.305679	0.155367	0.0619764	-0.11652	-0.0922906	0.151849	0.0775351	-0.0454762	0.0282996	-0.0459817	0.0116892	-0.0654004	0.0567143	-0.0169172	-0.105696	-0.00264646	-0.039512	-0.0128347	-0.0437908	-4.06278e-15
C2CD2	0.302587	0.503399	0.103512	-0.459982	-0.0644105	0.0251636	0.299898	0.270493	0.262679	-0.301174	-0.21608	-0.0952174	0.0609674	0.0591033	-0.0331394	0.111028	-0.0802649	-0.047282	-0.00494078	0.00596214	-0.044612	-0.0699805	0.114547	-9.37565e-16
C2CD2L	-0.656314	0.192742	0.204272	-0.0415542	-0.0298172	-0.113079	0.441562	0.212708	-0.09272	-0.139014	0.0432571	-0.178658	0.0028675	-0.12992	0.0995782	-0.209025	0.0749816	0.15089	-0.0483226	-0.262428	0.0350981	-0.0384632	-0.0154981	2.14135e-16
C2CD3	0.341446	-0.55788	-0.249176	-0.438794	-0.057734	0.0072554	0.281186	0.0465851	0.076643	0.0972504	0.0201325	-0.0101872	0.050583	-0.286133	-0.246992	0.108989	0.0647211	0.0278188	-0.0682508	0.0538727	-0.0551728	0.0462045	0.205125	6.82918e-16
C2CD4B	0.328425	0.0377336	-0.558961	0.182627	0.184202	-0.288548	0.156213	0.030189	0.0273681	0.104881	0.0823066	0.00309125	-0.325632	-0.356494	0.0693574	0.00213972	-0.167397	-0.0488736	0.0660118	0.0549248	-0.00335108	-0.304539	-0.124126	-2.7201e-16
C2CD4D-AS1	0.440137	-0.748117	0.0514016	0.0184966	0.337816	-0.0970157	0.117129	0.011921	-0.0839229	0.0920302	-0.119842	0.0712324	0.0455494	0.00400875	0.00602569	0.00540294	-0.0236888	-0.0166296	-0.0678455	0.0663201	0.105555	-0.0655744	-0.209374	-1.38899e-16
C2CD5	0.36263	-0.569615	-0.406416	-0.377601	0.0571287	0.185216	0.0415822	-0.0903494	0.00745925	0.277821	0.0875459	-0.124861	-0.0221002	-0.0585365	0.0462911	-0.118911	0.0227936	-0.140304	-0.12109	-0.0592842	0.1168	-0.115277	-0.0530632	4.7457e-16
C2orf27A	0.0421246	-0.68064	0.0104483	-0.0823305	-0.249193	-0.394756	-0.358387	0.185122	0.0780647	0.172469	0.1551	-0.163728	-0.0265722	0.144557	-0.110897	0.0373991	-0.102954	-0.0325942	-0.0604717	-0.03135	-0.089109	0.0335721	-0.00739277	-5.67169e-16
C2orf42	0.437386	0.0625567	-0.404435	-0.37598	0.0785402	0.138811	-0.185221	0.0879832	-0.34178	0.17662	-0.0326931	-0.0133737	-0.189642	-0.242961	-0.142082	-0.0776708	0.0198643	-0.114382	-0.0907621	0.109019	0.038402	-0.348907	-0.0713128	1.51341e-15
C2orf49	0.094194	0.0460491	-0.454609	0.451517	0.439631	0.129131	-0.12782	-0.105989	0.0102092	-0.149757	-0.193218	-0.177274	-0.206063	-0.0441196	-0.158149	-0.175511	0.00815675	0.236581	0.0728189	-0.000430116	-0.207279	0.183895	0.106353	-1.65159e-15
C2orf68	-0.2705	0.468781	0.303807	-0.256243	-0.0618134	0.330994	-0.152518	-0.269554	0.00291013	0.394806	-0.240301	-0.0169733	0.159486	0.131953	-0.113698	-0.210432	0.0465229	-0.116188	0.0732924	0.010581	0.0221526	0.0646414	0.00549531	1.0128e-15
C2orf69	0.427262	-0.220948	-0.00237268	-0.330742	-0.149959	-0.333876	-0.0193592	-0.176979	0.233292	0.0654294	-0.161306	-0.296471	0.142304	-0.18328	-0.168972	-0.22332	0.260938	0.130806	0.227507	0.0577027	-0.200029	-0.0915978	-0.00033594	-6.53402e-15
C2orf72	-0.211639	-0.144327	-0.376923	0.061317	0.120631	0.239206	0.183706	-0.531053	-0.0800697	-0.219148	0.0663094	0.241838	-0.161537	0.202104	0.0756568	-0.231663	-0.0522379	0.251801	-0.173074	-0.202517	-0.0857428	-0.103405	0.0470646	-4.91932e-16
C2orf74	-0.293602	-0.295027	-0.111674	-0.179108	0.0582163	0.725852	0.0308711	-0.245665	-0.202959	0.0292762	0.0464467	0.269064	0.0577458	0.0122754	0.110219	0.0811104	-0.0497136	-0.17499	-0.0628269	-0.0200665	0.0930948	-0.0679752	0.0332798	-1.11263e-15
C2orf76	-0.241573	0.419765	0.0260959	0.233095	0.738087	-0.179981	-0.179504	-0.056112	0.134222	-0.00646725	-0.138523	0.113782	-0.0363851	0.0316301	-0.0379912	-0.0134065	0.059082	-0.0174239	0.116257	-0.0495254	0.148605	-0.0349247	0.0261463	2.99138e-16
C2orf81	0.0943399	0.376761	0.0847106	0.646545	0.0271091	0.164129	0.145058	-0.250079	-0.0919853	-0.164508	0.118234	0.150906	0.0420186	-0.184059	-0.105174	-0.0738533	0.0468377	-0.0867938	0.15181	0.297907	-0.0779427	0.203241	0.139144	-7.58154e-16
C2orf88	-0.306212	0.419674	-0.10934	-0.249849	-0.271109	-0.151438	-0.299484	0.0827824	-0.132213	-0.0481239	-0.226829	-0.316069	-0.389341	0.133107	-0.11593	0.204041	-0.0211333	-0.0312437	-0.0640615	-0.223968	-0.105095	0.0139226	-0.0173407	1.00123e-15
C3	-0.167784	-0.623492	-0.432452	-0.163059	-0.425762	-0.145549	-0.205693	-0.039582	-0.0986826	-0.117469	0.0211044	-0.0878483	-0.11823	0.0590827	-0.156931	0.130069	-0.163423	-0.0252651	-0.0105071	0.0176412	-0.0164099	0.0532251	0.0398298	-2.11241e-16
C3AR1	0.359643	0.723168	-0.270312	0.256722	0.0480883	-0.159792	-0.244477	-0.0319695	-0.216803	-0.0109448	0.179603	-0.057446	0.151292	-0.0538901	0.0480294	0.0177404	0.0433836	0.0359584	-0.00801081	-0.0240315	0.0581604	0.0330777	0.0261715	-6.94493e-17
C3orf14	-0.266984	0.638908	-0.041411	0.00582269	0.393689	-0.0459696	-0.112222	-0.157244	0.2821	0.266126	0.0898677	0.0445584	-0.0164601	0.106782	0.239731	0.0742033	-0.0459224	-0.00512519	-0.27133	-0.0596587	-0.0640989	0.0759112	-0.00651077	2.14135e-15
C3orf18	0.453191	-0.247211	0.0776508	0.397684	0.382367	-0.0600154	-0.0494321	0.0893658	0.0633568	-0.000646547	0.444581	0.116787	0.104715	0.167913	-0.267348	0.0109164	-0.0220212	-0.0936234	-0.234055	-0.00588827	0.0869501	0.0350036	0.100869	9.0284e-16
C3orf33	-0.0197414	-0.0312351	-0.0211206	0.026978	0.0773992	-0.380279	-0.281704	0.304189	0.346534	-0.272007	0.183305	0.294943	0.161362	0.205589	-0.353702	0.0396714	0.179178	-0.214739	-0.120157	0.236205	0.0915302	-0.0686358	-0.0615189	8.04454e-16
C3orf38	0.460846	0.170206	-0.417318	0.134872	0.22777	0.0752241	-0.163471	-0.252573	-0.342081	-0.0511344	-0.0374799	-0.142253	-0.0770021	0.134651	0.191561	0.372388	-0.235643	0.00328676	0.0681304	0.0787024	-0.0162715	0.0894369	-0.053956	-3.0847e-15
C3orf52	0.303902	-0.663733	0.510929	0.113958	0.19429	-0.0944605	0.0565693	0.0422643	-0.14446	0.100522	0.00109831	-0.00310386	-0.0197811	0.0276963	0.0874272	0.0899878	-0.258511	-0.0687986	0.0841165	0.00248992	0.00184522	0.0440331	-0.113758	1.85198e-16
C3orf62	-0.27456	0.162188	-0.682265	0.183796	0.205497	-0.00458504	0.253621	0.122753	0.0993639	-0.209528	-0.135452	0.202061	0.0147221	0.080445	0.105714	0.0137014	0.271919	0.17327	-0.0323803	0.106462	-0.110881	-0.11971	-0.0585751	1.15749e-17
C4orf3	-0.266777	0.624006	0.0299031	0.331645	0.310363	0.208216	-0.0817775	-0.32302	0.232087	-0.158609	0.1969	0.0186588	0.0560432	0.125709	-0.149666	0.0500665	-0.0345439	0.0455793	0.00825581	0.00172006	-0.0995055	0.0434755	0.0270726	1.13087e-14
C4orf33	-0.360787	0.354828	-0.009656	0.474766	-0.305733	0.0244684	0.0498082	-0.505722	-0.154633	0.0872378	0.0376585	-0.220056	0.12936	0.00648491	0.0650406	0.0205336	-0.0185597	0.0390593	-0.138493	-0.0435447	-0.0031395	-0.00820186	-0.200774	-5.67169e-16
C4orf46	-0.394079	-0.0189735	0.646727	-0.423807	-0.32949	-0.117678	-0.0545367	-0.0105408	0.204615	-0.0459651	0.0592342	0.0270381	0.167642	-0.0503125	0.155676	-0.000697923	0.108165	0.0265736	0.0541298	0.0291635	-0.0214011	-0.0352269	0.00104981	1.66366e-16
C4orf48	-0.423899	0.653562	0.0385991	0.517136	-0.0437785	-0.0449049	0.0521688	0.0311597	-0.0225682	-0.0586772	-0.103674	0.119003	-0.063838	0.159442	-0.141786	-0.10149	0.0314514	-0.126437	0.0881273	-0.0336395	0.0137116	-0.0415566	0.00835311	-4.80357e-16
C5	0.0338721	-0.750858	-0.0554926	0.125764	-0.434324	0.0129304	0.144851	-0.193926	0.0278634	0.204944	-0.182129	0.00379136	0.0830595	0.00573137	0.0260649	-0.0900542	0.117814	0.0140143	0.0278086	0.098566	0.139272	-0.148599	-0.105102	-1.15749e-16
C5AR1	-0.477125	-0.529207	-0.478281	0.255381	-0.232548	0.13167	0.0680106	-0.08923	-0.0976077	-0.102155	-0.242435	0.0598058	-0.00467578	-0.0954631	0.0185428	0.040103	0.0902909	0.0175597	0.0667918	0.00284537	-0.077573	0.0251603	-0.0365199	5.93212e-17
C5AR2	0.619209	-0.705065	-0.0644726	0.0955378	-0.0166233	-0.0569738	-0.17949	-0.163115	-0.0521918	0.0091557	0.0685686	0.0395719	0.088939	-0.0733164	0.0222782	-0.0653733	-0.07474	0.00666977	-0.0853004	0.0140165	-0.0118734	-0.0566198	0.0159105	6.71343e-16
C5orf15	0.641294	-0.46467	0.460953	0.20494	0.229052	0.0581015	-0.095716	-0.0970097	0.0789278	0.0161803	-0.129139	-0.06786	-0.0450126	-0.0124173	0.0630471	-0.0618503	0.0128828	-0.0225238	-0.00741926	0.0585649	0.0139903	0.0256802	0.034149	-2.6275e-15
C5orf22	0.525758	-0.181171	-0.330779	-0.527935	0.218918	0.0933568	-0.141049	-0.0282403	-0.163539	0.173099	-0.00693518	-0.103835	0.0618176	-0.0524624	-0.0292934	0.159972	-0.143742	0.243404	0.0275018	0.0451387	-0.181167	-0.056373	0.0776555	-9.03853e-15
C5orf24	0.465901	-0.422142	-0.162659	0.249617	0.335523	0.166499	-0.239409	-0.106408	0.356535	0.0545601	-0.275614	-0.180968	-0.0859458	-0.0730294	-0.15621	-0.0786517	0.0814984	0.0340229	-0.0246768	-0.0556603	0.0939705	-0.0528106	0.0422977	-2.14135e-15
C5orf34	-0.186939	-0.682326	-0.261969	-0.194058	-0.0015524	0.0540033	0.501403	-0.0266982	-0.142686	0.0256144	-0.0400312	0.00733889	0.0982659	-0.0104263	0.136933	-0.0231195	0.124417	-0.197768	0.0501895	0.1091	-0.0607744	-0.102785	-0.0562842	8.44966e-16
C5orf38	-0.566363	0.0486867	0.0580373	0.515183	0.155953	-0.259115	0.30319	0.291825	0.105304	0.229008	-0.0410786	-0.0188642	0.186066	-0.130711	0.0147161	0.0290581	-0.0212592	-0.0487945	-0.0309132	-0.0866369	-0.047972	-0.0636084	-0.0595528	1.18064e-15
C5orf51	0.864073	0.0625907	-0.363601	-0.192069	-0.017129	0.0579305	-0.162921	-0.0678939	0.129843	0.040392	-0.046221	-0.0380144	0.112277	0.000578728	0.0122448	-0.0363758	0.0281216	0.0260096	-0.0340051	-0.0349586	-0.00164698	-0.0536075	0.0518442	-1.74202e-15
C5orf63	-0.271599	-0.357996	-0.426191	0.39489	-0.133091	0.110818	0.0256899	0.223755	0.276538	0.0474227	0.00259018	-0.0874607	-0.111917	0.108118	-0.129693	0.26827	-0.050015	-0.200237	-0.081151	0.328653	-0.112262	0.038373	0.0955203	-6.78577e-16
C5orf66	-0.22864	-0.0249528	-0.611233	0.205609	-0.0791193	0.115121	-0.248723	-0.186827	-0.112015	-0.338339	0.40588	0.0223145	-0.0123942	0.0175421	0.0522937	0.125339	-0.146565	0.0623454	0.134243	0.0456407	0.0251374	0.168395	0.171217	-1.43528e-15
C6orf120	0.532661	0.204327	-0.0260162	-0.514705	0.0171882	0.291063	-0.402536	-0.0777305	0.109008	-0.0765737	-0.177149	-0.0373368	-0.0251103	-0.0282664	-0.154926	0.0140745	0.0314683	0.0309308	-0.117156	0.120832	0.062757	-0.120242	0.176106	5.77586e-15
C6orf132	-0.558238	-0.43159	-0.419603	0.138115	0.110913	0.0157378	0.378955	-0.0116008	-0.0893987	-0.212925	-0.198697	0.0187848	-0.00482617	0.083408	-0.0224685	-0.0845664	-0.0721161	-0.0285678	0.11703	0.00860943	0.0703612	-0.106527	-0.0823558	-4.80357e-16
C6orf136	0.187331	-0.0528875	0.0656245	-0.274097	0.0311532	-0.334458	0.193717	-0.246648	0.180496	0.084654	0.223934	-0.0525043	-0.0985221	0.417683	-0.0271043	0.138008	0.196976	-0.0782431	0.549238	0.115222	0.0401531	0.0373553	0.109623	-1.70151e-15
C6orf226	-0.210405	-0.417865	-0.262704	0.485232	-0.153688	-0.0385051	-0.160803	0.173953	0.291348	-0.111022	0.0362901	0.0370566	-0.0923161	-0.159854	-0.162503	-0.307955	-0.189206	-0.269846	-0.0610006	0.0649873	0.00778154	0.0801426	0.131043	1.50473e-16
C6orf47	0.395967	0.638662	-0.140941	-0.204715	-0.364183	-0.0252371	0.181255	0.308418	-0.0520373	-0.00994254	-0.106291	0.0632552	-0.0993459	-0.0363215	0.152566	0.0506009	0.0240168	-0.129956	-0.105127	0.144684	0.00932169	-0.0724206	0.0489215	-1.04174e-16
C6orf62	-0.245639	-0.481908	0.212902	0.450705	-0.172008	0.311122	0.14259	-0.226062	-0.156779	0.157329	0.13943	-0.122535	-0.174222	-0.292993	0.109079	-0.0880992	-0.157562	-0.0133235	-0.0575487	-0.00668196	-0.026529	0.0676091	0.0886801	2.23395e-15
C6orf89	0.578793	-0.134402	0.205377	0.314923	-0.324187	0.0811376	-0.0951177	0.219364	-0.288906	-0.146448	-0.026479	-0.118063	-0.102472	0.343563	-0.110484	0.0757964	0.096203	0.199915	-0.0660641	0.0140893	0.00540321	-0.0600968	-0.115168	1.51776e-15
C7orf25	0.303096	0.170668	0.0700669	0.113806	0.0811779	0.250406	-0.127992	0.456395	0.354669	0.151359	-0.0678616	-0.322571	-0.369814	-0.0325858	0.159183	0.127389	-0.175778	0.0872314	0.153532	0.0154995	0.212904	-0.150705	-0.00812753	-4.09172e-15
C7orf26	0.407392	0.549932	-0.000416296	-0.22283	-0.139396	0.0845808	0.104749	0.340653	-0.317615	0.253958	-0.268183	0.0707459	-0.0249651	-0.0183306	0.0148257	-0.0546422	0.0901507	0.125553	-0.0650058	-0.155092	0.0172362	-0.0593324	-0.160928	1.07357e-15
C7orf31	0.111788	-0.29498	-0.0236287	0.587883	0.0215051	0.291381	0.30083	0.162701	0.123093	-0.166181	-0.327258	-0.067651	0.0225112	0.029644	0.102607	0.100257	-0.00741452	0.225921	0.230152	-0.153492	-0.136578	0.0671721	-0.157451	9.63608e-16
C7orf50	-0.896051	-0.122199	0.125478	-0.0695784	0.120364	0.221988	0.0567467	-0.0114124	-0.137531	-0.0342081	0.00981921	0.103727	0.146866	0.0293552	-0.0381165	0.0279588	0.0250234	-0.127603	0.0105112	0.146483	-0.0161247	-0.00655742	0.00843368	-4.48526e-16
C8orf31	-0.325999	0.2793	-0.398517	0.0826317	0.0244639	0.281176	-0.0307433	0.0290231	0.0789536	0.0183394	-0.0221225	-0.184826	-0.138119	-0.283671	0.230137	0.0364743	-0.148124	-0.462438	0.205272	0.238242	0.175425	-0.07332	0.0522698	-2.43072e-16
C8orf33	-0.265738	0.282525	-0.168901	0.47305	0.0282216	-0.146158	0.339663	-0.053652	0.163304	0.187188	0.130813	0.130097	-0.0812065	-0.0289522	-0.238891	0.196209	-0.0296164	0.0366433	-0.408446	0.0690222	0.141683	-0.051475	-0.248134	-5.62539e-15
C8orf37	0.255086	-0.609564	-0.379212	0.238364	0.0202853	0.467897	0.0230745	-0.14368	0.08291	0.0513684	-0.0361942	0.129926	-0.0150478	-0.0346281	0.11944	0.100492	0.167421	0.0132018	-0.0841597	-0.0254927	0.0672102	-0.119447	0.118375	-2.77797e-16
C8orf44-SGK3	-0.00744571	0.160512	0.33848	0.259347	-0.112372	0.179806	-0.247171	-0.158813	-0.282743	-0.247969	0.221444	0.144705	-0.0117014	-0.0228697	-0.0769548	-0.0473206	-0.425237	-0.119851	-0.215685	0.366022	0.194613	-0.0191435	0.164088	-2.89372e-18
C8orf48	-0.273773	-0.13633	0.546753	0.257274	-0.0658145	0.0610548	0.0519978	-0.0169131	0.110823	-0.211562	-0.0696397	-0.160805	-0.333119	0.234612	-0.0887625	0.365284	-0.29927	-0.0947952	-0.0766545	-0.146753	0.0563155	-0.035348	0.0695135	2.12399e-15
C8orf58	-0.20484	0.198215	0.0511362	-0.482176	-0.54708	-0.0589817	-0.0804718	-0.381853	-0.182436	-0.174322	-0.232247	0.081786	-0.0267803	0.0403582	-0.196211	0.114691	-0.193896	0.0516139	-0.0182263	0.0427554	-0.023664	0.085038	0.00845056	6.7713e-16
C8orf76	-0.44371	0.515329	0.364667	0.0924956	0.271294	0.121201	0.0205815	0.0828402	-0.303013	0.0179671	-0.0571853	0.122167	0.111745	-0.143297	-0.0537123	0.0638562	-0.152818	0.12421	-0.222687	-0.035693	0.000881471	-0.103986	-0.222862	3.35671e-16
C8orf82	-0.648893	0.444225	0.0727018	0.195068	-0.114809	-0.101304	0.263758	-0.123101	-0.121724	-0.0203937	0.116418	0.363685	-0.0894683	-0.17309	-0.0635574	0.0810962	-0.0122722	0.0498665	0.0393876	0.0879133	-0.0561249	-0.0682542	0.0272172	-1.98509e-15
C8orf88	-0.0891909	0.0672703	0.395764	0.244269	-0.302212	0.181712	-0.0749494	-0.299305	0.117376	0.0810694	0.178184	-0.0454101	0.352562	0.244474	-0.332208	-0.122586	0.0878829	0.0126134	0.162999	0.302952	0.155625	0.178908	-0.0747916	2.25131e-15
C9orf16	0.520698	0.676269	0.117786	0.370714	-0.246067	-0.0417218	-0.0362792	-0.113632	-0.0457439	-0.0403732	-0.0902477	0.113588	0.0745834	0.0481093	-0.0552283	0.0549582	0.0131364	-0.0082707	-0.0464553	0.0444545	-0.0154433	0.0117896	0.0156334	4.05121e-16
C9orf40	-0.55524	-0.0684593	0.328085	-0.446556	-0.169294	-0.32331	0.299043	0.0269055	0.0754588	0.146085	0.0144779	-0.124678	-0.120736	0.0630873	-0.0963478	-0.000598011	0.0613834	0.0038152	0.043035	-0.0821999	-0.263764	0.062933	0.00870178	-7.46579e-16
C9orf64	-0.241233	-0.569384	-0.610142	-0.134889	0.0818764	-0.122065	0.171718	-0.132379	0.287475	-0.115282	-0.0343716	-0.105322	-0.0825229	-0.0721357	-0.0430478	0.061938	-0.104263	-0.128186	-0.0430816	-0.017239	-0.055099	-0.00978239	-0.00538504	7.30664e-15
C9orf72	0.25789	-0.702043	0.0576884	0.506142	-0.17198	0.124818	-0.232905	0.0796277	-0.0130938	0.117261	0.0916094	-0.14983	0.0409584	0.0339676	0.0629743	0.109448	-0.00246744	0.0399241	-0.0617453	0.0258075	-0.0438847	0.0599314	-0.0156367	-1.13434e-15
C9orf78	-0.326381	-0.247266	-0.510762	-0.319654	0.32439	-0.304563	-0.117686	0.0485583	-0.192555	-0.019768	-0.0757209	0.164178	-0.0699178	0.105454	-0.142569	0.146441	0.189304	-0.0745803	0.20939	0.171706	0.0199292	0.10126	0.0420704	-4.57642e-15
C9orf85	-0.367268	0.623016	-0.261749	0.0328066	0.0969866	-0.149018	0.037836	-0.229074	-0.0531205	0.321526	0.298426	-0.177335	-0.0141099	0.0101786	-0.14192	-0.0562165	0.157268	0.029111	0.160971	0.116435	0.039566	-0.0311993	-0.0629151	-3.70396e-16
CA11	0.237312	-0.490303	-0.502837	0.487349	0.143819	-0.0447789	0.112226	-0.134728	-0.288535	-0.137982	-0.0935124	0.157626	-0.0604789	0.0596833	0.00277263	0.0218273	0.0378305	-0.0201647	0.0689636	0.0393994	-0.007238	0.0481478	0.0734465	2.08348e-16
CA12	0.180728	0.810044	-0.444822	-0.052919	-0.0123165	0.0237859	-0.0936348	-0.0454111	-0.0628274	0.0127745	0.260794	0.00255864	0.0917078	0.0958433	0.0764015	0.00426803	0.0216809	0.0295249	-0.00911005	-0.0174661	-0.0136875	-0.0380003	0.00313527	-5.32444e-16
CA13	-0.621615	-0.106384	0.382673	0.177363	-0.136284	0.391956	0.0253558	-0.0257581	-0.0192402	-0.124062	-0.0623246	-0.121883	0.0727692	-0.319065	0.035881	0.121985	-0.133912	-0.0982147	0.0721611	-0.0929462	-0.066339	-0.165421	-0.141119	1.11119e-15
CA5B	0.653643	-0.314739	0.344101	0.287833	0.226052	0.0456777	0.109993	-0.183633	0.125815	-0.0137896	0.10671	0.21169	-0.119057	-0.118925	0.0330753	0.147632	0.0405354	0.0269478	-0.0567691	0.113131	0.0742725	-0.0817276	-0.13935	3.81971e-16
CA5BP1	-0.53428	-0.0869463	0.454703	0.0431835	0.326518	0.0910545	0.248172	-0.0870691	-0.191409	0.264276	0.0156796	0.0386934	0.0421674	-0.109828	-0.232865	-0.27258	0.121056	0.0554821	-0.096428	-0.121159	0.0765362	0.0642708	-0.109559	3.00368e-15
CA5BP1-CA5B	-0.0697135	0.121782	0.530846	0.351763	-0.188457	0.313864	-0.223899	0.113688	0.0666726	0.0491872	0.0110969	-0.229608	-0.275083	-0.131135	0.126415	-0.266068	-0.153043	-0.268835	-0.126396	0.0314516	0.0657457	0.145603	0.0127409	5.78744e-17
CA8	0.335133	-0.351496	0.737408	0.261605	-0.0765047	-0.0848527	-0.131602	0.115147	0.046228	0.217062	0.160417	-0.0805896	0.0238051	-0.0559635	0.00295508	0.0918121	0.0802944	0.0445322	0.0626377	-0.0391422	0.00335779	0.0276092	-0.00460736	5.78744e-17
CA9	-0.56011	-0.0957566	0.214235	0.541314	0.116723	0.329393	0.222511	-0.0434871	0.0427877	0.081257	0.231936	0.0652728	-0.0861349	0.0612777	-0.109656	-0.142823	0.0374603	-0.0953609	-0.160668	0.0169157	0.00307591	0.113515	-0.0713131	-8.97053e-17
CAAP1	-0.19884	-0.564543	-0.138968	0.269781	0.139366	0.28851	-0.133137	-0.187491	0.202264	0.218003	0.0666168	-0.234018	0.111855	-0.191617	-0.278937	0.146458	0.106924	-0.0513508	-0.0268004	-0.0284928	0.0908453	0.266807	0.054397	-6.5398e-16
CAB39	0.712294	-0.445903	-0.270976	-0.0717469	0.140013	-0.0185491	0.0997901	-0.0937642	0.283459	0.0804966	0.0259746	-0.0732031	-0.148979	0.0401316	-0.101102	-0.106094	0.0751997	-0.159229	-0.0211153	-0.0697599	0.0131369	-0.000654473	0.0435307	1.50473e-15
CAB39L	-0.388167	0.428861	0.364747	0.025981	0.132793	0.0872861	0.398843	0.136026	0.292501	0.0643853	0.172564	-0.0129976	-0.118248	-0.0593819	-0.029709	0.217529	0.198193	0.254292	-0.0545011	-0.00469258	0.160243	-0.10187	0.0224566	-1.27034e-15
CABIN1	0.79191	-0.160531	0.047094	-0.288109	-0.216932	0.0243953	-0.036432	-0.267269	0.118536	-0.0826044	0.0727147	0.103571	-0.142089	0.12538	0.00910778	-0.152357	0.0567193	0.088662	0.142933	0.024084	-0.0524295	0.101636	-0.0144375	-2.2108e-15
CABLES1	-0.0126656	-0.0824366	-0.750027	0.108347	-0.20321	-0.13891	-0.047826	0.0754926	-0.0810377	-0.0755637	-0.398001	0.163251	-0.164766	0.170025	0.219236	0.01155	0.0724237	0.0125286	-0.177217	0.0288983	-0.0793986	0.0547821	-0.0406511	-5.70063e-16
CABLES2	0.359185	-0.480679	0.139543	-0.546339	-0.281314	-0.209067	-0.112294	0.0160398	0.0685371	-0.1084	0.130474	0.144287	-0.153354	0.127134	0.0367796	0.167022	-0.0802964	0.0297163	0.110475	0.0659627	-0.0444593	-0.0602754	0.183153	-1.15749e-16
CABYR	0.299322	0.59321	0.49243	-0.0656058	-0.0915141	-0.211242	-0.219095	0.181216	-0.092973	-0.122528	0.265656	-0.132194	-0.167395	0.0243825	0.0420754	-0.063834	0.00437549	-0.0604399	0.110369	0.0804448	0.0945132	-0.00210139	-0.0211774	1.73623e-17
CACFD1	0.41115	0.664001	-0.223332	0.0434376	0.111804	-0.18236	0.0234037	0.391883	-0.0640506	0.0343969	-0.274092	0.0778413	0.0125478	-0.037689	0.0216884	-0.0138083	-0.000544916	0.00277591	-0.0508653	0.162307	0.049472	0.0549947	-0.123685	-5.20869e-16
CACHD1	-0.0468441	-0.900713	-0.235246	0.115962	-0.250124	0.131041	0.0039453	0.0804827	0.0656748	-0.0348383	-0.0569824	-0.037786	-0.0624232	0.0371694	0.00150377	0.0979718	0.0134975	-0.0272926	0.036781	0.00696064	0.0216619	0.0558054	0.0226919	-1.50473e-16
CACNA1A	0.149489	0.251386	-0.666904	0.125591	-0.0859382	0.180706	0.245184	-0.338974	-0.178434	-0.224445	0.0159802	-0.0063731	0.0523106	0.0271479	0.0655353	-0.188571	-0.190337	0.223138	-0.112873	-0.0633556	-0.0406147	-0.0767602	-0.0520877	-1.04174e-15
CACNA1C	-0.322646	0.678499	-0.593159	-0.060663	-0.251028	0.0377541	0.0512505	0.0376397	0.0284987	0.0375379	0.0299499	-0.0192364	0.0358777	0.0142669	-0.0337776	0.0130247	0.0298909	0.0410726	0.0293972	-0.0408892	0.00220937	-0.00280914	-0.0108614	-1.15749e-17
CACNA1D	0.771945	0.0966154	-0.0656504	-0.229954	-0.250427	0.00108142	0.107895	-0.0605127	0.219242	-0.0748259	-0.280706	0.0871057	0.0673452	0.037135	-0.0981157	0.109126	0.135001	-0.0777262	0.0118989	-0.0694897	0.0840596	0.230947	-0.0492118	5.39679e-16
CACNA1G	0.756473	0.358822	-0.227351	-0.0462648	-0.171414	-0.3418	-0.0961602	-0.0825133	-0.0475744	0.0406772	0.0381694	-0.0224722	0.0491972	0.178358	0.0417525	-0.111654	-0.00143129	-0.028641	0.0184492	-0.0478044	0.0293721	0.104573	-0.11547	1.7507e-16
CACNA1I	-0.38092	0.101636	0.393464	0.274325	-0.422921	0.448058	-0.246438	0.229144	-0.12037	0.0478689	0.105476	0.0303189	0.135364	-0.057905	-0.12633	0.0632191	-0.0667689	0.109701	0.150853	0.000731398	-0.0127488	0.0541147	-0.0940611	-5.78744e-17
CACNA2D1	-0.24755	0.411353	-0.114666	-0.320192	-0.483187	0.184779	-0.205313	0.243202	0.325526	0.273484	0.022685	-0.0038608	-0.216636	0.124242	0.0469288	-0.0698456	-0.10254	-0.0724628	-0.100332	-0.0124356	0.0723204	-0.000101874	-0.0544749	-1.62627e-15
CACNB1	0.176295	-0.179372	0.708884	0.0801735	0.287321	-0.222163	0.162831	0.23454	-0.179148	-0.0379833	0.0571147	-0.214519	-0.226016	-0.0379276	-0.0848896	0.110215	-0.0826378	-0.17015	0.115468	0.0679827	-0.0213748	-0.0146333	-0.0725963	-1.26166e-15
CACNB3	0.266324	0.473975	-0.146197	-0.0859555	-0.0333586	0.139044	0.279525	-0.116533	-0.345923	-0.181636	0.0742498	-0.109682	-0.0209337	0.00420163	0.337444	-0.272158	-0.187673	0.0791451	0.236288	0.00566872	-0.153043	-0.13302	-0.257758	1.86934e-15
CACTIN	-0.573385	-0.00327685	-0.35756	-0.366105	-0.0351565	-0.135914	0.279452	0.228385	-0.16398	-0.00757157	-0.0331421	0.00691081	-0.0219452	-0.218002	0.151449	0.0795899	0.0904485	-0.219947	0.0300452	-0.196339	0.165264	0.17008	0.0418982	5.84531e-15
CACUL1	0.575202	0.490657	0.167522	-0.292796	0.320016	0.104584	0.129898	0.00852904	-0.108634	-0.0936956	0.130518	0.0373479	-0.058493	-0.190559	-0.110599	0.153681	0.149773	0.177343	0.0172159	0.0879013	0.0481722	-0.0624822	-0.039846	-3.12522e-16
CACYBP	0.00312252	-0.388348	0.560356	-0.0588972	0.277032	-0.503463	-0.148813	-0.183534	0.0561676	0.102962	0.173384	-0.0629878	-0.0737931	-0.0285114	0.121134	0.0404002	0.0883163	0.137264	0.118841	0.0412829	-0.0662976	0.0843565	0.146035	1.48158e-15
CAD	-0.284298	-0.177191	-0.140912	-0.827229	-0.106582	-0.00372751	-0.0618946	0.355288	0.025568	-0.0236304	-0.0242885	-0.00864941	0.0759432	-0.0951135	-0.0399173	0.0358315	0.133885	-0.010298	0.0282384	0.0441397	0.00442152	0.0307255	-0.0295038	-5.36495e-15
CADM1	0.0837107	0.921515	-0.0996623	-0.0800617	0.15398	-0.0588072	0.174868	-0.121893	0.0613522	-0.0901209	-0.118721	-0.0858981	0.0266446	0.0150486	0.00402806	0.09533	0.00492754	-0.0577072	-0.00197471	0.0287619	0.0696731	0.0288893	0.0397675	-1.15749e-17
CADM3	0.576146	0.197808	0.0715866	-0.345835	0.142699	0.079411	-0.446532	-0.316661	-0.181145	-0.0169665	0.133359	0.112545	0.123071	-0.197157	-0.142063	0.0828153	0.141303	-0.0317917	0.0540451	0.0196706	-0.00695397	-0.00276786	0.0944247	1.44686e-16
CADPS2	-0.528161	-0.0281493	0.623511	0.222084	-0.375702	0.108115	-0.174877	0.0360699	0.0505769	0.0790205	-0.177811	-0.123762	0.0222235	0.000296271	-0.0630514	0.0464158	0.00607146	-0.0672438	0.100652	-0.00103915	0.119699	0.061575	0.0476785	2.89372e-16
CALB2	-0.518335	0.061331	-0.236043	-0.0498468	-0.317554	0.0805758	-0.0559643	-0.167315	-0.349835	-0.088582	0.307371	-0.254867	-0.20455	-0.0121538	-0.320019	0.209505	0.0752402	-0.110729	-0.0199535	0.0319534	0.0832243	0.0768782	-0.144122	3.58821e-16
CALCOCO1	0.776765	0.387289	-0.17487	0.346211	-0.0391721	0.0298078	0.180926	0.0116081	0.0150583	0.0675048	0.0106035	0.0719732	-0.154663	-0.0576552	-0.0419733	0.0598917	0.0703558	-0.0211544	-0.0553778	0.0855186	-0.0228161	0.0435168	0.00695508	4.53735e-15
CALCOCO2	0.671002	-0.0732439	-0.570207	-0.121331	-0.132134	-0.137611	-0.147105	-0.238635	-0.0174993	0.201516	0.0237661	-0.0097846	-0.0951509	-0.0897116	-0.0213727	-0.042197	-0.12412	-0.00317119	0.0657817	0.0575665	-0.0473161	-0.0033403	-0.0577026	-7.9693e-15
CALD1	-0.0685696	0.920131	-0.208749	-0.147695	0.12593	-0.0180467	0.0854767	-0.0211624	0.0899691	0.058115	0.0744122	-0.16647	0.0215136	0.0633522	-0.0491051	-0.0534065	0.0557361	0.00462279	-0.010418	-0.0115973	0.0167641	-0.0224923	0.0266265	2.88214e-15
CALHM2	0.702467	0.462589	0.27296	0.0752304	0.104234	-0.307455	-0.00903473	0.109377	0.0806316	0.199605	-0.127559	0.00447916	0.00599847	-0.0446852	0.100243	-0.0245371	-0.0402851	-0.0686537	0.00935185	-0.0634231	0.0217551	0.0332809	0.0871853	-1.89249e-15
CALHM5	0.403023	0.55715	0.431743	-0.0949486	-0.0695357	-0.10912	0.0772165	-0.166217	-0.197818	0.0809102	0.306128	-0.284043	-0.00482059	0.169788	0.0215558	0.147616	-0.0253207	-0.0687351	-0.00741529	-0.0546773	0.0158841	-0.0360831	-0.0161969	1.49316e-15
CALHM6	-0.231311	-0.268218	0.169863	-0.0392727	-0.206056	0.132562	-0.38512	0.40048	0.198664	-0.0638827	0.563875	0.114245	0.0427091	0.0434494	-0.110252	0.0773578	-0.138959	-0.0319551	0.0265674	0.121179	-0.183471	-0.00920347	-0.0977347	-5.78744e-17
CALM1	-0.16488	-0.448638	0.740902	0.0769258	0.0276146	-0.220535	0.0533191	-0.325057	0.157717	-0.0369401	-0.071079	0.0195817	-0.0804006	0.0277223	0.0837439	-0.0588175	0.0327805	-0.0445387	-0.0176533	-0.0567726	0.0430337	-0.0307808	0.00304817	4.86145e-16
CALM2	-0.644643	-0.152476	0.393988	-0.175973	0.272495	-0.16926	0.174611	-0.33729	0.162439	0.173442	-0.16739	-0.00680504	-0.0619602	0.051104	0.0382281	0.0615055	0.123235	-0.0145349	-0.0476993	-0.0260179	-0.0409931	-0.0673293	0.0839314	5.62539e-15
CALM3	-0.331017	-0.447895	0.538468	0.0733182	0.0095458	-0.516786	0.124567	-0.0874945	-0.0303272	-0.147926	-0.0117214	-0.187632	-0.0217285	0.0676129	0.0113536	-0.183823	0.0463172	-0.0276195	0.0401273	0.0194879	-0.0351175	-0.0158287	-0.0259432	-8.8432e-15
CALR	-0.401772	-0.278761	0.403828	-0.506717	0.0451724	-0.275534	0.25022	0.123581	-0.0377769	-0.147787	-0.0560939	-0.274165	-0.0663144	-0.112075	-0.134434	0.119384	0.0940368	-0.0734363	0.0315273	0.00949614	0.0513221	-0.0249359	0.125502	-6.9102e-15
CALU	-0.147856	-0.131947	0.823838	0.0829079	0.0541848	0.0990806	-0.0850805	-0.217173	0.123325	-0.23059	-0.0406281	-0.245657	-0.0713874	0.217456	-0.0366684	0.115914	0.0841038	-0.00983318	-0.020118	-0.00769406	0.0293181	0.00465887	-0.0439535	-3.77341e-15
CAMK1	-0.172129	-0.892985	-0.189868	-0.0316938	0.235264	-0.19618	-0.0223471	-0.0565464	-0.0548117	-0.0301682	0.0514251	0.00139409	0.0349712	0.0230346	-0.0892812	-0.0055662	0.0624629	0.00111521	0.0110758	0.0363036	0.0581485	-0.0511865	-0.103444	6.36618e-16
CAMK1D	0.355524	0.577971	0.0225895	0.0228961	-0.00208189	0.272997	0.582982	0.0121992	0.235103	-0.103497	0.0296729	-0.0206867	-0.0378717	-0.137629	0.0513776	0.0617598	0.0478667	0.113916	0.0916425	0.0419745	-0.0459066	-0.01862	-0.0442965	2.77797e-16
CAMK2D	0.577322	0.686456	0.0281639	-0.238757	0.159266	0.0586115	0.0536745	-0.0143627	0.23873	-0.0332526	-0.0399275	-0.0427524	0.177394	-0.0355336	0.0211154	0.0597848	-0.0401291	-0.051785	0.0460939	-0.000225944	0.00394642	-0.000735043	0.0329701	1.31954e-15
CAMK2G	-0.401197	0.760939	0.31513	-0.0517594	-0.0218534	0.0936079	0.328525	-0.054083	0.0959695	0.0164846	0.0909836	-0.0331105	0.011323	-0.0650322	-0.0415932	-0.0193144	0.0264383	0.011367	0.00616459	0.0188064	-0.00504687	0.0362738	-0.100281	-1.60891e-15
CAMK2N1	0.329333	0.723866	-0.451131	-0.0880886	-0.119858	0.0509264	0.0861909	-0.257418	0.104487	-0.0855197	0.0749623	0.137957	0.0208184	0.0312358	-0.0539716	-0.0912005	-0.0497723	-0.0654558	0.0409595	-0.0378654	0.0136293	-0.00290189	0.00611778	6.94493e-17
CAMK4	0.205591	0.137533	0.541049	-0.394731	-0.400569	-0.0572375	-0.192165	-0.122353	0.169546	0.173948	0.0181062	0.0972519	0.0290254	-0.195601	-0.171023	-0.0304028	-0.0928028	-0.138328	-0.176111	0.073793	-0.0683554	0.259836	0.0134561	4.62995e-17
CAMKK1	-0.423045	-0.121086	0.0206154	-0.197644	-0.0260241	0.525783	-0.183349	0.195658	-0.348735	0.316475	0.09797	0.0802056	0.320568	0.057857	-0.0334272	-0.182973	0.144032	0.00560987	0.0994252	0.0333474	0.0645802	-0.00298966	-0.0582604	-2.66801e-15
CAMKK2	0.563137	0.460373	0.336583	-0.102991	0.109138	-0.0466755	0.109365	0.194933	-0.0650586	0.0188625	-0.0992345	-0.161633	-0.0777537	-0.328977	-0.106557	0.107658	-0.114853	-0.150782	-0.157234	0.0255996	-0.085098	0.06596	-0.179763	6.67002e-15
CAMKMT	-0.643693	0.368291	-0.301493	0.165854	-0.009528	-0.01506	0.0956613	0.00254985	0.225589	-0.172948	-0.328799	-0.0654687	-0.116672	0.00207374	0.0885527	0.0806575	-0.0105725	-0.182038	-0.0408725	0.194668	-0.0784502	0.12085	-0.0860565	-4.5142e-16
CAMLG	0.111495	0.780119	0.357613	0.374023	0.113751	0.038418	0.0942937	0.000881721	0.140368	0.0962028	-0.0192388	0.0540049	0.0142705	-0.0416175	0.0695284	0.047029	0.0420365	-0.08105	0.174199	-0.0171475	0.0639287	0.0369715	0.0473301	7.14749e-16
CAMSAP1	0.5721	-0.204366	-0.0530452	-0.561716	-0.00268664	0.0462928	0.254918	0.274537	0.181411	-0.106374	-0.0409973	0.144617	0.0110305	0.171091	0.0126041	-0.049949	0.139889	-0.0246183	0.0282686	-0.123526	-0.0122375	0.18228	0.0402132	-1.78832e-15
CAMSAP2	0.847626	-0.20066	-0.406756	-0.0175756	0.0261959	-0.0533622	-0.142302	0.0923377	0.0828624	0.118554	-0.00910045	-0.0411627	-0.0239635	0.0223618	-0.0549033	0.0819699	0.00128216	0.0375156	0.0271588	-0.0356691	0.0163791	0.0751707	0.018756	-7.02884e-15
CAMTA1	-0.757806	0.140663	0.259129	0.372349	-0.0558214	0.0529454	0.0726878	-0.219185	0.150882	0.0370948	-0.150071	0.137249	-0.051491	0.133941	-0.100371	-0.00760493	-0.0919056	0.0915457	-0.0851	-0.0104377	-0.0248024	-0.0874012	-0.110691	2.69116e-16
CAMTA2	-0.508117	-0.00407232	0.285154	0.272712	0.0548846	0.266923	0.103724	0.148172	-0.193042	-0.0567071	0.313709	-0.12652	-0.188834	-0.332158	-0.375686	-0.0768466	-0.00969989	-0.0360422	0.0778971	0.0280405	-0.110719	-0.0443146	-0.0934744	-5.41125e-15
CAND1	-0.0639063	0.632106	-0.0838983	-0.567389	0.246801	0.0267708	-0.207293	0.0361348	0.0690176	-0.305723	0.106257	-0.0547921	-0.119363	0.0531012	0.0213946	0.0646107	0.0753009	0.11195	0.00879418	-0.0629761	0.0521056	0.0375104	-0.0299135	1.59849e-14
CAND2	0.586118	-0.576288	0.104571	-0.0854296	0.190411	0.134047	0.202209	0.280919	0.119828	0.0854292	0.115428	0.0348155	0.197918	0.0560312	-0.0194235	-0.0164046	0.134116	-0.0266887	0.07154	0.0105512	-0.128467	0.012004	0.111217	1.38899e-16
CANT1	0.646767	0.333193	0.182979	-0.267945	-0.279934	-0.235704	0.186402	0.290271	-0.164907	-0.202963	0.0972487	0.00101025	0.0276841	0.0427795	0.0970679	0.0327104	0.01383	0.0433216	0.0180646	0.0707566	-0.00569509	0.0832039	0.0847661	2.18186e-15
CANX	-0.316754	-0.749533	0.0369266	-0.24248	0.128863	0.114986	0.00483061	-0.186985	0.0743343	-0.206695	0.00583932	-0.251389	-0.155156	-0.0843001	-0.205057	0.0401472	0.0449253	-0.0331066	0.0191953	0.0485995	0.065472	-0.022732	0.126198	-8.56541e-16
CAP1	0.0546265	0.617834	0.494718	-0.332585	0.110177	-0.186921	0.126492	-0.347957	0.110448	-0.0769034	0.0720924	-0.0306026	-0.123566	0.0432527	-0.0795831	-0.00701723	0.0991259	-0.0725127	-0.0815109	-0.0600645	0.0438284	0.0174569	0.021324	-3.63451e-15
CAP2	0.0886194	-0.0496805	0.467237	-0.543671	0.362864	0.0915701	0.362813	0.0256873	0.220105	-0.052156	-0.158038	-0.260984	-0.0973966	0.0450152	-0.0937147	0.087921	0.0737463	-0.0700145	0.001283	0.114458	-0.0158874	0.00501821	-0.0862598	3.53034e-16
CAPG	0.816116	0.165309	0.153606	0.123066	0.138962	-0.37514	-0.125448	-0.206582	0.0791051	-0.0274297	0.113608	0.0840353	0.0535612	-0.0300613	0.048706	-0.0324921	0.00957523	-0.0891575	-0.036436	-0.0337594	-0.0587237	-0.0359184	0.00287559	-1.57129e-15
CAPN1	0.469602	0.79718	0.212135	-0.017995	0.050624	-0.130203	-0.0290619	-0.0172855	-0.0134938	-0.0863199	0.126002	-0.0359516	-0.040602	-0.117498	-0.0366229	-0.0328307	0.0703136	-0.0169671	-0.14421	-0.0224118	0.0252641	0.0755044	0.0494873	-2.37285e-15
CAPN10	-0.171228	0.261627	0.408045	0.218742	0.200101	-0.127096	-0.171031	0.0657249	-0.278762	-0.177416	-0.0262847	0.0816594	0.108005	-0.156658	-0.248157	0.33328	0.137352	0.158626	-0.357462	0.105069	0.0945832	0.239079	0.154136	-1.68993e-15
CAPN10-DT	-0.207803	-0.114414	0.286244	-0.104455	0.518673	-0.0825507	0.268867	-0.385118	-0.121701	0.226256	0.0248059	-0.0383838	0.164421	-0.145654	-0.112883	-0.184927	-0.1414	-0.0316057	0.200965	0.216558	0.262807	0.117525	-0.000899899	-3.47246e-16
CAPN15	0.375748	-0.343805	0.0518936	-0.171007	-0.515684	-0.140422	-0.0419164	0.107049	-0.213293	-0.285673	-0.0230065	0.208134	-0.182629	-0.182997	0.194799	-0.0269971	-0.0704404	-0.136864	0.109324	0.0143348	0.257081	0.138621	0.110382	1.50473e-16
CAPN2	0.531461	0.188754	0.37722	0.235509	0.341163	-0.423467	0.306674	-0.0926083	0.170239	0.158389	0.0563225	-0.0891357	0.0340851	0.0474962	0.00673673	-0.0200446	0.0223949	-0.0496504	-0.0430043	-0.0967739	0.027829	0.0416757	-0.00878471	-4.72255e-15
CAPN3	0.0026368	0.212376	-0.587866	0.322199	-0.277885	0.126859	0.151152	-0.0248187	-0.239027	0.0832981	-0.143588	-0.0472978	-0.243679	-0.158455	-0.0308732	0.116027	0.141749	-0.0965582	0.187734	-0.152425	-0.190945	0.269899	-0.0753999	-5.78744e-18
CAPN5	0.640237	0.52279	0.145929	-0.12006	-0.201232	-0.0501262	-0.309763	-0.0715463	-0.0736205	0.154052	0.109622	0.0410495	-0.0537328	-0.120457	-0.0649752	-0.0331336	0.0438613	-0.0105752	-0.108688	-0.15442	-0.134664	0.0472311	-0.115621	5.20869e-16
CAPN6	-0.0906191	-0.318662	0.0206216	-0.310694	-0.406822	0.602563	-0.18305	-0.0543804	-0.00631469	-0.0740641	0.254061	0.0442637	-0.164647	0.0356431	-0.140613	0.133098	-0.0160984	-0.0090168	-0.0300056	-0.222296	0.0493289	0.140295	0.132534	4.82528e-16
CAPN7	0.0254579	-0.747126	0.0031254	-0.217768	0.4672	0.202519	-0.182732	-0.0138346	-0.00605195	0.107044	-0.00751677	-0.0886498	0.22757	0.00925691	0.0187792	0.0759715	-0.00825038	-0.0631261	-0.0386731	-0.0882947	0.0300633	0.0339777	-0.0896573	-6.8639e-15
CAPNS1	-0.756973	-0.371994	0.21197	0.0254802	0.0179062	-0.119846	0.312399	-0.111823	0.076962	0.000244333	-0.117999	0.0824969	-0.163171	-0.0945219	-0.178685	0.0277585	0.0422701	-0.120134	-0.0624564	-0.0483493	-0.0208509	-0.00777854	0.0196453	-9.23675e-15
CAPRIN1	-0.351371	0.390717	-0.296117	-0.619505	0.30444	-0.193528	-0.154465	-0.00827768	0.0602394	-0.0797193	0.0167484	-0.0270081	-0.101475	0.0202856	-0.0538782	-0.00441321	0.158372	-0.0508277	-0.0265347	-0.0253805	0.109318	0.180805	0.00795304	-2.32655e-15
CAPRIN2	0.575156	0.669179	0.183002	0.130485	-0.100081	0.0679232	-0.0687253	0.148384	-0.00379648	0.277451	0.0430319	-0.0194987	0.121866	0.111211	0.0518714	-0.00739382	0.0519476	0.0256529	0.0423188	-0.0689318	0.0623325	0.0808122	-0.00164335	-2.18186e-15
CAPS	0.639612	-0.40295	0.25377	0.349571	0.0422115	-0.139398	0.0340624	-0.0814245	0.193161	0.258747	-0.158803	0.143994	0.201428	-0.00497424	0.0491046	-0.0730677	-0.00369971	-0.068216	0.0689636	0.0404405	-0.0452833	-0.0343798	0.00844421	-1.96773e-16
CAPS2	0.233591	-0.215473	-0.351005	0.427486	-0.251739	0.138791	0.0265597	-0.167498	-0.250298	0.37065	-0.130758	0.0403227	-0.0624215	0.16097	0.025872	0.212701	0.196694	-0.070105	0.290821	0.152841	0.18471	-0.00397851	0.0389104	-4.68782e-16
CAPZA1	0.0105123	0.253358	0.632688	-0.00474182	0.18806	0.269957	-0.293544	-0.304059	0.152599	-0.218367	0.107867	-0.106209	-0.186736	-0.0780187	0.133015	0.0642304	-0.244872	0.0348551	0.0538852	-0.111673	-0.0611069	0.0997848	-0.0401739	-1.68801e-14
CAPZA2	0.179658	0.0953694	0.211526	0.236142	0.605053	-0.0419418	-0.202667	-0.458215	0.359471	0.0965889	-0.107937	-0.092919	-0.0594571	0.0848446	-0.0587904	0.0190236	-0.0560142	-0.0537919	0.0771691	-0.130711	-0.112322	0.0137708	0.15484	-3.67502e-15
CAPZB	-0.769781	0.554979	-0.193752	-0.0127654	-0.0212248	0.0113986	0.16507	0.00159473	0.125023	-0.09743	-0.0194986	0.00582129	0.00779111	-0.00224154	-0.0429513	-0.0236437	0.0469424	0.00769816	-0.0456314	0.0171409	-0.00112916	-0.0144292	0.0323461	-6.16941e-15
CARD10	0.014532	0.31236	-0.28088	-0.563631	-0.257455	-0.0482925	0.204735	-0.302496	0.225168	0.0203732	-0.190659	-0.0810699	-0.121098	0.264775	0.0696116	-0.128746	-0.257657	0.00632119	-0.0892309	-0.0176158	-0.0730821	-0.150711	-0.0250132	7.84921e-17
CARD14	0.222861	-0.485895	-0.473444	0.481864	-0.126604	-0.0296766	-0.12927	0.135902	-0.209168	0.0211332	-0.0682229	-0.149498	-0.142836	-0.144945	0.0043033	-0.11151	0.140906	-0.055232	0.00823665	-0.171236	-0.0859027	0.0976101	-0.107423	4.05121e-16
CARD19	0.736586	-0.209262	0.0218615	0.359926	-0.102276	-0.244718	-0.173107	-0.287117	0.0566756	-0.0406738	0.0897191	0.189098	0.0364921	0.0789845	-0.032788	-0.0750919	0.0107956	-0.120908	0.0103207	0.0552852	0.0417328	0.098479	-0.0926239	4.05121e-16
CARD6	0.66628	0.275662	-0.290864	-0.019362	-0.375338	-0.217857	-0.30625	-0.127768	0.0130637	0.0946157	0.0162447	-0.103447	-0.125316	-0.0801429	0.0901823	0.113121	-0.0120218	-0.0723537	0.00666788	-0.0948961	-0.0609732	-0.106049	0.0641414	1.78832e-15
CARD8	0.228931	-0.0329448	-0.0929339	-0.385311	0.281444	0.50768	0.106914	-0.171995	-0.182402	0.299266	0.104586	0.00583902	0.0885609	0.0734618	0.366779	0.116052	0.194457	-0.194849	0.0870762	0.0995861	0.0559751	-0.0229097	0.139519	-2.69116e-15
CARD8-AS1	0.0587134	-0.62487	0.510382	0.166696	0.279589	0.0397168	0.0278749	0.0235055	-0.11412	0.0804973	-0.138092	-0.00476019	0.277726	-0.10458	0.254431	0.0328261	-0.0339452	0.0017564	0.164445	-0.0866895	0.0469314	0.0792998	-0.00748103	-3.58821e-16
CARD9	-0.124418	-0.256994	0.140052	-0.567633	-0.355981	0.366823	-0.300581	0.255768	0.0953429	0.0150895	0.147975	0.283856	-0.0933954	0.0742841	0.0511687	0.0537994	-0.0777344	0.015782	0.0373852	0.0300123	0.127383	0.0569782	0.00012788	-1.70729e-16
CARF	0.402955	-0.146866	-0.0696245	0.351701	0.0231592	0.456105	-0.145353	0.107826	0.173397	0.203163	-0.212554	-0.209608	-0.140223	-0.275297	-0.143853	0.206584	0.188323	-0.016174	-0.178344	-0.0964178	0.113219	0.188923	0.0397018	3.29703e-16
CARHSP1	-0.625998	-0.195438	0.324341	0.345972	-0.386993	0.0275305	0.149901	-0.0544667	0.263942	0.0532896	0.0542864	0.101459	0.0986183	0.213369	0.04128	0.00641167	-0.0249573	0.0139036	0.00543778	0.0564712	0.00788738	-0.0517589	0.139855	1.21536e-16
CARM1	-0.294973	0.794693	0.137723	-0.208471	-0.160612	0.184753	0.00800462	0.170451	0.0139828	-0.25223	0.111531	0.019564	0.0710018	-0.12772	-0.141128	-0.0301363	0.0889672	0.0238644	0.0326828	-0.00525707	0.0354163	0.0108332	-0.0144971	3.47246e-15
CARMIL1	0.630774	-0.0451037	0.629101	-0.0466133	0.096955	0.206216	-0.0630745	0.191174	0.0191553	-0.0487551	-0.049281	0.236976	0.103585	0.143273	0.0534959	-0.00265454	-0.0125637	0.0818411	0.00495885	-0.0358443	0.0600594	0.0495952	-0.00296717	-2.83006e-15
CARNMT1	-0.166278	0.622114	0.0350605	-0.279864	0.237529	-0.0543783	-0.4689	0.108427	0.111455	0.208843	-0.182184	-0.231763	0.0135995	-0.113137	0.0352299	0.02601	0.216078	0.0930963	-0.00707165	0.0265766	0.0167736	0.0165774	0.0160584	-1.77096e-15
CARS1	-0.119246	0.593533	0.0622151	-0.0164124	0.316872	0.108486	0.111052	0.106432	-0.100121	0.3078	0.165591	0.151231	-0.0935635	-0.385406	-0.2464	-0.138254	-0.244739	0.0981863	0.0877649	0.144945	-9.10683e-07	0.016162	-0.0532498	5.78744e-15
CARS2	0.379724	0.721406	-0.151837	0.155386	-0.094055	-0.248026	-0.0985788	-0.237265	-0.112957	-0.123133	0.180538	0.0227076	0.0223915	0.03333	-0.173253	0.0654442	-0.0795618	0.0386486	0.20584	-0.0560507	0.0272303	-0.000221107	0.028075	1.35426e-15
CASC15	-0.471892	0.583029	-0.244826	0.479068	-0.114089	0.221682	0.0006103	0.0883938	0.0949899	-0.0167869	0.0542558	0.0233824	-0.19802	-0.0326458	0.0886186	-0.0954091	0.00436804	0.0381213	0.0361616	-0.0196122	0.0137824	0.064191	-0.0217095	-3.81971e-16
CASC3	0.0116113	-0.44338	-0.793436	-0.124929	0.0376392	-0.254619	0.0572737	0.00543368	0.12871	-0.0367437	0.0255711	0.104008	0.064441	-0.0137331	-0.171867	-0.0257212	-0.000715746	-0.0123482	0.0845149	-0.0303987	0.0127437	0.119903	0.0434226	3.61425e-15
CASD1	0.116286	-0.699868	-0.383487	0.278397	0.09699	0.0679296	-0.36085	0.157274	-0.0269438	-0.0183476	-0.152477	-0.128182	0.125415	-0.0339137	-0.0127776	0.132016	-0.00742292	-0.0462576	0.0253441	0.114832	-0.106481	-0.00608395	-0.0226693	-3.29884e-16
CASK	0.778894	0.432075	-0.0605956	0.0757833	0.0189053	0.0656724	0.229013	0.0573213	-0.0676156	-0.135929	-0.218718	0.137929	-0.0719306	0.0646263	-0.0125087	0.0106719	-0.0424391	0.102586	0.109	0.023261	-0.00454934	0.0410102	-0.104099	4.10167e-15
CASKIN2	0.590994	-0.347737	-0.477289	0.00615724	-0.0226268	0.0945031	0.359034	0.306228	0.0486278	-0.0696565	-0.0209646	-0.0279134	-0.138622	-0.116914	-0.0272986	0.0188065	0.0262974	-0.0140059	0.046389	0.0256298	-0.0175588	-0.0763166	0.132628	7.37898e-16
CASP1	0.487024	0.508982	-0.420973	0.188561	-0.236209	-0.00307564	0.0127733	-0.207661	-0.0662813	-0.104678	0.235271	-0.157592	0.00649817	-0.0505689	0.0376078	0.161111	-0.134989	0.0168757	-0.0254343	-0.0097316	-0.0032209	0.0332711	-0.214492	1.85198e-16
CASP2	0.309977	-0.639489	-0.0120036	-0.498954	-0.313853	-0.078345	0.148372	-0.128752	0.17265	0.0738562	-0.0316172	-0.0642194	0.0356552	0.0455858	0.049117	-0.158309	-0.0601829	0.0683364	-0.0468134	0.104107	-0.0947778	0.0321238	0.00944283	-1.40056e-15
CASP3	0.0507857	0.748334	-0.26176	-0.245706	0.340378	-0.129303	-0.279713	-0.136649	0.041707	0.107103	0.139752	-0.0139239	0.058937	0.0546461	0.0837214	0.0717919	-0.0413015	-0.0114706	-0.0573933	-0.0295383	-0.0559394	0.133724	0.0215887	-1.62048e-15
CASP4	0.305426	0.77546	-0.138245	0.378084	-0.108071	-0.0974007	-0.108666	-0.172591	0.0253443	-0.0213993	-0.122251	0.0476324	0.0749038	-0.0912582	-0.0293392	0.1568	-0.00272891	-0.104731	0.0844037	0.060971	0.00152532	-0.0281558	-0.0155719	-2.65065e-15
CASP6	0.423664	0.78796	0.0320495	0.262699	0.141581	-0.109735	-0.116694	-0.00134037	-0.155848	0.0566506	0.0185228	0.0185855	0.0460677	0.101829	0.154201	-0.0395356	0.105793	0.0615182	0.01589	-0.0245805	0.0169016	0.0169798	0.0381754	2.89372e-16
CASP7	-0.0704424	0.691818	-0.351835	-0.223994	0.18511	-0.0723913	0.162209	-0.354942	-0.307006	-0.0504717	-0.0317797	-0.156429	0.0280308	-0.0440282	0.100765	-0.0525465	-0.00394879	0.00500549	-0.00316751	-0.0206497	0.0869081	0.0685323	-0.00416664	-7.98666e-16
CASP8	-0.0537961	0.243339	-0.375737	0.469038	-0.500402	0.0979139	-0.307415	-0.25556	0.102836	-0.26359	-0.0383003	-0.174625	0.0938383	-0.0829643	0.0475185	0.0233242	0.00879112	-0.0831104	-0.0114937	-0.113857	0.00608114	0.0145004	0.0779717	-9.14415e-16
CASP8AP2	0.265379	-0.764135	-0.169639	-0.313589	-0.0947435	0.138417	-0.156761	-0.0909147	0.120119	0.0433286	0.00281569	0.0754455	-0.0231522	0.255768	0.0569375	0.0653753	-0.0976755	-0.10748	0.0772316	0.0170385	-0.0516839	0.151133	-0.0961541	-1.00701e-15
CASP9	0.201722	0.0677921	-0.747405	0.293364	-0.0246214	0.077411	-0.227169	-0.0881821	-0.0182625	0.135112	-0.101697	0.117992	0.122245	-0.0185386	-0.0756664	0.228936	0.0296833	-0.305498	-0.0567946	-0.12299	-0.082602	0.0741938	-0.0537348	4.62995e-17
CAST	0.713926	-0.159723	0.0386279	0.107087	0.265295	-0.378881	0.0104905	-0.260814	0.235073	0.0218603	-0.173164	-0.00841302	0.050574	-0.0391387	-0.0810571	-0.0353628	0.233414	-0.0828872	0.0863705	0.0350885	-0.011857	0.0130888	0.0413769	2.92844e-15
CASTOR1	-0.332034	0.738708	-0.0448436	0.264577	-0.0490888	0.104415	0.250231	0.298499	-0.00634856	0.122483	0.143032	-0.162786	0.132109	0.00506636	0.0229536	-0.12357	-0.0211643	-0.086552	-0.00943785	-0.0235853	0.0555066	0.00833907	0.00381407	-1.96773e-16
CASTOR2	0.365085	-0.204725	0.0886254	-0.37958	-0.463445	-0.0320681	0.068857	0.175775	0.273087	-0.17552	-0.141159	0.0180623	-0.239003	0.0448043	0.175975	-0.176615	0.240681	-0.144989	-0.18217	-0.171958	0.0224778	-0.177669	0.0267368	2.48281e-15
CASTOR3	0.0294503	-0.196737	-0.257852	-0.212105	-0.224452	-0.122839	0.500968	-0.0280889	-0.02758	-0.322808	-0.511572	-0.145997	-0.0494894	0.025644	-0.0665605	-0.00462706	-0.168615	-0.123089	-0.0586068	0.207322	0.173287	-0.0375422	-0.12142	2.40757e-15
CAT	0.143436	0.193646	0.577038	0.217495	0.196308	0.375962	-0.123764	-0.00330119	0.0767783	0.515654	0.0324404	0.0217574	-0.121363	-0.108835	0.10616	-0.105584	0.168066	-0.0342566	-0.0604532	-0.0368755	0.0555929	0.0426964	0.0691261	-2.58698e-15
CAV1	-0.215783	-0.779845	-0.0267037	-0.230658	0.0884531	-0.263919	0.183801	-0.272467	0.147161	0.156019	0.0312501	-0.0127832	-0.130546	0.0572125	0.0392296	-0.0284664	0.00445267	-0.102807	-0.00680251	-0.128492	-0.058894	-0.0133926	-0.072587	4.25955e-15
CAV2	0.312611	-0.754607	0.165988	-0.0266673	0.313207	0.13677	0.24461	-0.185759	0.120438	0.145921	-0.105188	-0.0012013	-0.0907149	-0.0388002	0.0111587	0.0433905	0.06767	-0.145876	0.00889028	-0.0681019	-0.0556906	-0.00218671	-0.0338457	-4.16696e-16
CAVIN1	-0.120371	-0.40245	0.429822	-0.445557	0.0233971	-0.100203	0.463911	-0.346418	0.0861015	0.0461808	-0.0954857	0.0685936	-0.103432	0.101452	-0.0420191	-0.037608	0.0977191	-0.125954	-0.00976177	-0.12659	-0.0703503	-0.0210359	0.00249771	-2.15293e-15
CAVIN3	-0.63399	-0.416526	0.0458357	0.281881	0.462541	-0.156587	0.111018	-0.00558641	0.0663766	-0.1507	0.090997	-0.00815086	-0.117326	-0.0287474	0.154317	-0.0244251	-0.0210177	-0.0818417	0.0027725	0.0193577	-0.0778221	-0.0634279	0.0108706	-1.53946e-15
CBARP	0.494354	0.78855	0.102909	-0.0759643	-0.0279932	-0.0829945	0.0194962	-0.0210641	-0.0400931	-0.0595822	0.198158	0.0149557	-0.128518	0.11194	0.0342901	-0.00832498	-0.0936967	-0.0467182	0.0561492	-0.00994334	-0.0210296	-0.0814432	-0.112775	7.58154e-16
CBFA2T2	0.845903	0.0516239	-0.0158412	-0.123241	-0.367392	0.0669807	-0.0532106	0.21666	-0.0758015	0.0282353	-0.0748054	-0.0312947	-0.156649	0.0178314	0.0678178	0.0509441	0.09129	0.059843	-0.103434	-0.039128	0.0634417	-0.05722	-0.0222266	5.57041e-16
CBFB	0.51291	0.552925	0.416519	-0.253627	0.0130607	-0.0172099	-0.114726	0.0271294	0.21993	0.0161009	-0.271719	0.0830208	0.00315267	-0.0635372	-0.112021	-0.024728	0.0381858	0.0521556	0.0479653	0.0147889	-0.113081	0.105392	0.0431953	-9.32284e-15
CBL	0.458222	-0.0239651	-0.524141	-0.544414	0.09581	-0.0845936	0.0947008	-0.0684715	0.232911	-0.161053	0.115431	-0.122688	-0.0329249	-0.0135725	-0.154335	-0.100138	0.084355	-0.0490671	-0.0416933	-0.107885	0.0780386	-0.122644	-0.0253999	1.95905e-15
CBLB	0.843999	-0.061101	-0.0297233	-0.0790069	0.312205	0.143802	-0.0468022	-0.1205	-0.059111	0.202776	0.144478	0.0341205	-0.0630257	-0.0749837	-0.0688769	0.0667107	0.0958766	-0.0327425	-0.0523713	-0.107056	-0.00100693	-0.15808	0.0839437	-1.2443e-15
CBLL1	0.50695	-0.105778	-0.375289	-0.467956	0.311861	-0.0231163	0.165413	0.208747	-0.0605327	0.0525816	0.257071	-0.0666642	-0.123298	-0.00305309	0.0353814	-0.177677	0.0106438	0.109379	-0.0722496	-0.0253995	0.1549	0.0407732	-0.186201	-8.91265e-16
CBLN3	-0.172388	0.254519	0.0386311	0.337202	-0.243584	0.109447	0.31928	-0.50914	-0.197096	-0.101378	-0.29636	-0.0777075	-0.376322	0.0104513	0.0414271	-0.166421	-0.12159	0.151816	-0.00782203	-0.0238065	0.0515475	0.0507709	-0.00166698	1.04174e-15
CBR1	-0.218169	0.181907	0.796854	-0.178002	0.378539	-0.142246	-0.12215	-0.0533612	-0.134186	0.0208465	0.0296661	-0.0755866	-0.111357	-0.0375404	0.131245	0.0618557	-0.0847726	-0.0260752	-0.0170541	-0.024885	0.0467436	-0.00471694	-0.0218755	3.8255e-15
CBR3	0.0827146	-0.846824	-0.082166	0.056015	-0.307034	-0.195184	-0.230497	-0.0738635	-0.000522067	0.0861262	0.0478357	0.193543	-0.0552685	-0.0563885	0.0385736	-0.0544728	-0.0228224	-0.0506721	0.0408778	-0.0730401	0.0838101	-0.0143747	-0.00527418	-1.15749e-16
CBR4	-0.220424	-0.426724	-0.464449	0.45771	-0.0633877	0.218563	-0.414712	-0.0587624	0.138002	0.112601	0.0518102	-0.0731708	-0.103435	-0.00717491	0.154356	-0.0804133	0.0713061	-0.0992245	-0.0544088	-0.0572237	0.0805506	0.0914678	0.00759518	2.79244e-16
CBS	0.0230759	0.557785	0.155923	-0.417277	0.261242	0.247932	-0.0083785	0.101362	-0.0276971	0.240859	0.0678237	0.150532	-0.019236	-0.277722	-0.0949061	-0.28406	-0.198272	0.00189478	0.0699918	0.204771	-0.0256883	-0.00609655	-0.0988431	-1.66968e-15
CBSL	0.143249	0.262619	0.293697	-0.444512	0.294262	0.333823	0.0428684	0.0863779	-0.258495	0.261983	0.0615036	0.217313	-0.123376	-0.144895	-0.323064	0.0136037	-0.189022	0.0988512	0.087661	0.141551	-0.113197	-0.0221639	-0.0746651	9.44799e-16
CBWD1	-0.734563	-0.0594472	-0.0552368	-0.0917705	-0.316297	0.331267	-0.233975	-0.229407	0.173218	-0.107475	0.0283387	0.0373764	0.000363024	0.0278935	0.0428377	0.0967024	-0.0825864	-0.0974801	-0.10419	-0.167976	0.0130479	0.118217	0.0547371	-1.84041e-15
CBWD2	-0.572452	0.136812	-0.0837827	0.133677	-0.296853	-0.00221872	-0.223733	-0.36078	-0.204839	0.1937	0.0961749	0.0263345	0.194874	0.197821	-0.0198281	-0.0292998	-0.11332	0.274206	-0.19378	-0.0715433	-0.221535	0.00382976	0.113015	-4.43318e-15
CBWD3	-0.421205	0.117632	0.162334	-0.0355373	-0.351868	0.106933	0.221132	-0.259244	-0.406358	0.0960743	0.00185375	0.0914527	-0.108295	-0.195522	-0.23517	-0.0136021	0.0926314	0.209542	0.072985	0.064858	-0.256429	0.336323	0.0268243	6.05511e-16
CBWD5	-0.684868	0.299184	-0.00499793	-0.173115	-0.227825	0.421986	-0.111156	-0.253633	-0.0287577	-0.102681	-0.0275274	0.189373	-0.00180856	0.0490992	0.0301673	0.150684	0.0866128	0.0252245	0.0246634	0.000513834	0.100668	-0.109034	-0.000799107	1.33111e-15
CBX1	-0.57559	-0.13119	0.345912	-0.311272	-0.347474	0.0256585	0.09883	-0.26627	0.0389174	0.207206	0.186218	0.104746	0.0821602	0.154183	-0.0373578	-0.0794883	0.204753	0.13173	-0.0893065	0.0515488	0.112312	0.118995	0.0886533	-5.17976e-15
CBX2	-0.126082	0.16558	-0.546943	-0.289146	-0.374581	-0.321834	-0.113062	-0.239749	-0.113413	0.0194907	0.116153	-0.0487022	0.290069	-0.0696945	-0.135296	-0.00676911	0.181825	-0.142197	-0.224183	0.0120392	-0.0907606	0.104281	0.0231095	-2.31498e-17
CBX3	-0.921334	-0.0623495	0.243317	0.157847	-0.0480836	-0.0478761	-0.179847	-0.0603248	0.0562964	-0.00842333	0.0569507	-0.0558393	0.0477949	-0.0181415	0.070073	0.0493998	-0.000818849	-0.0241163	0.0148629	-0.0352691	0.0234798	-0.0191979	-0.004168	3.00368e-15
CBX4	0.415627	-0.509376	-0.31323	0.0816898	-0.203438	-0.128967	0.108056	-0.178817	-0.14319	0.178486	0.316688	0.0752073	-0.154601	0.182469	-0.125512	-0.109287	-0.205639	0.0158779	0.10618	-0.0800788	0.132425	0.164065	0.115981	3.36829e-15
CBX5	-0.187479	-0.795305	0.277167	-0.320344	-0.241297	-0.110859	0.130159	0.0799163	0.117429	-0.0654592	-0.0373101	-0.0101813	0.173359	0.0235289	0.0468936	-0.0167453	0.0706943	0.00865706	0.0283495	0.0184987	0.00405009	0.0116087	-0.00566745	-1.95615e-15
CBX6	0.74005	-0.323399	-0.329119	0.0297611	0.0948761	-0.17369	0.121901	-0.00468471	0.0986422	-0.245013	0.123289	-0.0302113	0.189791	-0.0987237	-0.109597	0.0589316	0.133523	-0.101565	0.0712394	-0.0113931	0.0153318	-0.0523451	0.0321444	-6.48193e-16
CBX7	0.411126	-0.83049	-0.257397	0.176998	-0.00458731	-0.0207868	0.0864057	-0.0545503	0.0200138	-0.0546221	0.0290394	0.0425851	0.033385	0.0685783	-0.0722841	0.0725662	0.0508564	-0.00509948	-0.0344163	0.000265726	8.86461e-05	0.0447213	0.0681107	-2.31498e-16
CBX8	-0.383748	0.338056	-0.603307	-0.0652986	-0.172116	-0.059543	-0.153098	-0.171044	-0.15222	-0.0856514	0.356446	-0.127849	0.228331	0.0463203	0.0129409	-0.176279	0.00267769	0.0530967	-0.0415193	0.0275322	-0.13279	-0.0372404	-0.0243127	-1.62048e-16
CBY1	-0.693504	0.11372	0.399145	0.169512	-0.0245403	0.337728	-0.197596	0.0310155	-0.0120132	0.0428766	0.160635	0.205232	0.173017	0.0699927	-0.0929677	0.084071	0.104889	-0.0183441	-0.0324876	0.143172	-0.0663866	0.0136307	0.0739293	-2.22816e-15
[truncated: 11,948 more rows]

## Sheet: PC1
1	PC 1	PC 2
[truncated: 13,537 more rows]

## Sheet: PC2
1	PC 1	PC 2
[truncated: 13,537 more rows]
