# Supplementary material for: Short-term response of primary human meniscus cells to simulated microgravity
Source: Cell Commun Signal. 2024 Jun 21;22:342. doi: 10.1186/s12964-024-01684-w (PMC11191296; doi:10.1186/s12964-024-01684-w)
Supplement: Supplementary file 11 — Supplementary Table 3 [file 12964_2024_1684_MOESM11_ESM.xlsx]

## Sheet: Gene List
Positively correlated genes (386)					Negatively correlated genes (184)
Gene symbol	P-value (Day (Num))	FDR step up (Day (Num))	Partial correlation (Day (Num))		Gene symbol	P-value (Day (Num))	FDR step up (Day (Num))	Partial correlation (Day (Num))
PLEKHM1	4.02893e-12	5.4091e-08	0.944587		NUP88	5.10887e-11	9.65134e-08	-0.929749
IRAK1	7.99158e-12	5.4091e-08	0.940936		COQ2	1.33777e-09	4.40803e-07	-0.904431
ZNF106	4.22188e-11	9.65134e-08	0.930993		SF3A3	2.20499e-09	6.2108e-07	-0.899787
ATP6V1B2	4.38147e-11	9.65134e-08	0.930753		SNHG1	2.24813e-09	6.2108e-07	-0.899602
USF2	4.48992e-11	9.65134e-08	0.930594		HNRNPA3	2.51015e-09	6.79598e-07	-0.898544
SLC35F5	6.11884e-11	9.65134e-08	0.928551		ADK	2.66612e-09	7.07671e-07	-0.897961
VAT1	6.54868e-11	9.65134e-08	0.928094		EEFSEC	2.80065e-09	7.29084e-07	-0.897482
RRAGC	6.67818e-11	9.65134e-08	0.927962		MYCBP	3.78711e-09	8.78931e-07	-0.894493
CTSA	7.1296e-11	9.65134e-08	0.927518		TRA2B	4.21576e-09	8.92679e-07	-0.893409
SLC20A2	8.32251e-11	1.0242e-07	0.926458		ADI1	4.58535e-09	9.17503e-07	-0.892552
WDFY1	1.04767e-10	1.18186e-07	0.924851		PSMC5	4.60887e-09	9.17503e-07	-0.892499
LIMK1	1.33184e-10	1.38686e-07	0.923137		SNHG3	4.84802e-09	9.51125e-07	-0.891979
PI4K2A	1.63385e-10	1.57981e-07	0.921645		HMGN2	5.13594e-09	9.79228e-07	-0.891383
VEGFB	1.97027e-10	1.74372e-07	0.920252		FARSB	6.42127e-09	1.159e-06	-0.889041
CD276	2.06705e-10	1.74372e-07	0.919891		HNRNPH1	7.17809e-09	1.21462e-06	-0.887853
TP53INP1	2.23416e-10	1.74372e-07	0.919303		BCCIP	8.54001e-09	1.39712e-06	-0.885974
PLEKHM2	2.31861e-10	1.74372e-07	0.91902		NUP35	8.7661e-09	1.39712e-06	-0.885689
PLCD3	2.58785e-10	1.84378e-07	0.918177		FBXO4	8.77262e-09	1.39712e-06	-0.885681
NPC1	3.04622e-10	1.98372e-07	0.91691		POLD2	1.02104e-08	1.53575e-06	-0.884008
ZDHHC7	3.07735e-10	1.98372e-07	0.91683		FUBP1	1.27055e-08	1.75682e-06	-0.881552
PGAP6	3.50695e-10	2.0812e-07	0.915799		HNRNPK	1.27184e-08	1.75682e-06	-0.88154
EVC	3.67173e-10	2.0812e-07	0.915433		DKC1	1.41741e-08	1.89975e-06	-0.880302
IFFO2	3.6898e-10	2.0812e-07	0.915394		CPSF6	1.49781e-08	1.95018e-06	-0.879667
CTNS	3.89612e-10	2.10967e-07	0.914958		IMP4	1.51796e-08	1.95702e-06	-0.879512
LAMP2	5.03851e-10	2.62332e-07	0.912868		CCDC80	1.5363e-08	1.96197e-06	-0.879373
KCTD12	5.40994e-10	2.71238e-07	0.912281		AAAS	1.70949e-08	2.15006e-06	-0.87813
GRN	5.86076e-10	2.83347e-07	0.911615		SRSF1	1.83207e-08	2.23431e-06	-0.877316
CTSK	6.1345e-10	2.86354e-07	0.911233		HNRNPR	2.15759e-08	2.41743e-06	-0.875372
LPXN	6.60326e-10	2.97961e-07	0.910612		HNRNPM	2.42834e-08	2.60893e-06	-0.873946
DUSP3	7.43682e-10	3.16233e-07	0.909601		SRSF10	2.76249e-08	2.85464e-06	-0.872372
CLCN7	7.4754e-10	3.16233e-07	0.909557		LBP	2.81616e-08	2.88805e-06	-0.872135
AMDHD2	8.64635e-10	3.54684e-07	0.908303		SNRPD1	3.07086e-08	3.03433e-06	-0.871064
ADAM17	9.15104e-10	3.64346e-07	0.907809		HMGB1	3.1178e-08	3.05838e-06	-0.870875
TPP1	1.15442e-09	4.40803e-07	0.905757		SCFD1	3.44406e-08	3.26029e-06	-0.86963
SCARB2	1.1727e-09	4.40803e-07	0.905617		ELL2	3.4711e-08	3.26308e-06	-0.869531
PLXNB2	1.25395e-09	4.40803e-07	0.905016		EXOSC9	3.54111e-08	3.28328e-06	-0.86928
SLC38A7	1.26766e-09	4.40803e-07	0.904918		LTV1	4.14053e-08	3.61615e-06	-0.867292
MSX1	1.30939e-09	4.40803e-07	0.904625		ACTL6A	4.74037e-08	3.98573e-06	-0.865546
RETREG2	1.3326e-09	4.40803e-07	0.904466		DERA	4.93182e-08	4.12112e-06	-0.86503
GPNMB	1.36764e-09	4.40803e-07	0.904231		SRSF3	4.98235e-08	4.1378e-06	-0.864897
ANO6	1.4018e-09	4.41306e-07	0.904006		RIOK2	5.13092e-08	4.19063e-06	-0.864513
CTSH	1.56098e-09	4.8025e-07	0.903021		SLC25A32	6.79746e-08	5.05589e-06	-0.860773
HEXA	1.59723e-09	4.80483e-07	0.90281		PPA1	6.90378e-08	5.07916e-06	-0.860564
GLMP	2.10951e-09	6.12764e-07	0.900208		XRCC6	7.4973e-08	5.39846e-06	-0.859445
PLIN2	2.12749e-09	6.12764e-07	0.900127		TEAD4	8.09411e-08	5.70677e-06	-0.858397
NEU1	2.8606e-09	7.30642e-07	0.897275		ADAMTS6	8.40849e-08	5.8673e-06	-0.857873
CYSTM1	2.97486e-09	7.45753e-07	0.896891		NOP58	8.56835e-08	5.93016e-06	-0.857613
OLFML2A	3.27453e-09	8.05951e-07	0.895945		SOCS2	8.86685e-08	6.03169e-06	-0.857139
LRRC8A	3.48303e-09	8.41959e-07	0.895331		PHF10	9.29547e-08	6.29164e-06	-0.856482
ANK2	3.88716e-09	8.78931e-07	0.894231		POP1	9.5572e-08	6.40474e-06	-0.856095
STRIP2	3.89365e-09	8.78931e-07	0.894214		HMBS	1.07455e-07	7.06128e-06	-0.854447
FAM53B	3.89568e-09	8.78931e-07	0.894209		UTP6	1.16261e-07	7.49442e-06	-0.853328
BEAN1	4.2302e-09	8.92679e-07	0.893375		CGB8	1.19142e-07	7.64371e-06	-0.852979
FAM117A	4.28811e-09	8.92679e-07	0.893236		ZNRD2	1.25278e-07	7.88787e-06	-0.852259
WDR26	4.29971e-09	8.92679e-07	0.893209		IL11	1.28549e-07	8.05631e-06	-0.851888
BTBD3	4.32698e-09	8.92679e-07	0.893144		RIOX2	1.36656e-07	8.52493e-06	-0.851003
MAP1LC3B	4.35228e-09	8.92679e-07	0.893085		SRBD1	1.56178e-07	9.60994e-06	-0.849053
GRINA	5.05461e-09	9.77489e-07	0.891548		DDX21	1.59506e-07	9.65237e-06	-0.848742
MAN2B1	6.01601e-09	1.13109e-06	0.88973		GCAT	1.59989e-07	9.65237e-06	-0.848697
CTSD	6.20049e-09	1.13568e-06	0.889412		DDX50	1.60433e-07	9.65237e-06	-0.848657
GM2A	6.20818e-09	1.13568e-06	0.889398		MRPS22	1.62617e-07	9.74045e-06	-0.848457
RAB22A	6.67846e-09	1.17503e-06	0.888624		BRIX1	1.801e-07	1.05542e-05	-0.84694
TMEM127	6.70601e-09	1.17503e-06	0.88858		PPIL1	1.86977e-07	1.08631e-05	-0.846379
SLC35F6	6.77049e-09	1.17503e-06	0.888478		PARL	2.01127e-07	1.13919e-05	-0.845282
APP	7.09993e-09	1.21462e-06	0.887971		ODC1	2.03336e-07	1.1469e-05	-0.845116
ATP6V1C1	7.82179e-09	1.3072e-06	0.886929		SFPQ	2.08357e-07	1.17034e-05	-0.844747
CYLD	8.68953e-09	1.39712e-06	0.885785		CDC7	2.15371e-07	1.19487e-05	-0.844244
CLN3	9.3692e-09	1.47478e-06	0.884959		PRDX3	2.18597e-07	1.20184e-05	-0.844018
CLIP2	9.82845e-09	1.51902e-06	0.88443		SSRP1	2.26017e-07	1.22875e-05	-0.843508
TMEM63A	9.88626e-09	1.51902e-06	0.884365		U2AF1	2.54588e-07	1.33986e-05	-0.841676
SDCBP	9.9869e-09	1.51902e-06	0.884253		PHF5A	2.55361e-07	1.33986e-05	-0.841629
OPTN	1.05314e-08	1.56663e-06	0.883663		PIGW	2.6014e-07	1.35443e-05	-0.841341
SLC44A1	1.08175e-08	1.58675e-06	0.883364		ACKR3	2.62883e-07	1.35826e-05	-0.841178
TAOK3	1.092e-08	1.58675e-06	0.883259		NUP85	2.72676e-07	1.39291e-05	-0.840609
XYLT2	1.10183e-08	1.58675e-06	0.883158		SRSF2	3.1076e-07	1.55806e-05	-0.838555
CIC	1.14569e-08	1.63255e-06	0.88272		TGDS	3.18002e-07	1.58848e-05	-0.83819
CTSB	1.18943e-08	1.67723e-06	0.882298		AIMP1	3.2937e-07	1.61521e-05	-0.837632
FLYWCH1	1.31562e-08	1.79894e-06	0.881155		LAS1L	3.37001e-07	1.6353e-05	-0.837267
PROS1	1.39449e-08	1.88772e-06	0.880489		SRRT	3.51382e-07	1.67488e-05	-0.836599
NCK2	1.47475e-08	1.95018e-06	0.879846		PSME3	3.59606e-07	1.68726e-05	-0.836227
RAP2B	1.49825e-08	1.95018e-06	0.879663		PDE8A	3.74292e-07	1.70599e-05	-0.835583
VPS26C	1.71535e-08	2.15006e-06	0.87809		TARDBP	3.79163e-07	1.72157e-05	-0.835374
NPEPPS	1.73591e-08	2.15588e-06	0.87795		MT1M	3.80254e-07	1.72157e-05	-0.835328
TPBG	1.8279e-08	2.23431e-06	0.877343		WDR89	3.88291e-07	1.74427e-05	-0.834989
LRP12	1.89257e-08	2.28748e-06	0.876932		PMS1	4.11656e-07	1.80343e-05	-0.83404
IGF2R	1.9566e-08	2.33484e-06	0.876538		HAUS5	4.13251e-07	1.80457e-05	-0.833977
HS1BP3	1.97917e-08	2.33484e-06	0.876402		FUS	4.16066e-07	1.81102e-05	-0.833866
SNX18	1.98722e-08	2.33484e-06	0.876354		FAF1	4.6042e-07	1.94772e-05	-0.832204
EEPD1	2.00075e-08	2.33484e-06	0.876273		CNOT11	4.66595e-07	1.96158e-05	-0.831984
ARL8B	2.03718e-08	2.35704e-06	0.876058		RUVBL2	4.92708e-07	2.04595e-05	-0.831082
KIAA0513	2.12029e-08	2.41743e-06	0.875581		RAN	5.00442e-07	2.05911e-05	-0.830823
SEMA6A	2.1361e-08	2.41743e-06	0.875492		ALYREF	5.07286e-07	2.07326e-05	-0.830597
RYBP	2.16082e-08	2.41743e-06	0.875354		RNF121	5.2851e-07	2.14596e-05	-0.829912
GSN-AS1	2.2664e-08	2.51181e-06	0.874781		DNTTIP2	5.31061e-07	2.14596e-05	-0.829831
CMTM3	2.28229e-08	2.51181e-06	0.874697		EIF2S1	5.33233e-07	2.14833e-05	-0.829763
IL17RD	2.33343e-08	2.54739e-06	0.874429		HNRNPA2B1	5.37147e-07	2.15767e-05	-0.82964
PKD2	2.38377e-08	2.58152e-06	0.874171		RFC4	5.64893e-07	2.1974e-05	-0.828793
OSBPL3	2.46925e-08	2.63199e-06	0.873743		MAGOH	5.73163e-07	2.21683e-05	-0.828548
MANBA	2.55249e-08	2.69946e-06	0.87334		MKRN2	5.78472e-07	2.22465e-05	-0.828392
RHBDF1	2.67922e-08	2.81152e-06	0.872747		PYCR3	5.93404e-07	2.26918e-05	-0.827961
RGS17	2.7146e-08	2.82673e-06	0.872587		COPS6	5.96011e-07	2.27273e-05	-0.827887
UBTD1	2.93028e-08	2.9825e-06	0.871645		ELOA	6.04269e-07	2.29775e-05	-0.827653
IL4I1	2.99692e-08	3.01159e-06	0.871366		CTU2	6.14988e-07	2.32544e-05	-0.827354
PLD3	3.00336e-08	3.01159e-06	0.87134		BMS1	6.30383e-07	2.37227e-05	-0.826933
EVI2B	3.04788e-08	3.03376e-06	0.871157		NUDCD1	6.34381e-07	2.37227e-05	-0.826825
TMEM63B	3.18383e-08	3.10069e-06	0.870614		TGFBI	6.45313e-07	2.4065e-05	-0.826533
WASHC5	3.2428e-08	3.13555e-06	0.870385		POLE2	6.49661e-07	2.41606e-05	-0.826418
CAPN1	3.4067e-08	3.26029e-06	0.869767		MLH1	6.5847e-07	2.44211e-05	-0.826187
FABP4	3.42747e-08	3.26029e-06	0.869691		HNRNPH3	6.73585e-07	2.48874e-05	-0.825798
HECA	3.50391e-08	3.2712e-06	0.869413		TMEM218	6.85384e-07	2.52121e-05	-0.825499
GPR137B	3.62639e-08	3.33948e-06	0.868979		EXOSC2	7.24544e-07	2.62263e-05	-0.82454
TMEM158	3.75667e-08	3.42035e-06	0.868532		EWSR1	7.2516e-07	2.62263e-05	-0.824525
DNAI3	3.76474e-08	3.42035e-06	0.868505		NUP37	7.31615e-07	2.62702e-05	-0.824372
TMEM181	3.82175e-08	3.449e-06	0.868314		NUS1	7.86988e-07	2.75996e-05	-0.823102
PLA2G15	3.93347e-08	3.51118e-06	0.867947		IPO5	7.9756e-07	2.78981e-05	-0.822868
ZDHHC5	3.94252e-08	3.51118e-06	0.867918		UBP1	8.36246e-07	2.90345e-05	-0.822037
MDGA1	4.00222e-08	3.54105e-06	0.867726		RBMX	8.56001e-07	2.94613e-05	-0.821626
MLLT11	4.0917e-08	3.59671e-06	0.867444		NDUFC2-KCTD14	8.62684e-07	2.94978e-05	-0.821489
GPR141	4.27512e-08	3.70977e-06	0.866881		SNRNP48	8.62902e-07	2.94978e-05	-0.821484
MPDZ	4.33678e-08	3.7393e-06	0.866697		AOPEP	8.69862e-07	2.96608e-05	-0.821343
LAMP1	4.47286e-08	3.83222e-06	0.866298		UBA5	9.07129e-07	3.0623e-05	-0.8206
KCNJ2	4.58421e-08	3.90292e-06	0.86598		TMA16	9.29275e-07	3.12149e-05	-0.820171
LINC01048	4.70395e-08	3.97983e-06	0.865646		ANAPC5	9.53928e-07	3.1497e-05	-0.819705
VPS18	5.12697e-08	4.19063e-06	0.864523		GTF2H3	9.56288e-07	3.1497e-05	-0.819661
AGAP3	5.13884e-08	4.19063e-06	0.864493		PUM3	9.73526e-07	3.18324e-05	-0.819342
TNFRSF10B	5.52552e-08	4.45376e-06	0.863538		MRFAP1	1.00559e-06	3.23795e-05	-0.818761
ALOX15B	5.5273e-08	4.45376e-06	0.863534		RRP9	1.00834e-06	3.23795e-05	-0.818712
EXTL3	5.6695e-08	4.5413e-06	0.863198		HNRNPD	1.00933e-06	3.23795e-05	-0.818694
PLEKHG1	5.77955e-08	4.58811e-06	0.862943		U2AF1L5	1.00939e-06	3.23795e-05	-0.818693
SLC66A1	5.81864e-08	4.58811e-06	0.862854		SEC23B	1.01919e-06	3.26164e-05	-0.81852
KIAA1522	5.82962e-08	4.58811e-06	0.862829		FH	1.07409e-06	3.41313e-05	-0.817574
PPP1R18	5.88949e-08	4.60385e-06	0.862693		ILF2	1.09933e-06	3.46086e-05	-0.817154
TRIM38	5.92918e-08	4.60385e-06	0.862604		SNU13	1.14452e-06	3.58644e-05	-0.816422
TSC22D1	5.95165e-08	4.60385e-06	0.862554		MMP3	1.15511e-06	3.60294e-05	-0.816255
UBE2Q1	6.02801e-08	4.63643e-06	0.862384		USPL1	1.164e-06	3.61697e-05	-0.816115
CMTM1	6.29212e-08	4.78655e-06	0.861811		FBXO9	1.16625e-06	3.61697e-05	-0.81608
CLCN5	6.2939e-08	4.78655e-06	0.861808		PPP2CA	1.17297e-06	3.61697e-05	-0.815975
TMEM44	6.48627e-08	4.90529e-06	0.861404		SNRPA	1.17571e-06	3.61717e-05	-0.815932
PSAP	6.70757e-08	5.04447e-06	0.860953		PRRX2	1.18628e-06	3.64143e-05	-0.815769
LYST	6.74749e-08	5.04645e-06	0.860873		FTSJ3	1.20359e-06	3.68618e-05	-0.815504
FBXO11	6.9012e-08	5.07916e-06	0.860569		SEPHS1	1.24137e-06	3.78477e-05	-0.814938
SLC36A1	6.98948e-08	5.11441e-06	0.860397		DNAJC2	1.25479e-06	3.8171e-05	-0.81474
TBC1D2	7.12639e-08	5.18655e-06	0.860135		LYAR	1.2875e-06	3.89036e-05	-0.814266
PLEKHF1	7.40613e-08	5.36132e-06	0.859612		PRMT5	1.29126e-06	3.89305e-05	-0.814213
ATP6V1A	7.70594e-08	5.51375e-06	0.85907		PAGR1	1.30018e-06	3.90256e-05	-0.814086
AEBP1	7.73888e-08	5.51375e-06	0.859012		TAF4B	1.31547e-06	3.93617e-05	-0.81387
SPRING1	8.03174e-08	5.69245e-06	0.858503		ANP32A	1.31719e-06	3.93617e-05	-0.813846
STX3	8.28833e-08	5.81343e-06	0.858071		HINT2	1.32733e-06	3.95774e-05	-0.813704
GPC4	8.61425e-08	5.93016e-06	0.857539		MAGEH1	1.35385e-06	3.99968e-05	-0.813338
SH3D19	8.62999e-08	5.93016e-06	0.857514		C5AR1	1.35469e-06	3.99968e-05	-0.813326
SOAT1	8.73971e-08	5.97522e-06	0.857339		DUSP12	1.35617e-06	3.99968e-05	-0.813306
SLC24A2	9.52567e-08	6.40474e-06	0.856141		TSR2	1.36425e-06	4.01476e-05	-0.813196
MAF	9.92059e-08	6.61552e-06	0.855572		ZNF22	1.52269e-06	4.34308e-05	-0.811145
PCDHGA10	1.05127e-07	6.97602e-06	0.854757		PRIM1	1.52395e-06	4.34308e-05	-0.81113
UBE2H	1.06919e-07	7.06032e-06	0.854518		NIF3L1	1.61055e-06	4.53577e-05	-0.810089
GPR153	1.09008e-07	7.12867e-06	0.854244		STAG1	1.61166e-06	4.53577e-05	-0.810076
MMP7	1.10208e-07	7.17253e-06	0.854089		HPDL	1.62473e-06	4.54886e-05	-0.809923
GID4	1.15386e-07	7.47357e-06	0.853436		ALPK2	1.66511e-06	4.60013e-05	-0.809458
BRI3	1.19727e-07	7.64501e-06	0.852909		CDKN2C	1.67765e-06	4.62533e-05	-0.809316
WWC3	1.20301e-07	7.64558e-06	0.85284		MAPKAPK5	1.68582e-06	4.63142e-05	-0.809224
PACS2	1.21026e-07	7.65574e-06	0.852754		RNPS1	1.69094e-06	4.63366e-05	-0.809166
TULP4	1.38882e-07	8.62404e-06	0.850769		RIOK1	1.69962e-06	4.64804e-05	-0.809069
AKR1B10	1.42361e-07	8.79971e-06	0.850409		AP4S1	1.70794e-06	4.65332e-05	-0.808976
SLC66A1L	1.5872e-07	9.65237e-06	0.848815		WDR5B	1.76361e-06	4.76526e-05	-0.808365
WDR81	1.59774e-07	9.65237e-06	0.848717		MT1A	1.82278e-06	4.87499e-05	-0.807734
SMG8	1.65062e-07	9.84338e-06	0.848236		GPN3	1.83473e-06	4.88279e-05	-0.807609
ZSWIM6	1.6794e-07	9.95379e-06	0.84798		SFXN2	1.91229e-06	5.06589e-05	-0.806814
RIPOR1	1.68384e-07	9.95379e-06	0.847941		ENO1	1.93815e-06	5.11438e-05	-0.806555
XIRP1	1.77109e-07	1.0424e-05	0.84719		NUP107	1.97826e-06	5.17984e-05	-0.80616
CD99L2	1.82923e-07	1.06734e-05	0.846708		LDHA	2.00207e-06	5.22197e-05	-0.805928
CCDC92	1.89282e-07	1.095e-05	0.846196		SLC35B1	2.01215e-06	5.23816e-05	-0.805831
PI4KA	1.92164e-07	1.10398e-05	0.845969		LSM5	2.03954e-06	5.29929e-05	-0.805569
ABCC10	1.92465e-07	1.10398e-05	0.845945		TSN	2.07543e-06	5.37192e-05	-0.805231
ZNF316	1.94219e-07	1.10934e-05	0.845809		SERF2-C15ORF63	2.08623e-06	5.37929e-05	-0.80513
LTBR	1.98862e-07	1.13109e-05	0.845453		PRPF38A	2.12464e-06	5.45754e-05	-0.804775
ANKRD9	2.10828e-07	1.17933e-05	0.844568		U2AF2	2.15434e-06	5.50251e-05	-0.804504
LRP3	2.13141e-07	1.18736e-05	0.844402		ICE2	2.22841e-06	5.58629e-05	-0.803844
PPARGC1B	2.197e-07	1.20184e-05	0.843941		DRG1	2.31168e-06	5.75458e-05	-0.803124
RAB3IL1	2.19796e-07	1.20184e-05	0.843934		SRP68	2.35678e-06	5.8325e-05	-0.802744
CERT1	2.2018e-07	1.20184e-05	0.843908		WDR73	2.41092e-06	5.91909e-05	-0.802296
PPM1M	2.33332e-07	1.26345e-05	0.84302		DDX39B	2.49031e-06	6.05231e-05	-0.801655
JUND	2.40204e-07	1.29548e-05	0.842574		EBNA1BP2	2.57805e-06	6.19804e-05	-0.800967
SCPEP1	2.4125e-07	1.29596e-05	0.842507		RNGTT	2.60668e-06	6.23439e-05	-0.800747
APBA1	2.45611e-07	1.31417e-05	0.842231		SNRNP40	2.62057e-06	6.25654e-05	-0.800642
CTTN	2.52822e-07	1.33986e-05	0.841784
NCOA7	2.52892e-07	1.33986e-05	0.841779
BVES	2.53771e-07	1.33986e-05	0.841726
ERMP1	2.5647e-07	1.34048e-05	0.841562
MFHAS1	2.6236e-07	1.35826e-05	0.841209
PTHLH	2.64644e-07	1.36216e-05	0.841075
ZMAT3	2.66673e-07	1.36741e-05	0.840956
ACSL1	2.78448e-07	1.41705e-05	0.840282
WLS	2.85637e-07	1.44326e-05	0.839883
VAC14	2.85731e-07	1.44326e-05	0.839877
PLBD2	2.9731e-07	1.49617e-05	0.839253
PACS1	3.22207e-07	1.59489e-05	0.837982
CIZ1	3.22514e-07	1.59489e-05	0.837966
THEMIS2	3.22819e-07	1.59489e-05	0.837951
CDH3	3.2547e-07	1.60214e-05	0.837821
DESI2	3.30512e-07	1.61521e-05	0.837577
HTT	3.37039e-07	1.6353e-05	0.837265
CHRNA1	3.42208e-07	1.65445e-05	0.837022
BMP4	3.46494e-07	1.66841e-05	0.836823
PSEN2	3.47559e-07	1.66841e-05	0.836774
LRP10	3.495e-07	1.6718e-05	0.836685
DNAJC13	3.56188e-07	1.68726e-05	0.836381
SMIM29	3.575e-07	1.68726e-05	0.836322
GEM	3.60833e-07	1.68726e-05	0.836173
MAP1A	3.61385e-07	1.68726e-05	0.836148
DIPK2A	3.61458e-07	1.68726e-05	0.836145
RGS4	3.63353e-07	1.69028e-05	0.836061
GSK3B	3.65505e-07	1.69447e-05	0.835966
SNX9	3.67448e-07	1.69766e-05	0.83588
LYPLA2P2	3.69912e-07	1.70323e-05	0.835773
SEPHS2	3.72828e-07	1.70599e-05	0.835646
ARHGAP18	3.7317e-07	1.70599e-05	0.835631
MAP1LC3B2	3.87775e-07	1.74427e-05	0.835011
CALHM2	3.89133e-07	1.74427e-05	0.834954
CBARP	3.94265e-07	1.76144e-05	0.834742
MMP14	3.9835e-07	1.77095e-05	0.834574
CDK5R1	3.99147e-07	1.77095e-05	0.834542
DYRK2	4.00319e-07	1.77095e-05	0.834494
HMGXB3	4.07845e-07	1.79837e-05	0.834191
M6PR	4.10479e-07	1.80343e-05	0.834086
IFFO1	4.35151e-07	1.88803e-05	0.833132
CMTM8	4.3991e-07	1.90257e-05	0.832954
HS2ST1	4.42483e-07	1.90761e-05	0.832858
CD164	4.51788e-07	1.94154e-05	0.832516
PGAM2	4.53456e-07	1.94254e-05	0.832455
EVI2A	4.55007e-07	1.94304e-05	0.832399
LAMC1	4.60044e-07	1.94772e-05	0.832218
ANTXR2	4.6042e-07	1.94772e-05	0.832204
TPST2	4.62372e-07	1.94988e-05	0.832134
CPEB2	4.72618e-07	1.97523e-05	0.831772
SUPT20HL1	4.72759e-07	1.97523e-05	0.831767
FLCN	4.81218e-07	2.00438e-05	0.831474
UAP1L1	4.95984e-07	2.05325e-05	0.830972
HPS1	4.97739e-07	2.05423e-05	0.830913
STK10	5.07004e-07	2.07326e-05	0.830606
UBAC2	5.08475e-07	2.07326e-05	0.830558
PFKFB2	5.30702e-07	2.14596e-05	0.829843
ZDHHC9	5.40001e-07	2.16272e-05	0.829551
DMD	5.41972e-07	2.16421e-05	0.82949
HECTD3	5.45426e-07	2.17111e-05	0.829384
NATD1	5.46907e-07	2.17111e-05	0.829338
FAM107B	5.51834e-07	2.18407e-05	0.829187
GCNT3	5.53399e-07	2.18407e-05	0.82914
DYRK1B	5.56631e-07	2.19044e-05	0.829042
CST7	5.60565e-07	2.19666e-05	0.828923
TNFSF15	5.62614e-07	2.19666e-05	0.828862
SAP130	5.63079e-07	2.19666e-05	0.828848
FMN1	5.66777e-07	2.19841e-05	0.828737
LZTS2	5.76591e-07	2.22373e-05	0.828447
RAB9A	5.84305e-07	2.24072e-05	0.828223
LINC00472	6.08821e-07	2.30857e-05	0.827526
RAI1	6.32373e-07	2.37227e-05	0.826879
SH2D5	6.33626e-07	2.37227e-05	0.826845
SEMA5A	6.74719e-07	2.48874e-05	0.825769
PLXND1	6.89305e-07	2.52417e-05	0.825401
JAM3	6.89918e-07	2.52417e-05	0.825386
ADD1	7.04926e-07	2.57213e-05	0.825015
PTGDS	7.2246e-07	2.62263e-05	0.82459
CYGB	7.26518e-07	2.62263e-05	0.824493
ITGAV	7.29554e-07	2.62659e-05	0.82442
CAPG	7.44862e-07	2.66751e-05	0.82406
MREG	7.58037e-07	2.70753e-05	0.823755
MMP15	7.69699e-07	2.72925e-05	0.823489
AK5	7.70162e-07	2.72925e-05	0.823479
GSN	7.70165e-07	2.72925e-05	0.823479
DIP2B	7.76616e-07	2.74492e-05	0.823333
ATP10D	7.78857e-07	2.74568e-05	0.823283
FAM8A1	7.8355e-07	2.75504e-05	0.823178
MAP4K4	8.11016e-07	2.82957e-05	0.822575
GNPDA1	8.36483e-07	2.90345e-05	0.822032
CHPF	8.38962e-07	2.90461e-05	0.82198
PRX	8.44025e-07	2.91469e-05	0.821874
TBX18	8.57484e-07	2.94613e-05	0.821596
MGAT5	8.949e-07	3.04378e-05	0.820841
PIP4P2	8.9927e-07	3.05098e-05	0.820754
GPR107	9.02235e-07	3.05339e-05	0.820696
SHC1	9.13055e-07	3.07463e-05	0.820484
TMUB2	9.34909e-07	3.12753e-05	0.820064
HGSNAT	9.35694e-07	3.12753e-05	0.820049
ITPR1	9.39499e-07	3.13251e-05	0.819976
TBC1D2B	9.49239e-07	3.1497e-05	0.819793
INSRR	9.53432e-07	3.1497e-05	0.819714
POPDC3	9.54452e-07	3.1497e-05	0.819695
SH3KBP1	9.702e-07	3.18324e-05	0.819403
APCDD1L	9.71182e-07	3.18324e-05	0.819385
KAT2B	9.78617e-07	3.19218e-05	0.819248
PPP1R37	9.8621e-07	3.20921e-05	0.81911
ZNF703	1.00505e-06	3.23795e-05	0.818771
ZFYVE26	1.00787e-06	3.23795e-05	0.81872
RCBTB1	1.04493e-06	3.33613e-05	0.818071
ADAMTS7	1.05537e-06	3.36154e-05	0.817892
RETREG3	1.08142e-06	3.42838e-05	0.817451
CPQ	1.08986e-06	3.44707e-05	0.817311
SESN3	1.09562e-06	3.45722e-05	0.817215
POR	1.14045e-06	3.58198e-05	0.816487
SFXN3	1.15264e-06	3.60294e-05	0.816294
THSD1	1.17094e-06	3.61697e-05	0.816007
RFX8	1.17155e-06	3.61697e-05	0.815997
BAX	1.22997e-06	3.7585e-05	0.815107
MCF2L	1.26147e-06	3.82881e-05	0.814642
RNF149	1.27549e-06	3.86271e-05	0.814439
SP100	1.29889e-06	3.90256e-05	0.814104
ZFP36L1	1.33333e-06	3.96687e-05	0.81362
PERP	1.34897e-06	3.99968e-05	0.813404
SLC22A15	1.37523e-06	4.03828e-05	0.813047
HPS3	1.39127e-06	4.07655e-05	0.812831
WASL	1.43776e-06	4.20366e-05	0.812219
SLC40A1	1.44645e-06	4.21996e-05	0.812107
MARVELD1	1.45261e-06	4.22883e-05	0.812027
HAVCR2	1.47405e-06	4.28203e-05	0.811753
PTGIS	1.48011e-06	4.29041e-05	0.811677
ISLR	1.48877e-06	4.29598e-05	0.811568
FTL	1.48977e-06	4.29598e-05	0.811555
MINK1	1.49155e-06	4.29598e-05	0.811533
BHMT2	1.50689e-06	4.32391e-05	0.811341
PIP4P1	1.51023e-06	4.32391e-05	0.811299
PLCG1	1.51083e-06	4.32391e-05	0.811292
SPIRE1	1.56017e-06	4.43698e-05	0.810688
RAB23	1.58057e-06	4.48557e-05	0.810443
LPCAT4	1.58471e-06	4.48792e-05	0.810394
BTBD1	1.60483e-06	4.5354e-05	0.810156
RIT1	1.62337e-06	4.54886e-05	0.809939
LRFN4	1.62653e-06	4.54886e-05	0.809902
GDE1	1.63223e-06	4.54886e-05	0.809836
TAMALIN	1.63311e-06	4.54886e-05	0.809826
ZSWIM8	1.63695e-06	4.55019e-05	0.809781
ANTXR1	1.65559e-06	4.585e-05	0.809567
USP32	1.65625e-06	4.585e-05	0.809559
C11orf95	1.6867e-06	4.63142e-05	0.809214
SBNO1	1.70843e-06	4.65332e-05	0.808971
ST3GAL5	1.71363e-06	4.65812e-05	0.808913
BMP2K	1.72893e-06	4.68867e-05	0.808744
MYO1E	1.7318e-06	4.68867e-05	0.808712
HSD17B14	1.78927e-06	4.82497e-05	0.808089
DAB2IP	1.80517e-06	4.85817e-05	0.80792
DLG5	1.81332e-06	4.87042e-05	0.807834
SRPX	1.81804e-06	4.87342e-05	0.807784
UNC5B	1.82583e-06	4.87499e-05	0.807702
PDGFRB	1.83596e-06	4.88279e-05	0.807596
PIP5K1C	1.90829e-06	5.0652e-05	0.806854
EIF5A2	1.92063e-06	5.07804e-05	0.80673
ATF7IP	1.95076e-06	5.13416e-05	0.80643
KDM1B	1.95323e-06	5.13416e-05	0.806406
KCNS3	1.96014e-06	5.14232e-05	0.806337
MEGF9	1.99536e-06	5.21453e-05	0.805993
COL18A1	2.05749e-06	5.33567e-05	0.805399
FAM210B	2.08092e-06	5.37585e-05	0.805179
MACIR	2.12035e-06	5.45688e-05	0.804814
GJA5	2.13006e-06	5.4611e-05	0.804725
MLPH	2.15277e-06	5.50251e-05	0.804519
CEP170	2.16922e-06	5.53007e-05	0.80437
PARP4	2.17975e-06	5.53071e-05	0.804276
RHOH	2.18029e-06	5.53071e-05	0.804271
PMAIP1	2.18172e-06	5.53071e-05	0.804258
NTAN1	2.20005e-06	5.56675e-05	0.804094
ADAM9	2.20597e-06	5.57131e-05	0.804042
SMPD1	2.21267e-06	5.57782e-05	0.803983
TMEM150A	2.227e-06	5.58629e-05	0.803856
ETV1	2.22764e-06	5.58629e-05	0.803851
PCDHGA12	2.25992e-06	5.65481e-05	0.803569
ST13P4	2.28007e-06	5.6947e-05	0.803395
RPLP0P2	2.31254e-06	5.75458e-05	0.803117
B4GALT5	2.32163e-06	5.76659e-05	0.80304
TANC1	2.32908e-06	5.7745e-05	0.802977
NAB2	2.37024e-06	5.85511e-05	0.802632
ARSD	2.40114e-06	5.91909e-05	0.802376
TBC1D9B	2.4074e-06	5.91909e-05	0.802325
PHKA1	2.41363e-06	5.91909e-05	0.802274
SLC35B4	2.44409e-06	5.98295e-05	0.802026
MC1R	2.4547e-06	5.99806e-05	0.80194
RIPOR3	2.47998e-06	6.04348e-05	0.801737
ATF6B	2.48222e-06	6.04348e-05	0.801719
MCOLN1	2.5091e-06	6.08703e-05	0.801506
HRK	2.51606e-06	6.09301e-05	0.801451
PHLDA3	2.56277e-06	6.19504e-05	0.801086
HRH1	2.56893e-06	6.19804e-05	0.801038
LRATD1	2.57609e-06	6.19804e-05	0.800982
FZD1	2.58233e-06	6.19804e-05	0.800934
CPLANE1	2.58894e-06	6.20292e-05	0.800883
DPT	2.6562e-06	6.33046e-05	0.800372
CRACD	2.67987e-06	6.37564e-05	0.800195
C19orf12	2.69478e-06	6.39987e-05	0.800084

## Sheet: KEGG
Posi Corr Pathwyas
Gene set	Description	Enrichment score	P-value	Genes in list	Genes not in list
path:hsa04142	Lysosome	36.8909	9.52e-17	26	100
path:hsa04210	Apoptosis	8.86477	0.000141279	12	117
path:hsa00511	Other glycan degradation	7.06206	0.00085701	4	13
path:hsa04070	Phosphatidylinositol signaling system	5.99814	0.00248337	8	82
path:hsa04216	Ferroptosis	5.80437	0.00301436	5	33
path:hsa05120	Epithelial cell signaling in Helicobacter pylori infection	4.72952	0.0088307	6	62
path:hsa00600	Sphingolipid metabolism	4.61831	0.00986944	5	45
path:hsa05132	Salmonella infection	4.59677	0.0100843	13	225
path:hsa04115	p53 signaling pathway	4.3956	0.0123315	6	67
path:hsa00534	Glycosaminoglycan biosynthesis - heparan sulfate / heparin	4.20893	0.0148623	3	17
path:hsa04966	Collecting duct acid secretion	3.71175	0.0244347	3	21
path:hsa04140	Autophagy - animal	3.56573	0.0282762	8	129
path:hsa04919	Thyroid hormone signaling pathway	3.51978	0.0296058	7	106
path:hsa00562	Inositol phosphate metabolism	3.29452	0.0370857	5	65
path:hsa04928	Parathyroid hormone synthesis, secretion and action	3.23586	0.0393262	6	89
path:hsa05110	Vibrio cholerae infection	3.22567	0.0397291	4	45
path:hsa00520	Amino sugar and nucleotide sugar metabolism	3.22567	0.0397291	4	45
path:hsa05131	Shigellosis	2.9946	0.0500566	11	227
path:hsa01521	EGFR tyrosine kinase inhibitor resistance	2.90399	0.0548043	5	73
path:hsa05217	Basal cell carcinoma	2.86976	0.0567123	4	51
path:hsa00604	Glycosphingolipid biosynthesis - ganglio series	2.84356	0.0582181	2	13
path:hsa00531	Glycosaminoglycan degradation	2.61899	0.0728767	2	15
path:hsa04145	Phagosome	2.56457	0.0769525	7	133
path:hsa00400	Phenylalanine, tyrosine and tryptophan biosynthesis	2.56095	0.0772311	1	2
path:hsa04721	Synaptic vesicle cycle	2.47113	0.0844893	4	59
path:hsa04360	Axon guidance	2.46611	0.0849145	8	164
path:hsa04722	Neurotrophin signaling pathway	2.4514	0.0861726	6	110
path:hsa04150	mTOR signaling pathway	2.42042	0.0888845	7	138
path:hsa00532	Glycosaminoglycan biosynthesis - chondroitin sulfate / dermatan sulfate	2.3355	0.0967618	2	18
path:hsa00590	Arachidonic acid metabolism	2.2631	0.104027	3	40
path:hsa05214	Glioma	2.10188	0.122227	4	68
path:hsa05203	Viral carcinogenesis	2.08532	0.124267	8	180
path:hsa05135	Yersinia infection	1.99366	0.136196	6	126
path:hsa04935	Growth hormone synthesis, secretion and action	1.87936	0.152688	5	102
path:hsa04217	Necroptosis	1.8698	0.154154	6	131
path:hsa04020	Calcium signaling pathway	1.81882	0.162217	8	193
path:hsa04012	ErbB signaling pathway	1.79655	0.165869	4	77
path:hsa05323	Rheumatoid arthritis	1.76591	0.171031	4	78
path:hsa04330	Notch signaling pathway	1.73046	0.177203	3	52
path:hsa05130	Pathogenic Escherichia coli infection	1.63562	0.194832	7	172
path:hsa04215	Apoptosis - multiple species	1.62398	0.197113	2	29
path:hsa04924	Renin secretion	1.62293	0.19732	3	55
path:hsa04621	NOD-like receptor signaling pathway	1.60367	0.201156	6	143
path:hsa00051	Fructose and mannose metabolism	1.57588	0.206826	2	30
path:hsa00512	Mucin type O-glycan biosynthesis	1.57588	0.206826	2	30
path:hsa03320	PPAR signaling pathway	1.55576	0.211028	3	57
path:hsa05231	Choline metabolism in cancer	1.51514	0.219778	4	87
path:hsa04666	Fc gamma R-mediated phagocytosis	1.51514	0.219778	4	87
path:hsa04510	Focal adhesion	1.44011	0.236902	7	183
path:hsa04064	NF-kappa B signaling pathway	1.41657	0.242545	4	91
path:hsa04933	AGE-RAGE signaling pathway in diabetic complications	1.34722	0.259962	4	94
path:hsa04514	Cell adhesion molecules	1.34706	0.260004	5	125
path:hsa04979	Cholesterol metabolism	1.32484	0.265846	2	36
path:hsa04810	Regulation of actin cytoskeleton	1.31219	0.26923	7	191
path:hsa00730	Thiamine metabolism	1.2906	0.275106	1	11
path:hsa00360	Phenylalanine metabolism	1.2906	0.275106	1	11
path:hsa04670	Leukocyte transendothelial migration	1.28152	0.277616	4	97
path:hsa05167	Kaposi sarcoma-associated herpesvirus infection	1.25755	0.28435	6	162
path:hsa05030	Cocaine addiction	1.25315	0.285605	2	38
path:hsa00565	Ether lipid metabolism	1.25315	0.285605	2	38
path:hsa04137	Mitophagy - animal	1.24029	0.289302	3	68
path:hsa00603	Glycosphingolipid biosynthesis - globo and isoglobo series	1.22315	0.294302	1	12
path:hsa05100	Bacterial invasion of epithelial cells	1.19125	0.303841	3	70
path:hsa05166	Human T-cell leukemia virus 1 infection	1.15374	0.315455	7	202
path:hsa05022	Pathways of neurodegeneration - multiple diseases	1.12795	0.323696	13	409
path:hsa04915	Estrogen signaling pathway	1.08594	0.337586	4	107
path:hsa00270	Cysteine and methionine metabolism	1.01152	0.363665	2	46
path:hsa00450	Selenocompound metabolism	1.00468	0.366162	1	16
path:hsa00040	Pentose and glucuronate interconversions	1.00468	0.366162	1	16
path:hsa04614	Renin-angiotensin system	1.00468	0.366162	1	16
path:hsa00061	Fatty acid biosynthesis	1.00468	0.366162	1	16
path:hsa04726	Serotonergic synapse	0.99593	0.36938	3	79
path:hsa05162	Measles	0.98377	0.373899	4	113
path:hsa05205	Proteoglycans in cancer	0.971786	0.378406	6	182
path:hsa04310	Wnt signaling pathway	0.967777	0.379927	5	148
path:hsa04978	Mineral absorption	0.960418	0.382733	2	48
path:hsa05417	Lipid and atherosclerosis	0.959262	0.383175	6	183
path:hsa04211	Longevity regulating pathway	0.957508	0.383848	3	81
path:hsa00564	Glycerophospholipid metabolism	0.957508	0.383848	3	81
path:hsa05225	Hepatocellular carcinoma	0.953938	0.385221	5	149
path:hsa05152	Tuberculosis	0.953938	0.385221	5	149
path:hsa05210	Colorectal cancer	0.938905	0.391056	3	82
path:hsa05165	Human papillomavirus infection	0.933111	0.393328	9	290
path:hsa00100	Steroid biosynthesis	0.918007	0.399314	1	18
path:hsa04340	Hedgehog signaling pathway	0.889489	0.410866	2	51
path:hsa04650	Natural killer cell mediated cytotoxicity	0.885405	0.412547	3	85
path:hsa05222	Small cell lung cancer	0.868309	0.419661	3	86
path:hsa04660	T cell receptor signaling pathway	0.868309	0.419661	3	86
path:hsa04750	Inflammatory mediator regulation of TRP channels	0.851566	0.426746	3	87
path:hsa05226	Gastric cancer	0.848603	0.428012	4	122
path:hsa00790	Folate biosynthesis	0.842246	0.430742	1	20
path:hsa04916	Melanogenesis	0.835167	0.433802	3	88
path:hsa04927	Cortisol synthesis and secretion	0.824712	0.438361	2	54
path:hsa05213	Endometrial cancer	0.824712	0.438361	2	54
path:hsa04072	Phospholipase D signaling pathway	0.794703	0.451716	4	126
path:hsa04922	Glucagon signaling pathway	0.787955	0.454774	3	91
path:hsa05215	Prostate cancer	0.772852	0.461694	3	92
path:hsa05224	Breast cancer	0.76905	0.463453	4	128
path:hsa04144	Endocytosis	0.759841	0.467741	7	237
path:hsa04934	Cushing syndrome	0.732109	0.480894	4	131
path:hsa03250	Viral life cycle - HIV-1	0.728588	0.48259	2	59
path:hsa04971	Gastric acid secretion	0.710948	0.491178	2	60
path:hsa04918	Thyroid hormone synthesis	0.710948	0.491178	2	60
path:hsa00052	Galactose metabolism	0.688476	0.502341	1	25
path:hsa00350	Tyrosine metabolism	0.688476	0.502341	1	25
path:hsa05218	Melanoma	0.677106	0.508085	2	62
path:hsa04917	Prolactin signaling pathway	0.645072	0.524625	2	64
path:hsa05170	Human immunodeficiency virus 1 infection	0.635444	0.5297	5	177
path:hsa05230	Central carbon metabolism in cancer	0.629695	0.532754	2	65
path:hsa01524	Platinum drug resistance	0.629695	0.532754	2	65
path:hsa05412	Arrhythmogenic right ventricular cardiomyopathy	0.614726	0.540789	2	66
path:hsa04390	Hippo signaling pathway	0.611038	0.542787	4	142
path:hsa04668	TNF signaling pathway	0.590408	0.554101	3	106
path:hsa04061	Viral protein interaction with cytokine and cytokine receptor	0.585959	0.556572	2	68
path:hsa01100	Metabolic pathways	0.581898	0.558837	35	1303
path:hsa04010	MAPK signaling pathway	0.572464	0.564134	7	260
path:hsa05223	Non-small cell lung cancer	0.572136	0.564319	2	69
path:hsa04530	Tight junction	0.572064	0.564359	4	146
path:hsa00250	Alanine, aspartate and glutamate metabolism	0.570965	0.56498	1	30
path:hsa04728	Dopaminergic synapse	0.536534	0.584772	3	111
path:hsa00190	Oxidative phosphorylation	0.536534	0.584772	3	111
path:hsa04130	SNARE interactions in vesicular transport	0.5314	0.587782	1	32
path:hsa04926	Relaxin signaling pathway	0.526372	0.590744	3	112
path:hsa04071	Sphingolipid signaling pathway	0.516405	0.596662	3	113
path:hsa04380	Osteoclast differentiation	0.516405	0.596662	3	113
path:hsa04672	Intestinal immune network for IgA production	0.51294	0.598733	1	33
path:hsa03410	Base excision repair	0.51294	0.598733	1	33
path:hsa05410	Hypertrophic cardiomyopathy	0.50817	0.601595	2	74
path:hsa05220	Chronic myeloid leukemia	0.50817	0.601595	2	74
path:hsa04658	Th1 and Th2 cell differentiation	0.50817	0.601595	2	74
path:hsa05163	Human cytomegalovirus infection	0.501874	0.605395	5	193
path:hsa04974	Protein digestion and absorption	0.496335	0.608758	2	75
path:hsa04657	IL-17 signaling pathway	0.496335	0.608758	2	75
path:hsa05216	Thyroid cancer	0.495289	0.609395	1	34
path:hsa04512	ECM-receptor interaction	0.484796	0.615823	2	76
path:hsa04540	Gap junction	0.484796	0.615823	2	76
path:hsa00513	Various types of N-glycan biosynthesis	0.478399	0.619775	1	35
path:hsa00260	Glycine, serine and threonine metabolism	0.478399	0.619775	1	35
path:hsa05414	Dilated cardiomyopathy	0.462574	0.629661	2	78
path:hsa00071	Fatty acid degradation	0.462225	0.629881	1	36
path:hsa01250	Biosynthesis of nucleotide sugars	0.462225	0.629881	1	36
path:hsa00380	Tryptophan metabolism	0.462225	0.629881	1	36
path:hsa04371	Apelin signaling pathway	0.434808	0.647389	3	122
path:hsa05202	Transcriptional misregulation in cancer	0.431608	0.649464	4	163
path:hsa04912	GnRH signaling pathway	0.42133	0.656174	2	82
path:hsa04910	Insulin signaling pathway	0.418501	0.658033	3	124
path:hsa02010	ABC transporters	0.417603	0.658623	1	39
path:hsa04550	Signaling pathways regulating pluripotency of stem cells	0.410576	0.663268	3	125
path:hsa04620	Toll-like receptor signaling pathway	0.402187	0.668856	2	84
path:hsa04925	Aldosterone synthesis and secretion	0.392962	0.675054	2	85
path:hsa05017	Spinocerebellar ataxia	0.387684	0.678627	3	128
path:hsa05010	Alzheimer disease	0.384584	0.680734	8	331
path:hsa00280	Valine, leucine and isoleucine degradation	0.354279	0.701679	1	44
path:hsa04625	C-type lectin receptor signaling pathway	0.342073	0.710296	2	91
path:hsa01522	Endocrine resistance	0.334283	0.715851	2	92
path:hsa04725	Cholinergic synapse	0.334283	0.715851	2	92
path:hsa04914	Progesterone-mediated oocyte maturation	0.326677	0.721317	2	93
path:hsa00510	N-Glycan biosynthesis	0.321757	0.724874	1	47
path:hsa04923	Regulation of lipolysis in adipocytes	0.311701	0.7322	1	48
path:hsa05161	Hepatitis B	0.296413	0.74348	3	142
path:hsa04931	Insulin resistance	0.284639	0.752286	2	99
path:hsa00561	Glycerolipid metabolism	0.283644	0.753034	1	51
path:hsa04730	Long-term depression	0.283644	0.753034	1	51
path:hsa05321	Inflammatory bowel disease	0.283644	0.753034	1	51
path:hsa04066	HIF-1 signaling pathway	0.278192	0.757151	2	100
path:hsa04218	Cellular senescence	0.269206	0.763986	3	147
path:hsa04622	RIG-I-like receptor signaling pathway	0.266546	0.76602	1	53
path:hsa04929	GnRH secretion	0.266546	0.76602	1	53
path:hsa05416	Viral myocarditis	0.266546	0.76602	1	53
path:hsa05020	Prion disease	0.264996	0.767209	5	235
path:hsa04370	VEGF signaling pathway	0.258439	0.772257	1	54
path:hsa00010	Glycolysis / Gluconeogenesis	0.258439	0.772257	1	54
path:hsa05145	Toxoplasmosis	0.253861	0.7758	2	104
path:hsa01212	Fatty acid metabolism	0.250608	0.778327	1	55
path:hsa04664	Fc epsilon RI signaling pathway	0.243044	0.784237	1	56
path:hsa04014	Ras signaling pathway	0.23462	0.790871	4	199
path:hsa04612	Antigen processing and presentation	0.22867	0.795591	1	58
path:hsa05031	Amphetamine addiction	0.22867	0.795591	1	58
path:hsa05206	MicroRNAs in cancer	0.22621	0.797551	3	156
path:hsa04920	Adipocytokine signaling pathway	0.22184	0.801043	1	59
path:hsa04062	Chemokine signaling pathway	0.217599	0.804448	3	158
path:hsa05200	Pathways in cancer	0.215535	0.80611	10	460
path:hsa04720	Long-term potentiation	0.215236	0.806351	1	60
path:hsa04141	Protein processing in endoplasmic reticulum	0.213413	0.807822	3	159
path:hsa04060	Cytokine-cytokine receptor interaction	0.211501	0.809369	4	205
path:hsa04151	PI3K-Akt signaling pathway	0.207857	0.812323	6	294
path:hsa04936	Alcoholic liver disease	0.193035	0.824454	2	116
path:hsa04610	Complement and coagulation cascades	0.185306	0.83085	1	65
path:hsa04114	Oocyte meiosis	0.18027	0.835045	2	119
path:hsa05211	Renal cell carcinoma	0.179885	0.835366	1	66
path:hsa05140	Leishmaniasis	0.174636	0.839763	1	67
path:hsa04970	Salivary secretion	0.174636	0.839763	1	67
path:hsa04911	Insulin secretion	0.174636	0.839763	1	67
path:hsa04972	Pancreatic secretion	0.174636	0.839763	1	67
path:hsa01230	Biosynthesis of amino acids	0.169552	0.844043	1	68
path:hsa04520	Adherens junction	0.169552	0.844043	1	68
path:hsa05133	Pertussis	0.159858	0.852265	1	70
path:hsa05418	Fluid shear stress and atherosclerosis	0.153668	0.857557	2	126
path:hsa04662	B cell receptor signaling pathway	0.146418	0.863796	1	73
path:hsa05160	Hepatitis C	0.14026	0.869132	2	130
path:hsa05212	Pancreatic cancer	0.138134	0.870982	1	75
path:hsa04146	Peroxisome	0.138134	0.870982	1	75
path:hsa04921	Oxytocin signaling pathway	0.133997	0.874592	2	132
path:hsa01232	Nucleotide metabolism	0.126629	0.88106	1	78
path:hsa04120	Ubiquitin mediated proteolysis	0.119525	0.887342	2	137
path:hsa04015	Rap1 signaling pathway	0.115971	0.890501	3	190
path:hsa05235	PD-L1 expression and PD-1 checkpoint pathway in cancer	0.112844	0.89329	1	82
path:hsa04713	Circadian entrainment	0.112844	0.89329	1	82
path:hsa05146	Amoebiasis	0.112844	0.89329	1	82
path:hsa04022	cGMP-PKG signaling pathway	0.106598	0.898887	2	142
path:hsa04932	Non-alcoholic fatty liver disease	0.106598	0.898887	2	142
path:hsa04080	Neuroactive ligand-receptor interaction	0.100819	0.904097	3	197
path:hsa05164	Influenza A	0.099513	0.905278	2	145
path:hsa04659	Th17 cell differentiation	0.0950474	0.90933	1	88
path:hsa04350	TGF-beta signaling pathway	0.092379	0.91176	1	89
path:hsa05171	Coronavirus disease - COVID-19	0.091172	0.912861	3	202
path:hsa05142	Chagas disease	0.0897886	0.914124	1	90
path:hsa05034	Alcoholism	0.0755144	0.927266	2	157
path:hsa04724	Glutamatergic synapse	0.0736415	0.929005	1	97
path:hsa04613	Neutrophil extracellular trap formation	0.0657432	0.936371	2	163
path:hsa01200	Carbon metabolism	0.0555943	0.945923	1	107
path:hsa04152	AMPK signaling pathway	0.0525671	0.948791	1	109
path:hsa05012	Parkinson disease	0.0503906	0.950858	3	231
path:hsa04611	Platelet activation	0.0483383	0.952811	1	112
path:hsa05415	Diabetic cardiomyopathy	0.0474989	0.953611	2	177
path:hsa04270	Vascular smooth muscle contraction	0.0470071	0.954081	1	113
path:hsa05169	Epstein-Barr virus infection	0.0464043	0.954656	2	178
path:hsa00230	Purine metabolism	0.0420446	0.958827	1	117
path:hsa04723	Retrograde endocannabinoid signaling	0.0397664	0.961014	1	119
path:hsa04630	JAK-STAT signaling pathway	0.0376133	0.963085	1	121
path:hsa04261	Adrenergic signaling in cardiomyocytes	0.0346029	0.965989	1	124
path:hsa04110	Cell cycle	0.0346029	0.965989	1	124
path:hsa01240	Biosynthesis of cofactors	0.0327326	0.967797	1	126
path:hsa05014	Amyotrophic lateral sclerosis	0.0260278	0.974308	4	318
path:hsa05016	Huntington disease	0.0235802	0.976696	3	267
path:hsa05207	Chemical carcinogenesis - receptor activation	0.0134938	0.986597	1	158
path:hsa04714	Thermogenesis	0.00347754	0.996529	1	207
path:hsa05168	Herpes simplex virus 1 infection	0.00128737	0.998713	4	460
