# Supplementary material for: Short-term response of primary human meniscus cells to simulated microgravity
Source: Cell Commun Signal. 2024 Jun 21;22:342. doi: 10.1186/s12964-024-01684-w (PMC11191296; doi:10.1186/s12964-024-01684-w)
Supplement: Supplementary file 12 — Supplementary Table 4 [file 12964_2024_1684_MOESM12_ESM.xlsx]

## Sheet: AllDEGs
Genes					Pathways
Day 1 vs Day 0	Day 3 vs Day 0	Day 7 vs Day 0			Day 1 vs Day 0		Day 3 vs Day 0		Day 7 vs Day 0
ABCA1	IL6	ANLN			Description	Enrichment score	Description	Enrichment score	Description	Enrichment score
ANGPTL4	CCL2	APP			TNF signaling pathway	11.3923	IL-17 signaling pathway	21.757	Cell cycle	54.7093
APOB	SPP1	ARHGAP11A			Viral protein interaction with cytokine and cytokine receptor	10.0969	Cytokine-cytokine receptor interaction	19.5025	Progesterone-mediated oocyte maturation	25.2063
C5AR1	CTGF	ARHGAP11B			IL-17 signaling pathway	9.72055	Rheumatoid arthritis	18.2603	Oocyte meiosis	22.3024
CCL2	MMP3	AURKA			Rheumatoid arthritis	9.47321	TNF signaling pathway	17.9742	p53 signaling pathway	15.8585
CD1D	CXCL1	AURKB			Lipid and atherosclerosis	8.74508	Lipid and atherosclerosis	12.3668	Human T-cell leukemia virus 1 infection	13.8743
CXCL5	FOS	BIRC5			Cytokine-cytokine receptor interaction	8.27325	Parathyroid hormone synthesis, secretion and action	11.9283	Cellular senescence	12.5489
CXCL6	POSTN	BLM			Pertussis	6.8622	JAK-STAT signaling pathway	10.0878	FoxO signaling pathway	11.7815
CYBB	LOX	BUB1			Coronavirus disease - COVID-19	5.99059	Coronavirus disease - COVID-19	9.78856	MicroRNAs in cancer	8.00666
FGF7	MMP13	BUB1B			Cholesterol metabolism	5.24489	Fluid shear stress and atherosclerosis	9.74341	Colorectal cancer	7.28517
GDF15	TIMP3	CCNA2			NOD-like receptor signaling pathway	4.75901	Prolactin signaling pathway	9.62552	Endocrine resistance	6.82749
HBEGF	MMP14	CCNB1			Chemokine signaling pathway	4.54713	Viral protein interaction with cytokine and cytokine receptor	9.29233	Fanconi anemia pathway	6.80523
HMOX1	HBEGF	CCNB2			Adipocytokine signaling pathway	4.35946	NOD-like receptor signaling pathway	8.6743	Hepatitis B	6.67332
MMP1	MMP7	CDC20			PPAR signaling pathway	4.35946	Osteoclast differentiation	8.42928	Melanoma	6.23891
MRC1	HMOX1	CDC25C			Leishmaniasis	4.12092	Toll-like receptor signaling pathway	8.14959	Non-small cell lung cancer	5.85753
NAMPT	LCN2	CDC45			Rap1 signaling pathway	4.05881	Ferroptosis	7.30335	Glioma	5.80657
NCAM1	CTSK	CDC6			Calcium signaling pathway	3.95101	Leishmaniasis	7.19669	DNA replication	5.71525
NGF	SPARC	CDCA3			Ras signaling pathway	3.92482	Hematopoietic cell lineage	6.99908	Pancreatic cancer	5.61053
NOS2	MMP10	CDCA5			Peroxisome	3.91067	Pertussis	6.99908	Chronic myeloid leukemia	5.61053
PGF	FGF7	CDCA7			Amoebiasis	3.74536	Alcoholic liver disease	6.47045	Human immunodeficiency virus 1 infection	5.52582
PTGES	ADAMTS5	CDCA8			Chagas disease	3.57399	Amoebiasis	6.29597	Bladder cancer	5.48617
SOCS1	CXCL5	CDK1			AGE-RAGE signaling pathway in diabetic complications	3.437	Legionellosis	5.97682	Apoptosis	5.43724
SOCS3	IL11	CDK5R1			HIF-1 signaling pathway	3.36344	AGE-RAGE signaling pathway in diabetic complications	5.56961	Breast cancer	5.33948
SOD2	PGF	CDKN1A			MAPK signaling pathway	3.2163	Growth hormone synthesis, secretion and action	5.19533	Small cell lung cancer	5.04741
TNFRSF1B	CYBB	CDKN2C			Pathways in cancer	3.14835	Tuberculosis	5.14286	Basal cell carcinoma	4.52607
VEGFC	SOCS3	CDKN3			Relaxin signaling pathway	3.14467	Chemokine signaling pathway	4.93013	Transcriptional misregulation in cancer	4.3685
ZC3H12A	PTHLH	CDT1
	SP7	CENPK
	JAK2	CENPM
	SAA1	CENPW
	MRC1	CEP152
	FGF1	CEP55
	MMP15	CKAP2L
	GDF15	CPEB2
	PRL	DEPDC1
	AGTR1	DEPDC1B
	CHI3L1	DHFR
	FABP4	DLGAP5
	MMP11	E2F1
	CXCL3	E2F2
	MMP17	E2F8
	SOD2	ERCC6L
	ANGPTL4	FAM64A
	IL36RN	FANCA
	NFKBIZ	FANCD2
	DUSP1	FMN1
	CP	FOS
	IL1R2	GADD45G
	CD74	GINS2
	C3	GINS4
	CYBA	GLI1
	CFB	GTSE1
	NQO1	HMGA1
	NAMPT	HMGA2
	CA9	HMGB2
	CXCL6	HMMR
	PTGES	KCTD12
	KL	KIF11
	ITGA2	KIF18B
	SOCS1	KIF20A
	RARRES2	KIF22
	ZC3H12A	KIF23
	C5AR1	KIF2C
	NOTCH3	KIF4B
	CD1D	KIFC1
	LBP	KNTC1
	MAF	LMNB1
	CD276	LZTS1
	FOSB	MAD2L1
	SLC40A1	MCM10
	IL1RL1	MCM5
	SOCS2	MND1
	CADM1	MYBL1
	IL21R	NCAPG
	TXNIP	NCAPH
	SQSTM1	NDC80
	ACKR2	NEK2
	ENSP00000480012	NUF2
	BPI	OIP5
	KLK4	ORC1
	PCSK9	PBK
	MAP3K8	PKMYT1
	TNFSF4	PLK1
	CMKLR1	PLK2
	S1PR1	PLK3
	TNFSF15	PLK4
		PMAIP1
		POLE2
		PRC1
		PRIM1
		PRKAR2B
		PTTG1
		RGCC
		RRM2
		SAMHD1
		SHCBP1
		SKA1
		SKA3
		SPAG5
		SPC24
		SQSTM1
		TACC3
		TK1
		TRIP13
		TTK
		UBE2C
		UBE2S
		UBE2T
		UCHL1
		UHRF1
		ZWINT
