# Supplementary material for: Short-term response of primary human meniscus cells to simulated microgravity
Source: Cell Commun Signal. 2024 Jun 21;22:342. doi: 10.1186/s12964-024-01684-w (PMC11191296; doi:10.1186/s12964-024-01684-w)
Supplement: Supplementary file 13 — Supplementary Table 5 [file 12964_2024_1684_MOESM13_ESM.xlsx]

## Sheet: Sheet1
Female					Male
Day3 All	Day3 Up	Day7 all	Day7 up		Day3 All	Day3 Up	Day7 all	Day7 up
CTGF	KDR	CDK1	AGTR1		NFKBIA	THBS2	ACKR2	ADAMTS12
MMP2	MMP2	CCNA2	APP		CYBB	POSTN	ACP5	AGRN
KDR	FLT1	BUB1	B2M		HIF1A	COL4A1	ADAM17	ANTXR2
LOX	SEMA5A	CCNB1	BIRC3		CXCL1	CTHRC1	ADAMTS3	BGN
IGFBP3	SEMA6A	AURKB	BTN3A1		MMP3	COL14A1	ADAMTS5	BMP4
MMP7	MMP7	BUB1B	CDK5R1		NGF	NOTCH3	ADRB2	COL10A1
EFEMP1	SERPINF1	CDC20	CHRNA1		SOD2	MATN2	AGTR1	COL11A1
SEMA5A	GREM1	PLK1	CPT1A		NQO1	NOV	ANGPTL4	COL14A1
GDF15	MEF2C	AURKA	CTSK		CXCL5	VEGFC	AOC3	COL18A1
GREM1	TNFAIP8	NCAPG	CXCL12		SOCS3	ISLR	APLN	COL21A1
MEF2C	MMP15	KIF11	DDIT3		CXCL3	THSD4	APP	COL4A1
AGTR1		CDCA8	DDX58		NFKBIZ		BATF	COL4A2
MMP15		TTK	DUSP10		CEBPD		BGN	COL5A3
IGFBP5		MAD2L1	DUSP5		DUSP1		BMP4	COL6A3
LAMB1		PBK	DUSP6		CXCL6		BMP6	COL8A2
PTHLH		TPX2	EGR1		KLF6		BPI	COLGALT1
		KIF2C	EGR2		ZC3H12A		C3	CSPG4
		CDC6	ETV1		CLU		C5AR1	CTHRC1
		CDC45	ETV5		HDAC4		CA9	ITGA2
		DLGAP5	FGF13		ACP5		CADM1	ITGA4
		BIRC5	FGFR1		SOCS1		CD14	ITGA7
		NDC80	GADD45A		BCL3		CD163	ITGA8
		RRM2	GCLC		MAP3K8		CD1D	LAMA1
		KIF4A	GJA1		TNFRSF1B		CD276	LAMA2
		NUSAP1	HDAC9		NR2F1		CD74	MMP14
		MCM10	HIST1H2AC		TRAF3IP2		CDKN1A	MMP15
		EXO1	HIST1H2BD				CEBPD	NID1
		NCAPH	HIST2H2BE				CFB	NOTCH3
		PRC1	HMGA1				CFD	PDGFRB
		NUF2	HMOX1				CLCF1	POSTN
		KIF23	HRK				CLU	SPP1
		UBE2C	HSPA1A				CMKLR1	THBS2
		RAD51AP1	IFIH1				COL18A1	TIMP3
		CDCA5	IRAK1				CTSB
		CEP55	IRF1				CTSK
		PTTG1	IRS2				CXCL1
		HMMR	JUN				CXCL13
		PLK4	KDR				CXCL14
		ZWINT	LEF1				CXCL2
		RAD51	MAF				CXCL3
		DTL	MAFB				CXCL5
		GINS2	MAFG				CXCL6
		TRIP13	MAP3K12				CYBA
		NEK2	MAP4K4				CYBB
		SPAG5	MDK				DCN
		KIAA0101	MECOM				DEFB1
		OIP5	MEF2C				DUSP1
		RAD54L	MMP11				ENPEP
		ASF1B	MMP13				F2R
		MCM2	MMP14				FABP4
		KNTC1	MMP17				FASN
		MCM4	MMP2				FBXO2
		ESPL1	MMP7				FBXO32
		FANCI	NFATC4				FGF1
		CDKN3	NOTCH1				FGF2
		RFC4	NOTCH3				FGF7
		FEN1	NQO1				FOXO1
		TYMS	PDGFRB				FST
		MCM7	PIK3R1				GCLC
		CENPU	PLEKHO1				GDF15
		UHRF1	PMAIP1				GDNF
		MCM5	PPARGC1A				GIG25
		CDT1	PPP1R15A				GRN
		CDC25C	RELB				HBEGF
		NCAPG2	ROR2				HCK
		SKA3	SOCS1				HIF1A
		ANLN	SPHK1				HSD11B1
		SHCBP1	SPP1				HSPA1A
		RFC3	SQSTM1				IDO1
		HELLS	STAT2				IGF1
		POLE2	TIMP3				IGFBP1
		CKS1B	TNIK				IGFBP2
		ORC1	TRAF1				IL11
		PRIM1	TRAF5				IL16
		DEPDC1	WNT11				IL1R2
		SPC25					IL21R
		GTSE1					IL36B
		KIF20B					IL36RN
		ESCO2					IL6
		ERCC6L					IL7R
		ZWILCH					IRAK1
		CDCA3					IRAK3
		CENPM					ITGA2
		TK1					ITGA4
		CDC25A					JAK2
		CLSPN					JUNB
		RRM1					JUND
		SKA1					KL
		KIF22					KLK4
		KIF18A					LAG3
		UBE2T					LBP
		ARHGAP11A					LIPE
		CDCA7					LMNA
		CASC5					LMO4
		FAM64A					LPL
		TACC3					LTB4R
		CKAP2L					MAF
		CENPK					MAP3K8
		CDC7					MDK
		E2F8					MME
		EZH2					MMP10
		FANCD2					MMP11
		PKMYT1					MMP13
		BLM					MMP14
		CENPI					MMP15
		SPC24					MMP17
		LIG1					MMP3
		RNASEH2A					MMP7
		KNSTRN					MMP8
		STIL					MRC1
		CENPW					MSR1
		SGOL2					NAMPT
		LMNB1					NFKBIA
		KIF4B					NFKBIZ
		E2F1					NGF
		BRCA2					NOS2
		ARHGAP11B					NOS3
		BORA					NOTCH3
		DIAPH3					NQO1
		TCF19					NR4A1
		RECQL4					NRG1
		HMGB2					ORM1
		RPA3					PCSK9
		PRR11					PDGFRA
		DSN1					PDGFRB
		HIST2H2BE					PLAU
		GSG2					POSTN
		E2F2					PPARD
		PAICS					PPARGC1A
		DHFR					PRL
		LRR1					PROCR
		KIAA1524					PTGES
		GINS4					PTGS1
		FANCA					PTHLH
		UBE2S					PTX3
		CIT					RARRES2
		DNAJC9					SAA1
		EME1					SCD
		HIST1H2BD					SLC40A1
		HIST1H2AC					SOCS1
		GADD45A					SOCS2
		JUN					SOCS3
		RANBP1					SOD2
		NOTCH1					SOD3
		CDKN2C					SORT1
		HMGA2					SP7
		CPEB1					SPHK1
		FMN1					SPI1
		PMAIP1					SPP1
		SQSTM1					SQSTM1
		HMGA1					STAT4
		MYBL1					TGM2
		GADD45B					TIMP3
		CDK5R1					TNFAIP6
		CPEB2					TNFRSF10A
		RGCC					TNFRSF1B
		APP					TNFSF11
		GJA1					TNFSF15
		KCTD12					TNFSF4
							TYROBP
							UBE2S
							VEGFC
							VTN
							ZBTB16
							ZC3H12A
